# Supplementary material for: Using heterogeneous data to identify signatures of dengue outbreaks at fine spatio-temporal scales across Brazil
Source: PLoS Negl Trop Dis. 2021 May 21;15(5):e0009392. doi: 10.1371/journal.pntd.0009392 (PMC8174735; doi:10.1371/journal.pntd.0009392)
Supplement: S1 Data — (ZIP) [file pntd.0009392.s001.zip]

Archive with 23 entries (21 files):
- S1_Data/
- S1_Data/.Rhistory
- S1_Data/file_description.txt
- S1_Data/.DS_Store
- S1_Data/.RData
- S1_Data/files/
- S1_Data/files/Q3_model85_meso_timing_norm_1se.rds
- S1_Data/files/.DS_Store
- S1_Data/files/meso_trend.csv
- S1_Data/files/meso_timing.csv
- S1_Data/files/coefficient_meso_seasonality_norm_1se.csv
- S1_Data/files/coefficient_meso_intensity_norm_1se.csv
- S1_Data/files/dengue_weekly_meso.csv
- S1_Data/files/Q1_model85_meso_intensity_norm_1se.rds
- S1_Data/files/meso_cluster5.csv
- S1_Data/files/Q3_model85_meso_trend_norm_1se.rds
- S1_Data/files/Q2_model85_meso_seasonality_norm_1se.rds
- S1_Data/files/meso_seasonality.csv
- S1_Data/files/coefficient_meso_trend_norm_1se.csv
- S1_Data/files/meso_intensity.csv
- S1_Data/files/brazil_geo_ref.csv
- S1_Data/files/coefficient_meso_timing_norm_1se.csv
- S1_Data/.Rapp.history
