# Supplementary material for: Using heterogeneous data to identify signatures of dengue outbreaks at fine spatio-temporal scales across Brazil
Source: PLoS Negl Trop Dis. 2021 May 21;15(5):e0009392. doi: 10.1371/journal.pntd.0009392 (PMC8174735; doi:10.1371/journal.pntd.0009392)
Supplement: S1 Data — (ZIP) [file pntd.0009392.s001.zip › S1_Data/file_description.txt]

File Description for files in S1 Data

1. brazil_geo_ref.csv
	-- Reference for mesoregion name and number
2. dengue_weekly_meso.csv
	-- Time series from 2010--2016, aggregated from the municipality to meso level 
3. meso_intensity.csv
	-- Covariates and property values used for model fitting
4. meso_seasonality.csv
	-- Covariates and property values used for model fitting
5. meso_timing.csv
	-- Covariates and property values used for model fitting
6. meso_trend.csv
	-- Covariates and property values used for model fitting
7. meso_cluster5.csv
	-- Results of fitting k=5 clsuters (Fig 4)
8. coefficient_meso_intensity_norm_1se.csv
	-- Coefficients results from best-fit model (Fig 5) 
9. coefficient_meso_seasonality_norm_1se.csv
	-- Coefficients results from best-fit model (Fig 5) 
10. coefficient_meso_timing_norm_1se.csv
	-- Coefficients results from best-fit model (Fig 5) 
11. coefficient_meso_trend_norm_1se.csv
	-- Coefficients results from best-fit model (Fig 5) 
12. Q1_model85_meso_intensity_norm_1se.rds
	-- Example model fit for top intensity model
13. Q2_model85_meso_seasonality_norm_1se.rds
	-- Example model fit for top seasonality model
14. Q3_model85_meso_timing_norm_1se.rds
	-- Example model fit for top timing model
15. Q1_model85_meso_trend_norm_1se.rds
	-- Example model fit for top trend model
