# Supplementary material for: Using heterogeneous data to identify signatures of dengue outbreaks at fine spatio-temporal scales across Brazil
Source: PLoS Negl Trop Dis. 2021 May 21;15(5):e0009392. doi: 10.1371/journal.pntd.0009392 (PMC8174735; doi:10.1371/journal.pntd.0009392)
Supplement: S1 Data — (ZIP) [file pntd.0009392.s001.zip › S1_Data/files/meso_trend.csv]

	geo2	geo1	corr	dist_Mean_MeanDailyRangeTemp	dist_Mean_MeanGreenNDWI	dist_Mean_MeanNBR	dist_Mean_MeanNDVI	dist_Mean_MeanSWIRNDWI	dist_Mean_MeanTemp	dist_Mean_PercentCloudyPixels	dist_Mean_RelHum	corr_Mean_MeanDailyRangeTemp	corr_Mean_MeanGreenNDWI	corr_Mean_MeanNBR	corr_Mean_MeanNDVI	corr_Mean_MeanSWIRNDWI	corr_Mean_MeanTemp	corr_Mean_PercentCloudyPixels	corr_Mean_RelHum	pop.product	km	mean_pesotot	mean.pesorur	mean.t_dens	mean.t_lixo	mean.travelers	bus	med.twitter	dist_kappa	corr_kappa
1	1101	1102	0.531353307595682	11.7881643961874	0.909045057313901	1.43703182123283	1.02549842516154	1.35694788361903	22.2073136340496	327.128185418256	45.9361841077752	0.92316015104167	0.858041922126902	0.925853787110172	0.694691562956352	0.885318534324456	0.88360074431651	0.0491892619973042	0.924340875422441	27.0889541336541	269	0.0150319851331274	0.0383094194145285	0.167293171406736	0.15063887438238	75747	26914.5	1	7.13472291359038	0.93263888997594
2	1101	1201	-0.000668430421470117	14.8241627825731	1.74174625563302	2.4796043275029	1.9777167976078	2.36476809432267	12.1882466398352	666.014170135874	119.167696308567	0.87498493193518	-0.133816491127087	0.830075361375091	-0.595664564843051	0.773161582656709	0.688514922126405	0.735479538470931	0.690870741397741	25.5600183940454	870	0.0138131615701445	0.0102171093641367	0.388813724475523	0.0393525220675848	416.027777777778	0	0	5.19741730397773	-0.575484124959105
3	1101	1202	0.508016775059384	15.1360886615363	1.42113240703091	2.32763480233861	1.63340910259895	2.12311299929695	20.1627223692104	613.938967016713	97.3809377199418	0.85770459984421	0.161752818178206	0.916410794593982	-0.118381024089089	0.909323705062497	0.800546427690728	0.761027403167368	0.766617245453728	26.499836012242	551	0.00916450249807593	0.0326842449560525	0.224977710762824	0.127268251279243	8561.33333333333	31674	1	1.44768350332387	0.741156139397933
4	1101	1301	0.126691668673972	40.0593152369731	1.55294430017867	2.05984594556587	1.77430264301707	2.66157556906143	25.4941829956228	579.684064111861	167.190585585367	-0.210836523887701	0.655853273524872	0.844026663798341	0.390932409267404	0.766959022676244	0.452112802745723	0.565383963153646	-0.256401372861329	25.0303063396721	1084	0.0159734592505896	0.00205122104631301	0.640384139967306	0.053975083285375	0	0	0	10.22165730415	0.00206235432421306
5	1101	1302	-0.00323612005648709	29.9632169575602	1.53803244648215	2.19853211048486	1.74568902223003	2.28088353116111	14.3539432827856	554.045868518294	154.373594135721	0.870242698337036	-0.0863929935336704	0.889139608958091	-0.34667996174274	0.912078072717864	0.683691672821372	0.628764652927775	0.521067204486948	26.095192406506	814	0.0152816565250991	0.0200476697911649	0.494502043042875	0.488501430644155	418.888888888889	0	0	12.5700854398153	0.178694979752142
6	1101	1303	0.525041904090179	32.8783020383581	1.38090136030322	1.96325527939099	1.57341450370808	2.05735509448758	24.2121325281761	483.081976437336	133.434328572684	0.131031402153035	0.714239976123129	0.87525381288634	0.576571982855941	0.837957054578613	0.690529790099562	0.639668940977421	-0.0387310150032033	28.1425936429017	839	0.0115949065866131	0.0309892282441673	0.480342000089486	0.0635689100355838	18857.8055555556	182.5	1	15.8655530943323	0.351310905980123
7	1101	1304	0.591414541650914	15.8285632042152	0.988499712981092	1.54573064522224	1.13111584489881	1.55308451587648	14.9164891685533	442.116850931134	83.9731421764076	0.626948124859645	0.796408197596615	0.939752761974532	0.757047020187778	0.928237985737833	0.880134446911766	0.497152314864612	0.739770696178249	25.880627790346	367	0.012784364174815	0.0202763142798683	0.414633077092385	0.203075277009994	0	36103.5	0	10.0223888646797	0.641436024751383
8	1101	1401	0.118194516014318	46.1480361689091	1.58270755377646	2.29979285158046	1.85815621604568	3.03662497065836	21.8782868432538	574.207447853526	230.713377081459	-0.414809108270394	0.763352684839834	0.718677353117027	-0.112338160066127	0.173683501605196	0.258873208583014	0.226440146478404	-0.327424734633786	26.1252582014055	1546	0.00617690978243341	0.0289564485932885	0.534743728167959	0.00589003898809282	37.7777777777778	0	0	9.27524503126835	0.0783029367612506
9	1101	1402	-0.273694751563186	40.1076227244164	1.59817790995167	2.03153864968617	1.84198289943157	2.75817830705574	27.2072859993578	580.718154489123	212.452453703891	-0.142331257560803	0.767413303409722	0.751130905140795	0.445987590616312	0.786992725500285	0.382020509701386	0.501676904456661	-0.335126366757616	24.7067732627182	1289	0.0189696041933574	0.0555729804855504	0.261369744887421	0.121505841266239	37.7777777777778	0	0	14.2185612111729	0.209638512725548
10	1101	1501	0.605421767235576	34.7400301410021	1.51007622362536	2.13072113780923	1.73993353752795	2.19427573787316	27.4053824091617	510.017785801316	162.660868332174	-0.201015511081223	0.834558864143122	0.714360135702803	0.246713393238698	0.879269468516737	0.205604035120676	0.295897422480113	0.0186697147500598	26.8335514444389	1437	0.00334191963595304	0.132213938012107	0.376849009166011	0.256734472213313	69.3333333333333	0	0	4.60056392042712	-0.0143523424744808
11	1101	1502	0.150670794890203	34.8188458176866	1.7299855323116	2.15199842478244	1.9375207386183	2.15234755519686	23.3332766922289	490.638966667145	176.624462305805	0.15011831107951	0.636001748128078	0.777353601541144	0.0820951566968132	0.689705328011427	0.71879032045873	0.278750650460628	0.0828478611914571	26.4200191981325	1810	0.0119883745170852	0.0759678877570388	0.540815911012727	0.0632523850823936	417	0	0	4.43384624830009	0.711727478073299
12	1101	1503	0.09730722564973	49.9774701729685	2.40365832851704	2.40134670761956	2.58588649873448	2.48521686799698	48.4470222746576	444.907910062694	166.847037859723	0.565168386006801	0.0482888403728435	0.870115246603312	-0.158299586902993	0.854833661349605	0.777988570911078	0.229289866574415	0.395924860991365	28.0303794587324	2009	0.0625749882898367	0.0714077026374973	0.236963424168702	0.122111679406019	388.777777777778	0	0	4.16928833134182	0.62937496967126
13	1101	1504	0.228197907641504	34.5069307717423	1.70452802492677	2.07728191318806	1.89910707317024	2.13409619613357	21.9943777757722	442.022332011261	154.539573746114	0.618987046665414	0.318944805084688	0.784082150391342	-0.0689074490218138	0.918204273223504	0.757291383025007	0.110803218338678	0.42035219804057	27.7213629234619	1983	0.009616516279843	0.0929635213052164	0.285086528117846	0.0135079275568183	388.777777777778	0	0	5.69137972517052	0.744970125212692
14	1101	1505	0.517656145092325	21.1966087693494	1.32735263720688	2.01317865687801	1.53821495013382	1.96548236142283	21.6302654465699	433.594977440831	115.279920140835	0.186203832826169	0.703407008598193	0.897363950769457	0.558695338292823	0.803563119148883	0.532482097303291	0.351446033328779	0.343448466606415	26.4126017648723	1128	0.0103923450266181	0.0466969063456422	0.231958411243706	0.191177505248397	67.0555555555556	0	0	7.662784554796	0.171071312847019
15	1101	1506	0.206487048945377	21.3306949417632	1.35770707645596	1.95824945215041	1.58134306965518	1.97703073110669	21.3334593628262	403.117744903755	83.9407309645662	0.538436874139896	0.578781368675754	0.871009854054562	0.433425100367165	0.922237371373531	0.781759839828766	-0.0437723906232891	0.713563950702799	27.6387573054442	1557	0.00738280774522678	0.0245522650785745	0.0994927757949698	0.016834326481164	351.444444444444	0	0	3.44440845674767	0.630559160218711
16	1101	1601	0.464336748346677	66.7872393169976	2.63131945626077	2.5391244507931	2.80581751416595	2.78778981705525	34.8817201444803	594.571606354977	189.276857258119	-0.513353334340931	0.70943901949783	0.707056758927905	0.577191386108584	0.765876036012989	0.513867820793746	0.711321648783239	-0.336970881461905	24.2194956181992	1983	0.0196545477215344	0.0823811711660746	0.417191298503908	0.103977109693526	27.3333333333333	0	0	2.75927692838276	0.395431591667932
17	1101	1602	0.631486868726214	40.5045453982161	1.84153394635385	2.29908588777358	2.04230733594302	2.28291081565238	28.2768451517125	623.834142329436	177.722440902023	-0.505346485943714	0.808960609945531	0.754906629223391	0.58175551207846	0.729732422058586	0.468949873673016	0.458479147952297	-0.152264615410974	26.6543189478085	1788	0.00203090773827613	0.069022475787137	0.384172211929845	0.159929318883692	27.3333333333333	0	0	6.41747298620075	0.286382747916905
18	1101	1701	-0.13562560715271	33.3844819127537	1.55187780556174	2.05747628256036	1.75149896504174	2.4574418720014	29.0401394318405	571.605746669347	235.740581707427	0.435396888238098	0.680881738747879	0.884972784824233	0.468735349494797	0.897881799796698	0.713844201410922	0.629836398856158	0.764228138762038	27.000901089505	1645	0.0202107116514116	0.0977015835044065	0.0141915300630058	0.11095038019339	480.194444444444	0	0	14.3264133324545	0.380049246047089
19	1101	1702	-0.214682924683066	38.961035950166	1.59227006532161	2.20004255081342	1.81427083434862	2.81713985691296	26.3403780273077	593.659579518983	300.786525703505	0.243881631401786	0.592325291362755	0.864119671189124	0.330332444733861	0.84290375314571	0.62649262567378	0.55163421873501	0.699921493087659	26.4717354949702	1823	0.0195132075719848	0.0992419686290771	0.0171514561073495	0.0848307032904992	130.083333333333	0	0	13.2932953160982	0.16247869161424
20	1101	2101	0.0634965970871272	44.9302427359965	1.96057860218047	2.22890111787908	2.19543330330881	2.46286281664213	28.5392808733705	577.592091039546	162.400798333804	0.46232273989736	0.46693683191516	0.72884285355745	0.038478004498232	0.6959284314039	0.284450674957519	0.0361034961592541	0.129158250476824	28.0970806404514	2330	0.00692264030253057	0.0552413921209209	0.219987878683793	0.683736696630488	1010.72222222222	0	0	10.896182938593	0.287228430591407
21	1101	2102	0.446560426739561	23.9170145503818	1.5658384952604	2.06169651004386	1.78434217333768	2.22202593475738	26.4267884297399	557.134038300814	126.628595488714	0.539481266953485	-0.109150830312386	0.818175686871888	-0.566521603045076	0.893837848523345	0.600965824711137	0.620808925918712	0.443616678221399	27.4830369706552	2071	0.0132850580173757	0.0103188916812445	0.198583318995489	0.281213251088181	1361.69444444444	0	0	1.40715319806072	0.471682348908087
22	1101	2103	0.0216022123481348	23.5683292439396	1.53953602114894	2.19716048109607	1.79145722977922	2.5373304779814	30.4372631290479	586.6816684617	186.616426034183	0.451894965950763	-0.159199620915907	0.798928835488938	-0.586705311537936	0.55898527173023	0.501108948380634	0.524453346589648	0.355248367600815	27.0507012286979	2134	0.0153634019303686	0.0111045191917478	0.137085901031719	0.218817712428367	1923.36111111111	0	0	3.6103151608093	0.355401176833382
23	1101	2104	-0.0348173967168745	26.541618160893	1.53700116216859	2.30094377853793	1.79129733767925	2.62665789383157	36.8458643345003	589.701085526768	225.043432743912	0.410954376041379	0.564293224259444	0.767893166505323	0.035290287132944	0.899138048821612	0.223656586411757	0.342087540129908	0.2116131487758	27.4291736379844	2325	0.0120173889286875	0.00729634858159438	0.155738587804621	0.713091082993572	1644.11111111111	0	0	8.38895515376712	0.222034162292806
24	1101	2105	0.291272503823175	33.3252398086073	1.62940467425453	2.21559866244471	1.91638375008237	2.59783540369207	30.793003822745	586.236407355991	239.4129056134	0.271478860958323	-0.00075526109998343	0.827444641803324	-0.432504522942243	0.852574661251733	0.615180042722935	0.413597606886307	0.593600248676611	25.9631094850164	1977	0.0175306301693661	0.0653672853284747	0.0677028531096904	0.128383084142012	279.666666666667	0	0	14.4304732394543	0.505525700769998
25	1101	2201	0.0550600975371759	34.1662565101239	1.93227820502772	2.32738288509037	2.1553163192951	3.30316436255556	38.7530186279992	496.669247154796	213.580849354824	0.284347141289802	0.647037436492271	0.682924839213885	0.20308848880917	0.788435803291016	-0.00876034342337866	0.698301389296689	0.137905009695573	26.6820201123169	2542	0.0161471515468246	0.0302520286592397	0.0837000103044747	0.316334146598471	633.388888888889	0	0	7.32009033134802	0.133204217690695
26	1101	2202	0.194971209652024	32.0722250283981	1.63984968833466	2.15399092802792	1.93451887849874	3.37334546959775	30.8039307748062	447.289281546944	274.777770683324	0.0274673841411142	0.432278157798599	0.709518479865034	-0.303045367024529	0.74931610787617	0.0515234195971121	0.74434654022778	0.162422908108975	27.5141286433114	2492	0.0149061716472134	0.0641939669503211	0.0342469515552601	0.164780470520393	633.388888888889	0	0	8.36407104909922	0.207878663124792
27	1101	2203	0.330550663393727	38.2889743295752	1.55305751099162	2.16388273952482	1.87751039439554	3.07819049828939	32.0934396313428	447.708045035828	332.856689734204	0.0188723763975056	0.642660526899757	0.813737534654895	0.201942321463699	0.871314904342315	0.362966888195265	0.727895530935762	0.35213403571422	26.4693088850287	2200	0.0206434482166551	0.0831102011694479	0.0408184207966925	0.184685364182151	11.5833333333333	0	0	14.8144762046294	0.191170071051433
28	1101	2204	-0.0115343441991617	37.5162265934108	1.58801299568182	2.08668491776039	2.02394210746393	3.81409405479691	34.8688379999157	440.292645007422	366.108374928652	-0.130695101303288	0.515942947456348	0.689047938827146	-0.371374693423492	0.33246973480587	0.170336013256226	0.732369731026657	0.217058334368466	26.4843992140701	2488	0.0207925675678411	0.0747183522405541	0.000869725597346327	0.122594775109223	645	0	0	12.52480206585	0.225468941022145
29	1101	2301	0.225435428426037	37.6306345051681	2.22201556590521	2.21707904131347	2.44053998828561	3.59962271963756	28.9662695247716	615.34096945979	219.939409468972	-0.0432284881575719	0.748761435751932	0.678037057601983	0.309333976768502	0.502006374271896	-0.0491507118551557	0.217740980521551	0.0730887727772539	27.4222379911141	2696	0.0128501092855923	0.00965669448493543	0.0488165888809931	0.00974923414706408	1262.41666666667	0	0	12.8616266867221	0.184325950600548
30	1101	2302	0.207460978797073	52.0364721994019	2.50237667137064	2.23484340571752	2.70812079442687	3.59023723628961	30.5057817280318	601.506301201286	210.799040293552	0.140602759306863	0.759769991307811	0.646844405941697	0.465715080317958	0.501382707292233	-0.0613042916908113	0.201200820573646	-0.110947094418177	27.1460502535833	2837	0.0129548768057935	0.020277594932329	0.0539054938065437	0.0533878031844329	629.027777777778	0	0	13.0501990672418	0.15497751368511
31	1101	2303	-0.149229519073083	66.9991449599952	2.77756810626684	2.27554488991705	2.93877905067603	3.54709118384049	31.6129695839173	636.050258222692	194.706233180294	0.318553147588712	0.708451385275219	0.632484948559103	0.476130202594865	0.493256431202342	-0.100395226926586	0.199785263202776	-0.351048767906521	28.3831073825369	2891	0.0991332355700603	0.0173111264992346	0.0583060207919481	0.121158457011778	629.027777777778	0	0	13.8832371683685	0.0155071826283238
32	1101	2304	0.60349155635289	38.9272701636	1.93079388494416	2.11628951782383	2.30066458400725	3.95970580951182	28.2662477291984	614.598640459771	305.768771672913	-0.305254088876189	0.311841823479763	0.647683197330132	-0.527894561906894	0.362117754450023	0.0207029397565001	0.571759010272675	0.143470372666133	26.9999725480527	2711	0.0125522878929701	0.0286721437470117	0.00062278798407861	0.0885841891530426	629.916666666667	0	0	15.9452129199234	0.190794386013246
33	1101	2305	-0.210142693933421	40.8652677706684	2.30163228837647	2.12813561375023	2.62378454708559	4.29502818226114	42.920314609768	631.344561413069	281.701794382659	-0.0346085148486983	0.530912117802901	0.573574195148848	-0.10121874760771	0.194709489990416	0.0494715927969449	0.162084613662726	0.0338353166068125	26.5013496298776	2898	0.0140490200587616	0.00177185585952755	0.0882812233167535	0.1428537616504	629.916666666667	0	0	11.9693781876095	0.240222014204025
34	1101	2306	0.326716706391741	38.5295918508836	1.91451588064664	2.11298988118446	2.26348935190462	4.16964886946361	36.7054323538814	686.416472814368	353.354232479047	-0.316520901624047	0.3270098385501	0.68575944245955	-0.541401661496898	0.473055667801399	0.0986114128123526	0.465894156852827	0.175191815700281	26.1619591211352	2771	0.013378690784355	0.000219156226097125	0.00934592605558077	0.127451670165598	0.888888888888889	0	0	17.1069948217815	0.177426260071098
35	1101	2307	-0.284598311109268	40.7597283491837	1.80912755784989	2.08096272761322	2.1892872046549	4.04917304469459	33.1662356970026	665.053788256168	360.586885623307	-0.481042263397728	0.482129266512979	0.750730502412397	-0.323386445805607	0.505352624760044	0.0678222623085438	0.349952953648442	0.184214909460052	27.0077853293646	2727	0.010183775642855	0.00353221877797204	0.0824839568821009	0.129056585421209	0.888888888888889	0	0	15.9141175560878	0.248118444100414
36	1101	2401	0.213183003109525	43.8485956815187	2.27998883438667	2.14958525197316	2.64463232669837	4.48405506812588	40.5061657359244	483.209030186507	293.360389308037	-0.285528844712348	0.440880420868618	0.510109781280494	-0.317674989655617	0.222876833523747	0.0773187227665763	0.562353228465029	0.0365665983988996	26.9491848810031	2974	0.0186608664945221	0.0818207906983653	0.0750748506802463	0.206330666405892	1141.80555555556	0	0	12.5419524634326	0.16871467190956
37	1101	2402	0.120805582671341	51.1519000555586	2.40622500504152	2.25631515428806	2.73489160356229	4.52860723752296	33.6912369653076	499.038957361676	263.69203306083	-0.429356200485727	0.468660540466161	0.432039001473893	-0.108846942859275	0.27477879493508	0.0603159490188472	0.437698130064993	-0.00693932572169147	26.1767519273419	3059	0.0198365876851813	0.0918867759822144	0.0824752559772091	0.245934900378489	511.888888888889	0	0	14.2869242536005	0.103410046130992
38	1101	2403	0.460734444528261	55.0120157049839	2.52955366893086	2.35585851539123	2.74760566505859	4.11099266999114	40.1006304487705	537.305794129308	224.264869454586	-0.382517128641806	0.314220983157309	-0.00948853687300198	-0.0313843255704431	0.541624150525068	-0.0105174786492405	0.285313689180114	-0.1978708288996	26.2879493059662	3146	0.0199909075936221	0.0774482051048498	0.0245220261981492	0.236001170981157	511.888888888889	0	0	18.0344981483832	-0.15000907905509
39	1101	2404	-0.0833154978390076	57.8509252671825	2.69435954875571	2.48573188100414	2.83619951913816	3.91221029331403	37.2668752774737	564.955907247054	219.50377766557	-0.219654997916477	0.21866775973123	0.190315137878273	-0.0415195923101745	0.781407630714727	-0.0369924815710683	0.145091335815985	-0.327127595455043	27.566531797861	3196	5.45295388742414e-05	0.0222908062136083	0.0776894475400552	0.180893208290441	971.944444444444	0	0	13.7106354744789	-0.31922779505755
40	1101	2501	0.607890820425452	46.59790399187	2.18304493045657	2.19040499755164	2.52112001976799	4.53007589257541	34.5928025533264	532.899526888384	334.57708267385	-0.504271253314209	0.465832914228348	0.686607924136668	-0.178392594293777	0.364351172185771	0.0501030747418848	0.495132083479899	0.154835334351945	26.9923554684374	2897	0.0198055455699338	0.0821970904899637	0.00932415774791534	0.172202379481694	0.888888888888889	0	0	15.6777618895033	0.239018648066083
41	1101	2502	0.270377891245569	56.7134254138717	2.37306112362579	2.22718340829392	2.70715858199597	4.50214501803207	57.8990634958067	559.841804400117	265.472980944459	-0.580896692123792	0.469100867183934	0.61167602264039	-0.3007801651419	0.277193614874981	0.0852249746214015	0.437997753791083	0.0420994082304371	25.9297101890023	3030	0.0212181447804865	0.0909892163882521	0.116431737929765	0.227330896239797	0	0	0	12.7156461858384	-0.357881480762578
42	1101	2503	0.445887607302062	55.9775942686792	2.46334080346422	2.31193447300024	2.68828373365204	4.05173032237902	58.0272517211375	509.95721275059	231.275465890803	-0.517867206445032	0.342785240915112	0.343516276293387	-0.0908439369317251	0.569845759675026	0.0955382006803117	0.264610581213825	-0.118473967585151	27.3328164321201	3127	0.0166911902354729	0.0593650173694765	0.0260926389525329	0.188801582219484	460.055555555556	0	0	10.5751377291713	-0.562396980118435
43	1101	2504	0.152860253992397	54.9826451847827	2.62055318787436	2.47095556784861	2.75470811251554	3.83996104382512	42.4061997158103	538.542247257708	226.167090313319	-0.339380058509984	0.256199023025095	0.150351999736424	-0.0095311741432089	0.693596172723582	0.220447776993864	-0.252884169072281	-0.277457869078862	27.4700934417264	3208	0.0057639883798013	0.0629016788472577	0.0202933069273638	0.0806737401820524	460.055555555556	0	0	18.5860942999213	-0.579412381639646
44	1101	2601	-0.241825191274869	49.5156949012114	1.87211135725648	2.05871671162559	2.30228577785123	4.22779299210083	46.4873189510893	601.80860614775	335.376223341367	-0.543846569468215	0.532233485567769	0.732328644202639	-0.465352275909652	0.399135432443668	0.0581341544230354	0.464966214808505	0.164443895093226	27.1363147852684	2786	0.0143778739573725	0.00840638079400259	0.0022132926818797	0.104682750482335	11.6111111111111	0	0	12.7864030044195	0.271493880247263
45	1101	2602	-0.238366810009424	45.4087215465199	1.78252399242826	2.09061868242543	2.25185654541005	4.10112269223053	40.3712163108862	576.193974213126	353.978658247743	-0.294868658486365	0.392042528738974	0.76086266825975	-0.171290775523494	0.409912971517334	0.0565304839954205	0.603334234530181	0.188132300362674	26.5916595594647	2690	0.00882507544759233	0.0428704814483686	0.073278192342058	0.118300086730269	11.6111111111111	0	0	10.9710707421982	0.327619268259467
46	1101	2603	-0.256440602086588	60.1250905586097	2.24166774769037	2.30117518720666	2.50042580345022	4.13668960969952	74.189901881127	593.741677262434	250.69248304033	-0.58460701569098	0.514896008666994	0.558369356981514	-0.182036530450279	0.585911095477445	0.114590598384214	0.292237981861718	-0.0103074741884815	27.9359153503754	3041	0.0116779728541284	0.0104195994574008	0.0376130205222957	0.192047625500594	855.444444444444	0	0	9.50949582164461	-0.293626816398026
47	1101	2604	0.0740658986093989	61.654898423675	2.49525365731562	2.45940640281118	2.65134433865117	3.66937949219053	54.9404484238043	594.139721519411	231.957830525349	-0.40725629049638	0.376147354405835	0.0883422920052211	0.00873928375200226	0.860277277920387	0.269317136718901	0.286676918992094	-0.220013571966607	27.4100038619187	3160	0.0119720568165362	0.0338158098988995	0.0249465024449006	0.102123868015419	1315.5	0	0	13.899025492263	-0.34938669417516
48	1101	2605	-0.21193588568585	69.8722439803692	2.6573407547424	2.54815081224999	2.76865232502673	3.70268556549686	48.9706632978136	669.817879809429	221.182206282559	-0.294132174311045	0.403272410488381	0.129546174710091	0.0714808020845749	0.842434743173434	0.308332440977549	-0.233841976586324	-0.226842388347934	28.4459768835973	3200	0.0721870368361207	0.0446423921930016	0.0333526918858138	0.10195134999311	933.611111111111	0	0	17.1176215205247	-0.493240800021289
49	1101	2701	-0.454940332503457	59.4651108602721	1.97468822417074	2.29379716460357	2.268522694303	4.38381963017122	50.106884250617	597.075149993991	307.16563305926	-0.432775503885266	0.587832485917588	0.652777575896764	-0.290793741236345	0.436710883453929	0.0770722489996947	-0.0649836573281355	0.10915202132353	26.3017029203915	2911	0.0173707523018208	0.0223197627508621	0.118224322085336	0.217590295188434	798.527777777778	0	0	9.26066652445305	0.276791039285698
50	1101	2702	-0.356130202340364	58.7074203379351	2.10286118004238	2.47656224255	2.31461212436768	3.94356447292591	53.5078971333778	632.944442260832	259.037245557485	-0.412695357077952	0.522097443604942	0.458998159814179	-0.0268151606504509	0.706358282919606	0.182608791428	0.176199875770499	0.0235732454806514	26.6667656939173	3000	0.0137310759798971	0.00805216637931293	0.00475115371700019	0.194305306757666	798.527777777778	0	0	15.3507467332882	0.00280394093605058
51	1101	2703	0.346597969562676	64.2513285887172	2.30393705961953	2.51680160914479	2.46955223960582	3.52337457142744	51.6172464743955	577.323094546837	230.129418161455	-0.286279524993407	0.359909919076399	0.11926245274773	-0.0975465158082525	0.847318648669863	0.253742050639712	0.274098924281053	-0.153197397462201	27.8643899961023	3077	0.00837428914376145	0.0505756599690396	0.101453268147218	0.142743631934447	798.527777777778	0	0	18.1077498009045	-0.125953105115108
52	1101	2801	-0.185869922549137	62.3211344987993	1.9181009106278	2.35754362945015	2.22504658350854	4.00842721753222	49.8056613651971	569.174231622807	280.081631834541	-0.282546928225836	0.592305135562294	0.59918097680048	-0.21598665065831	0.440879645645523	0.0876943627386491	-0.0631056793812944	0.0480845353620711	25.6464606663644	2902	0.0180189736430957	0.0369961286111095	0.0548340866597278	0.243483476667936	416.638888888889	0	0	10.4542022647635	0.151174485350632
53	1101	2802	-0.25267908623028	63.7104580489277	1.95856254358803	2.51907757157142	2.1969549178952	3.62879975103415	51.8935745942992	536.831536096611	251.952674628054	-0.232353904020863	0.428897797494285	0.538872108538985	-0.118499633222573	0.646283144421155	0.11557257728464	-0.41616049443729	-0.0264136904306621	26.3325175112875	2891	0.0141920448146874	0.00186808774443203	0.0820658904866349	0.235527852304566	416.638888888889	0	0	13.9952586272583	0.0106189724074993
54	1101	2803	-0.448472380397546	66.2585246458264	2.05100444409991	2.50056564244287	2.2371174383451	3.26862731086679	45.3696329229169	528.055393703532	236.051442901581	-0.0444738292954999	0.324479122757546	0.534290927661026	-0.131538110451848	0.771722768592999	0.191686222006289	-0.106125522185431	-0.100078751672785	27.473902079543	2938	0.0108856852292097	0.0545095815672855	0.0281424886739555	0.226971700920684	416.638888888889	0	0	15.9716340413737	0.385585904297367
55	1101	2901	0.509439266833045	47.6370816678595	1.61537067405923	2.18778522419833	1.83771890509907	3.4756848968772	33.1622718452345	602.274989214105	361.575975609995	-0.431091796792537	0.846049220852338	0.772679781503371	0.360309158970155	0.83191729144803	0.340208572612163	0.598397226251767	0.363092205542478	26.5934738837899	2082	0.0144470736362951	0.0130906053391576	0.135130620514672	0.098054972400321	0.861111111111111	0	0	16.1888019811692	0.419249240411813
56	1101	2902	0.193145626021617	39.827385640201	1.46987663786182	2.03704795902212	1.93405536531757	3.62494169717833	34.343889013436	537.534362160934	375.910832569755	-0.201269572421862	0.76132392600108	0.772384809115848	0.268341729968477	0.406718277144194	0.151370995030751	0.43352471653483	0.235128997932386	27.1032458722442	2413	0.00992836935395653	0.0379700221190612	0.00768531018301549	0.0886919760541602	11.5833333333333	0	0	13.5496572123668	0.0844806076079351
57	1101	2903	0.446569954786214	47.6539397792034	1.57270656841438	2.0741950215725	1.98035714831053	3.24535016477395	53.2833033382635	519.005685119515	299.87210448142	-0.33941677257655	0.507666665697638	0.753090281512577	0.0885698199835071	0.571965994838952	0.0141991652445065	0.397575295965642	0.19109047508614	27.9398308350241	2558	0.0130063171090152	0.0100962317800018	0.0846979681655007	0.171782104384337	738.777777777778	0.5	0	9.09054490427903	0.216293616641595
58	1101	2904	-0.125243948547306	55.8921522688584	1.73076941356876	2.31657426196053	2.0676835906038	3.43789440843817	51.0547494520431	581.754664078388	276.52090726726	-0.262651575553572	0.604818786756476	0.724492301550155	0.174700206693858	0.643517148419369	0.0457208837565343	0.350363046665523	0.148993392079919	27.5751103164731	2765	0.0138112630360968	0.0257810708169676	0.0686911193054784	0.124355966961442	1144.69444444444	0	0	8.0638405828048	0.0123240346068534
59	1101	2905	-0.337859447355805	77.5799090014056	1.8654400667523	2.4908760251688	2.08500522614744	2.85068582450105	55.3981887137491	594.059522524103	217.098838682851	0.0337131811453687	0.147396849299538	0.733675206718083	-0.28850024371076	0.695539657021922	0.0423116155351901	0.773664314833603	0.104867979276133	28.5770709883484	2775	0.0193625916484487	0.0399108801311245	0.048215136307481	0.152983900933812	728.055555555556	1.5	0	16.2019684687855	0.211976760749679
60	1101	2906	0.180813631637309	41.0553105331435	1.47658139323656	2.12216573136893	1.85906662123413	3.0425619589511	62.3394846479406	461.914355315654	272.803235657834	-0.623304865654052	0.677122681961818	0.768856381200452	0.296345113817286	0.613287323842665	0.104297687442137	0.176673537081343	0.174879990894911	28.0472591479809	2485	0.0156676771339837	0.0257367255122689	0.142051930522869	0.197892035446618	929.305555555556	0	0	9.315781051294	0.27740935424438
61	1101	2907	0.169271891733252	59.839071810381	1.66448531877643	2.51477611561616	1.89722384394293	2.60684208554404	60.2182369884683	559.025631140961	190.812359642492	-0.242633108378089	0.457964399817435	0.726778822067888	0.0762457108359715	0.734957038105122	-0.0889516971383221	0.548963187562321	-0.193722628898498	27.8384898395972	2725	0.0126511639920142	0.0410930273080842	0.0133249253296834	0.179191081025062	928.694444444444	0	0	11.6742899621128	0.374514935828299
62	1101	3101	0.0227506390950184	46.226291373035	1.84717727632696	2.33806981048424	1.99861848450793	3.18011495944872	67.6149876719641	432.929166893782	314.723627018687	-0.0295253299523757	0.740205298456046	0.850918397109968	0.225364136823	0.67107787988112	0.157512768846401	0.634431146138275	-0.0460664855031449	26.1355092996107	2043	0.0163392555682342	0.0741263415348549	0.218398886831298	0.238686375583446	15427.7777777778	0	0	14.5932811850158	-0.0407630006590142
63	1101	3102	0.548090651055389	47.3872681722968	1.51002343538821	2.12034239906462	1.77247188346675	3.12689265232953	66.8986048133918	407.096420097546	327.015704910018	-0.560888015366061	0.78159484709209	0.832266917063726	0.0570050612377793	0.514097528879483	0.126386827971958	0.604776924709364	0.0355701786322909	27.6159804882014	2267	0.0168037318468747	0.0588035362934548	0.0919706596284106	0.0150535040057762	0.722222222222222	0	0	12.4512158073266	0.0227195526843479
64	1101	3103	0.668813886982132	40.4984994055792	1.5148108024329	2.16424095737814	1.78949008349912	2.71689109278353	84.0309079277963	390.540891324514	246.427806833191	-0.612291135205057	0.639657312631001	0.838509013422019	0.0862197311720113	0.479772975916726	-0.0388017507714543	0.285040423039243	-0.0908436953687041	26.781975953197	2505	0.0185126261520248	0.0628149410094191	0.1175671539501	0.131880397099709	1061.13888888889	0	0	8.3938347546447	-0.00707540155251842
65	1101	3104	0.512236889171748	40.1180414906621	1.66034762347445	2.31015485250296	1.90585112843085	2.78793262980091	75.0174286915208	429.918855127184	213.482529813519	-0.600935474416109	0.622775279298346	0.858352786587865	0.0597419863735161	0.566458034751313	-0.0704130516059039	0.464855357905967	-0.209493768093151	26.1860500279796	2597	0.0173254806540995	0.0601504698700852	0.090451310640158	0.102819709938175	89.4166666666667	0	0	9.25454895506055	-0.0159666141229398
66	1101	3105	0.130540406778568	40.7119754249272	1.88948836606103	2.05371165598481	2.02383817829018	2.81609360445277	84.9971195184672	435.360347219471	281.831075071335	-0.356443777608213	0.445382916602469	0.742821288789014	0.121880768749982	0.686982356891394	0.00727440276921966	0.67517454632491	-0.125297399236715	27.9023878517366	1970	0.0111870787758727	0.0903229860513075	0.260465613520325	0.266239553865982	526.388888888889	608	0	13.8460180677617	-0.511619233821672
67	1101	3106	0.219170784884937	46.0514266348866	1.7537678723578	2.49139315402806	1.98273012700905	3.12042834107107	86.0055421471945	433.07996186151	288.053147623118	-0.405719194909472	0.50403086938363	0.725970651991694	-0.0382741208243335	0.174911454987156	-0.15121924355561	0.520748555420214	-0.251246228394537	26.2544845545269	2265	0.0184958177768579	0.102416594718084	0.238475100457329	0.182596558348396	971.111111111111	0	0	12.8194803906817	-0.0544555462851794
68	1101	3107	0.413231376450352	41.3657271204064	1.68062483772328	2.29521501380069	1.93940669255632	2.80035675254714	116.492514986436	395.302535663757	253.295973621497	-0.597628026539375	0.585297506398013	0.765716340055487	0.163982359798481	0.397146597594289	-0.195712776066834	-0.146287505051063	-0.339942762770223	28.9698475334085	2413	0.000693345748820552	0.0905647599304087	0.194277000677345	0.190793344580863	971.861111111111	86.5	1	9.73053081013208	-0.00209600944221729
69	1101	3108	0.249846316454686	39.7747684523245	1.59800497009391	2.20404277003554	1.85266862147465	2.63643655039753	88.2910654281996	390.609650273314	215.986507589292	-0.5788380120312	0.679828985785316	0.782669306301304	0.155684759404667	0.751536734430855	-0.114545072941672	-0.108169010262985	-0.374473810938467	27.6225287447842	2555	0.0176629250767305	0.0864137122340954	0.183812350944352	0.112596238891111	386.388888888889	158	0	9.82628064425071	-0.011878299962588
70	1101	3109	0.0618000654258373	47.6005054671539	1.90402694680777	2.50054107663084	2.11159342463789	2.92942912884805	114.726137514685	439.504348284459	259.691716432248	-0.593412272655792	0.511887367836575	0.611118249623774	0.081667621160102	0.220335264607868	-0.140401321461636	0.344731050882737	-0.246283465636552	27.0934772949798	2286	0.0153951629424974	0.0930895446352857	0.299717588370012	0.267643449433011	971	0	0	10.4665142452237	-0.0153193401092304
71	1101	3110	0.0881737124948386	49.2849435495343	1.8369351814969	2.55775761886096	2.05583069191316	2.66593360041132	132.162289975412	426.865868841819	236.103319660217	-0.653783170394266	0.456434884651649	0.706618757879416	0.0261434298389183	0.470625731011153	-0.104732381990282	0.492123830261027	-0.182746102036958	28.0309184352807	2312	0.0173466526460013	0.0863477921708098	0.229703830615388	0.278413370163255	6506.80555555556	0	0	17.4731247206782	0.0291801613254168
72	1101	3111	0.114120433495425	47.0713797096044	1.86582995379089	2.32483919692814	2.11553586289096	2.80744176476033	134.681697501972	453.28252996012	235.363943470292	-0.647011383196339	0.493381629732131	0.578211192089623	0.0881422844467959	0.377659814663539	-0.112009109983717	0.11753409285816	-0.273085468511263	26.5495380132302	2431	0.0178553919617572	0.0951264805855143	0.275321792623051	0.244301389035241	0	0	0	16.0607738170551	-0.0158327763280857
73	1101	3112	0.578377365253933	44.6807500297685	1.76146133944717	2.09179325015231	1.98643912842961	2.65360668706988	113.420912756016	441.158621869976	204.930907694839	-0.64109209662408	0.869103580464766	0.747616818852651	0.630485648197946	0.67075771274302	-0.106931309817158	-0.45151454366977	-0.39174141548636	27.9157706191138	2562	0.0178917780890034	0.0886616838331146	0.237337685825951	0.246447471333745	972.222222222222	0	0	12.4582190411506	-0.0177378125425581
74	1101	3201	0.430462683910768	40.7859817925357	1.7646155245813	2.45005852655839	2.02760214777879	2.78730800718448	73.1823374738898	631.37179167017	190.914924739473	-0.524966483116731	0.533387792755734	0.789569179455425	0.0529812657648884	0.617138244565444	-0.0794826498499924	-0.201541918735301	-0.405240443481448	26.2553395069451	2684	0.0143837200064267	0.0333627217155922	0.249860284776226	0.225502551605464	385.777777777778	1901	0	15.0071390562058	0.115797477588039
75	1101	3202	0.169353922578341	45.6592689879599	1.81825870886924	2.31715440473445	2.05377226924619	2.75699495961151	73.2537649402295	634.019550112283	187.304759717841	-0.343703017467941	0.655729625441272	0.740697177509615	0.224213318138961	0.784271692437989	-0.0797097875418158	0.296809084839446	-0.505261064548836	26.5395597215132	2746	0.00958846818597918	0.037278128282957	0.152305196844842	0.234709939937262	385.777777777778	0	0	11.6294477148567	0.199906313543602
76	1101	3203	0.642331097868694	43.1769905607373	1.90233313257863	2.3255969153079	2.12239462906944	2.6558820060356	102.371867386576	670.33254573787	192.097898894187	-0.53504302582651	0.825751166953015	0.737924979723071	0.486556565606646	0.87353863178938	-0.0474197659967777	0.148377894125844	-0.449128193894328	27.8261676195283	2725	0.00843692601318539	0.0339226587543493	0.241303995108086	0.248364202284167	385.527777777778	51	0	10.365042407028	-0.0259555314143133
77	1101	3204	0.512993312994798	43.0349321553006	2.00680275548793	2.36783843428185	2.20964735383847	2.69791901467147	97.3634955780518	706.758348140026	189.558779929124	-0.597580298252839	0.77228131683271	0.763915109195018	0.535217706870705	0.839104772370274	-0.053081319821741	-0.117911238893718	-0.440550564142228	26.57021200501	2690	0.013827294181938	0.0405514759725219	0.191381876475234	0.258189039563593	386.138888888889	1	0	6.53475195305179	-0.122455320874156
78	1101	3301	0.555261818842739	43.0450893201201	2.14110103381494	2.29658804654145	2.36370766770731	2.87649071013386	86.1968254469445	494.131414262166	196.186783332374	-0.642869791727219	0.864663877801584	0.770171547180562	0.662997729565362	0.825892257556245	-0.0527516275039758	0.311692980645586	-0.476141180271574	25.9921903122255	2659	0.0143351133924638	0.0736316156381114	0.186495888657162	0.255721435594826	0	0	0	12.9921256270796	-0.110786387052641
79	1101	3302	0.501207469182021	46.6783568127	2.50973613098636	2.42444223680264	2.65839191922268	3.02685367634662	77.1626887607665	607.171288619221	201.90545146615	-0.649764693428366	0.537301894160729	0.720078956472192	0.333278292493612	0.781762682892086	-0.0124691984279037	0.0218529576214605	-0.543335020140725	26.9764001397815	2723	0.0129600912725957	0.006599586325757	0.0955516456803387	0.24798674999257	0.0277777777777778	0	0	10.9021020121042	0.0567440943094674
80	1101	3303	0.539373153681009	46.6129104797543	2.14814258284038	2.15809648639926	2.38088971002706	2.76786298364897	118.49650498514	509.406826729305	198.0572004256	-0.641539029194414	0.750059159212412	0.738064907491659	0.494016537446667	0.750789419367592	-0.0393810987418701	0.11887251553111	-0.344513419297281	26.4083437399308	2642	0.0121262051631254	0.0620998143171423	0.139232637525191	0.256674096829887	2107	0	0	19.6528547157911	-0.00768980312538645
81	1101	3304	0.487876711120063	55.4716097707144	2.56027550231979	2.51667369528974	2.78885110905582	2.86114529037541	83.8614689213737	512.051846628166	187.993911122534	-0.684540991561272	0.457640356563862	0.66056701755202	0.0969228488285895	0.75236971164608	-0.00250402172004178	0.359245940495813	-0.316764438265603	26.7840170107131	2695	0.00347794532784055	0.0319497175896969	0.0341335722043125	0.254710750500523	2106.38888888889	0	0	4.08196018973571	-0.276267428263725
82	1101	3305	-0.0910405662415485	41.721316657004	1.98307407660239	2.56721619934349	2.25606551547646	2.58812958172471	125.602725340327	512.238913453613	192.581034384934	-0.680728358128586	0.545353748833531	0.737893583187737	0.223683065542206	0.711008071041444	-0.120397784673223	0.074460759660491	-0.34946737067929	27.1998668821262	2516	0.0057366305413272	0.0784460737599925	0.104316302950779	0.27226088094331	0.611111111111111	0	0	25.9983104615714	3.71771652372373e-05
83	1101	3306	-0.0285442483078732	46.3703647848326	2.16062458944394	2.4049844089271	2.42273458089005	2.66910391240082	104.689038548433	490.427999988938	194.997169963556	-0.66511386561795	0.551208233644489	0.732448028559219	0.15891976537873	0.716126869135558	-0.0620725947238215	-0.0158659096613147	-0.317578021980712	29.6714776351293	2605	0.139703731929522	0.0635010241988682	0.0167098806805112	0.215907466098192	2106.97222222222	0	1	7.23896284620194	-0.244360419702802
84	1101	3501	0.181304076659615	39.6551600279427	2.05294702922626	2.05825695310965	2.14732551539976	2.84882623961888	77.3475039466689	532.705083430499	233.544641436319	-0.55833026872861	0.231171720636729	0.773828662129673	0.126887547106916	0.722903869429174	-0.0950462321883236	0.325597769683157	-0.14353376562107	27.590068500982	1908	0.0182463632396281	0.108834549277597	0.261272437011857	0.28419054066726	382.083333333333	0	0	17.487426661803	-0.289829658142269
85	1101	3502	0.550054848806119	40.9428755630123	2.17096666596835	2.28701468457984	2.30119554540858	2.78131678707479	90.4839398342546	551.276836806922	249.107804212848	-0.52583391412947	0.4876542815087	0.700571630129433	0.199825962415246	0.750161101049361	-0.0221227950908398	0.195318815342828	-0.183896720883145	28.0050597255366	2080	0.00981650505883223	0.106348314195403	0.158959882436956	0.283929286461162	582.75	397.5	0	16.4123161693356	-0.225155478818408
86	1101	3503	-0.0781126390531901	37.893428793427	2.01883275332547	2.25348398493133	2.1129146032407	2.9294254278796	84.115732368671	549.281880580939	215.01157179649	-0.620499666207945	0.416656637217879	0.874040588743179	0.322791849691994	0.670742595892674	-0.183290694024357	0.342889896032893	-0.114462833432563	26.7767982412913	1851	0.0163226183005385	0.105613423423122	0.233471238539097	0.283823913237308	0.583333333333333	0	0	18.2461647794291	-0.312393849409783
87	1101	3504	-0.0237904365457921	40.1155752596689	1.98817188665973	2.24927224828568	2.15331291296502	2.78014225531748	110.20299921331	562.187851416163	199.762107197442	-0.604528557730728	0.126827079705532	0.84389293781451	-0.0680938523839564	0.697984710662515	-0.185821027492105	0.465483288612651	-0.167058426153632	27.5138845376874	2096	0.0137328895257523	0.102286928656438	0.166308516228611	0.281091736075971	3078.66666666667	0	0	9.78340833490996	-0.070275017101496
88	1101	3505	-0.0989185226044291	39.867477923598	2.17964854292936	2.36680365743991	2.30180934044041	2.89572610872128	100.713002191147	582.661276662997	215.233387672227	-0.576219564803693	0.311000706422045	0.745544647520594	0.055585240139889	0.707547087535285	-0.161966429881334	0.261778691248991	-0.192025704741805	26.9299113459561	2108	0.00879829162772953	0.1006451779394	0.127961714873767	0.286908917006428	3.66666666666667	187	0	14.3340779220601	-0.097628018590148
89	1101	3506	-0.135177386730977	41.2341949224176	2.06536306236152	2.52937278219028	2.22931682635958	2.82782509223153	113.922300290856	630.177767401105	203.014434599957	-0.528282987129884	0.627082806423886	0.78736018124716	0.397421026569803	0.68386247154689	-0.172437771186923	0.43690856534307	-0.205859565023977	27.4595836603119	2205	0.00319791555692979	0.0955489481299557	0.127714284313735	0.28398440476287	2692.97222222222	0	0	12.0055223152822	0.0132745960211824
90	1101	3507	-0.0798657279355271	44.1979216695961	1.99165088339225	2.76410999976902	2.16524017580183	2.78500245808761	119.165836370543	600.283002033121	209.10103014829	-0.630905656475046	0.567692965141124	0.704696979827726	0.264452823314059	0.688158757937558	-0.130759473300001	0.394822091144917	-0.206832732548427	28.4706994983283	2247	0.0062763393994241	0.0797841334274322	0.152013845480234	0.281054069697523	6505.27777777778	446.5	0	12.5025815529023	-0.0836983217836273
91	1101	3508	0.0885540373220705	38.195685549555	2.05207905461636	2.42835005868711	2.17826217774752	2.96513706020306	90.8423626211937	558.646699003782	219.314802455749	-0.450065626393987	0.344529105266575	0.873976632837869	0.248227016331044	0.646508734341705	-0.176368868674396	0.288853357830383	-0.00639130708807888	26.9747613928968	1856	0.017735519909042	0.102052675977167	0.245757993789093	0.278202747088952	1773.19444444444	222	0	15.5836352427771	-0.212634992243669
92	1101	3509	0.119676499613519	40.7197976736125	2.13391990743192	2.15637389522343	2.24928207074469	2.97192343414786	107.708961530983	580.762336457674	209.234422494395	-0.657998434756962	-0.166154147298202	0.889503188589491	-0.322435634679993	0.679059576863854	-0.193891513604703	0.307624997456299	-0.161726319885991	26.3186410777867	1980	0.0152790379134974	0.103120825506226	0.224304278481139	0.284187694028581	0.0555555555555556	0	0	14.1617319599478	-0.11899432245986
93	1101	3510	-0.00564335067747621	40.9116764459803	1.99261237921693	2.116923538446	2.17188229149211	2.77148151932218	108.406327385909	553.606068986486	209.468920784973	-0.606826858297777	-0.124479704174867	0.869502045135427	-0.32237051594004	0.686634281721887	-0.190786482614972	0.435860463719075	-0.118917718269715	26.548498425795	2026	0.0176901780117462	0.106469914641324	0.206842261542932	0.284320672721188	158.416666666667	0	0	12.3183583125964	-0.140455330266282
94	1101	3511	0.0740362896821741	41.23393836892	1.83796124157574	2.36457654766743	2.07867727604303	2.54320042478984	140.858848987125	555.766062163851	189.828624893646	-0.586356563343085	0.113964190507199	0.803224734268059	-0.209912002488466	0.614595512814922	-0.242898673459585	0.368434272225404	-0.191157049926847	26.9464546775097	2221	0.0149284961412626	0.0745111775992971	0.0856030068577484	0.271632501425241	3382.63888888889	0	0	24.5080711548673	0.0565359021841389
95	1101	3512	-0.0348628649176844	42.394921592961	1.84886774191015	2.49976758800799	2.10136894233111	2.57786932495524	151.138879828731	556.039355651841	194.096292235995	-0.572593928350052	0.587877448857079	0.827617516553436	0.288387448750486	0.763393771663852	-0.193602696281049	0.281994959111827	-0.267601121247593	28.1119790165831	2307	0.00479443348241012	0.0413137843497572	0.0447345415179184	0.268095743732319	6323.22222222222	0	0	25.8958147895762	0.0290690211682865
96	1101	3513	-0.154121081534722	44.4440168573492	1.89290057283962	2.60145947246284	2.18108956010401	2.46986426944643	135.394201559323	568.418564450348	198.865579814731	-0.626756722192613	0.65118798094114	0.727218761174114	0.250436014539309	0.693069408630753	-0.113867086512415	-0.0947669534023088	-0.319653590543925	27.9568853137818	2443	0.00121027144303051	0.0831407556940377	0.0773753265473756	0.276127178622579	1.52777777777778	0	0	24.0572673053985	-0.0548942368349788
97	1101	3514	0.254098311755104	46.057020020641	2.00171389477328	2.599293203978	2.269261161363	2.59502028439419	111.360007573381	590.943667520467	192.667031107264	0.117458211743484	-0.00455811799089307	0.798114851239533	-0.414351511345875	0.609652690363299	-0.262568357002688	0.172181506859271	-0.392043694634423	26.3681432322066	2335	0.0132518280817332	0.0691919122712565	0.0245694086786806	0.251533647672944	4160.5	0	0	14.6596225046444	0.0749323375592682
98	1101	3515	0.0425250386725837	44.5241386611547	2.0159669220984	2.73527254662439	2.30963570974115	2.75238578472355	148.443671990219	589.245032206442	194.381772170743	-0.478108809479082	0.035630997683052	0.828093115922016	-0.394090280543548	0.584696708499643	-0.175108841909841	-0.241055815093787	-0.376137202914363	30.1913655372921	2378	0.159532233916816	0.0644284727109116	0.0684907093259864	0.26874365396514	3630.25	748.5	1	27.2127706284168	0.0456159904075087
99	1101	4101	0.099673939819714	38.6604915267689	2.13014689478436	2.47224411660122	2.35491400163958	2.95041895284804	105.606319543927	483.838604841524	208.837062921544	0.197744042989724	0.376486902121301	0.903527361983641	0.305350492896534	0.692004252098674	-0.206182159288873	0.597173148985281	0.200352944559924	26.7513522201441	1859	0.0195245695527976	0.101259756157165	0.257693803603337	0.267686183391134	1773.61111111111	0	0	14.860370914411	0.0819803454110855
100	1101	4102	0.452562140223787	42.1620778146721	2.12265329229278	2.48840242538907	2.35663337732925	2.89043836621189	127.397874126705	476.654735656941	212.084012043819	0.0720250438886071	0.369370354112219	0.892362598974186	0.198356914650844	0.764926387722017	-0.248512498998012	0.618639076476727	0.10888621148159	26.0432497158389	1968	0.0186487668006188	0.0921265265832609	0.247814045812429	0.241871428455634	1773.13888888889	75.5	0	15.1496976115937	0.106869087852381
101	1101	4103	0.243795453328033	40.0302002702685	2.0402361541425	2.28657124138082	2.23859316119567	2.77435507585408	123.552784458193	473.63561865786	206.317012343153	-0.362193934713823	0.136186735739044	0.873540569847116	0.0102494183404218	0.711600729097321	-0.24447125931084	0.593595882014921	0.0147398410648058	27.8510577915685	1980	0.0138027742811658	0.0976436435240088	0.258017241390654	0.264040116109596	1927.30555555556	388	0	11.6938256141282	-0.0351155935901871
102	1101	4104	0.322016596830713	40.4387116713251	1.9459958725401	2.16372486960948	2.1694295023749	2.75390249192201	124.368339133417	471.170554113274	200.150405343517	-0.603138073649641	-0.106968189689339	0.838636150009545	-0.328496328834132	0.689779361816968	-0.214761257603636	0.56252765366133	-0.0868472468427433	26.5347636894029	2064	0.019230250803812	0.0951570492029459	0.235305755318285	0.269349438403007	154.277777777778	0	0	15.716418245735	-0.117213340575706
103	1101	4105	0.176728726838292	43.0744205584296	1.83744679416633	2.40333962650974	2.10338138764849	2.62428450596675	166.79180576966	452.888151357042	197.513259657735	-0.688940805298574	0.0307261611630672	0.873734763232331	-0.270767015420156	0.674073729530477	-0.26528177128238	0.669837910541193	-0.0430762471615437	26.7673806651175	2153	0.00465583709120786	0.0356900277565056	0.131571832034223	0.258963011682533	686	0	0	28.0072373558906	-0.0322333849378476
104	1101	4106	0.39358449189484	44.6175926195159	2.23721256489433	2.61710148360845	2.51914986785056	3.04080826610712	143.190064651642	476.599090269875	209.887933031474	0.246184582417266	0.38908117651733	0.864849931344305	0.226366112672863	0.737981183397435	-0.236004261279326	0.566293687455243	0.29796096193302	27.3379783183805	1953	0.0143473544358053	0.0820868003914567	0.275744649695318	0.261186048585162	113.25	568.5	0	15.8809608815603	0.0781741863679553
105	1101	4107	-0.105030978540283	47.1049412311482	2.19989208636415	2.66164894234855	2.46276491277245	2.99237115683025	175.698108381625	508.373263903676	227.515464294558	-0.165683851501391	0.274161329740174	0.792978223014242	0.0905350105284987	0.596378157701696	-0.244641367819264	0.632391146564647	0.229728358740487	26.4405800680326	2080	0.0186211217269068	0.0754206658258848	0.278742810610438	0.245113646445888	113.25	0	0	21.9368207808283	-0.0273627849531881
106	1101	4108	0.376527239495093	45.4863161192434	1.83302229336476	2.30453197848934	2.08414443797003	2.73636499652996	179.248780599018	496.077418954291	212.329781162065	-0.608124822931116	0.296525740798344	0.87927915880542	0.0203184035055588	0.624210604858129	-0.255287223321265	0.667523481992052	0.163363767254846	26.531032991963	2110	0.0165421069668404	0.0513289613170983	0.11017697623483	0.213375512436696	1773.13888888889	0	0	27.2120016413916	0.0739379462238175
107	1101	4109	-0.26827928186581	45.2788146908028	1.84631769218182	2.31631248880735	2.1369889470361	2.66930498676622	183.560772577591	457.893544640719	208.884349742325	-0.669364375484549	-0.022954162027441	0.869470260988545	-0.38499613841996	0.662195761273924	-0.276573304835059	0.559819411780096	0.0620016141951267	26.2350757805371	2197	0.0163431439552503	0.0305146367372648	0.176203830255862	0.248217721923536	686	0	0	32.3118411066186	0.0743465037028457
108	1101	4110	0.474463833346335	45.3368926256094	1.93369557858742	2.4294689635992	2.23813357589802	2.68236318925358	174.987307458018	496.268227447696	201.689097318924	-0.438312719404792	-0.0275485216980099	0.864327430978496	-0.421128899251038	0.583883499473333	-0.305132442935632	0.41425615890523	-0.18630369508723	28.3904631884774	2296	0.0129737076253271	0.0308311161223902	0.137333684454194	0.265668128674508	543.944444444444	376	0	28.2904227621156	0.130404190140459
109	1101	4201	0.0475799246902568	47.7865266879654	1.86994534235659	2.33963589684515	2.14783141730583	2.78589401830243	184.150182091311	623.249695411237	215.46487344089	-0.498127521415009	0.464790626777562	0.843588275138305	0.329500242741732	0.606592109585537	-0.166974718081861	0.448847001001007	0.245991221666684	27.3224045345367	2212	0.0198930118850028	0.0893103106113217	0.30448632328034	0.229633088236405	0.555555555555556	0	0	25.2791964115749	-0.0668496304981114
110	1101	4202	0.299714028897031	46.1794873228697	1.92256656449718	2.34416157911183	2.23023386398973	2.74582915424001	178.042286865985	600.962940621052	218.642818438694	-0.478761585582631	0.151257460311	0.854967774944983	-0.285767582302044	0.640228264440226	-0.317760368511324	0.240729446170931	-0.0270659770133229	27.3324570107846	2327	0.00566481948410932	0.0565121490785748	0.22645566087821	0.247326494257783	635	43.5	0	31.3003386048803	0.312008772245642
111	1101	4203	0.0304777024516972	49.7053074871117	2.00356415544348	2.56802975002902	2.30974513281609	2.74925620292362	217.181500115253	627.378975048285	211.361727652911	-0.751307969216479	0.296378060798809	0.788636198460988	-0.0565007786146957	0.755520993525918	-0.151829676102386	0.572955179507753	0.306530025069588	26.2399111606208	2404	0.0185734626179459	0.0939854192430251	0.284465597743139	0.259946340712161	3.69444444444444	0	0	34.9923206741528	0.100543099683329
112	1101	4204	0.275491759441266	49.4495466644811	2.04074903372778	2.50091529926669	2.33212021726478	2.85723208491089	165.455713640078	619.557092769207	217.660230814202	-0.333718749445465	0.207235157142566	0.851411051386632	-0.163804833709801	0.682360864412512	-0.278004174389369	0.389449795098846	0.0734385354514086	27.5509237462494	2404	0.0129613280649434	0.0826241109378706	0.300286541728427	0.268898201360125	463.472222222222	63	0	28.8751701015896	0.277980708573289
113	1101	4205	0.420984623775979	60.6815583804693	2.07498965582179	2.42748311332573	2.32036963300886	2.88477017833873	175.323890703746	675.458579821474	233.107743285489	-0.296870554156002	0.121503622714424	0.76739896178247	-0.278870810040302	0.717372265037148	-0.213924911167256	0.284958249391208	0.154777081366326	27.1335673169102	2488	0.0053956244752462	0.0795978376980462	0.317152385553669	0.271532300366953	451.305555555556	60.5	0	30.3239899551151	0.115536063415634
114	1101	4206	0.0884461862346912	53.1880231775244	2.30933581655488	2.57119095596744	2.58191120985312	2.80569679092918	160.887812727213	620.099459648027	231.860871536661	-0.2961196291145	0.109496192201062	0.750954541886757	-0.198748789925201	0.850660247819443	-0.0499476518600876	0.418026068814616	0.381887360019972	27.0615985466937	2540	0.0156608365387276	0.0775023742671783	0.320011548571485	0.261812257337624	363.25	23.5	0	23.4210794673383	-0.0460989022170113
115	1101	4301	0.332781849668049	50.5238401568755	1.97638868095271	2.13448247266099	2.22661189897926	3.04976553443964	167.449071073468	566.364073782942	222.823599124202	-0.420994449445036	0.494762689675288	0.819599771696799	0.511837365946969	0.68394968414504	-0.104187055721551	0.390894035724218	0.197278998146552	27.8055278458433	2268	0.0203470625778991	0.0928100470866929	0.312605234823761	0.235841900536683	0.75	0	0	19.5891514325779	-0.310975638390628
116	1101	4302	-0.171042330309248	50.1065721001142	2.00640767123692	2.50064062572362	2.29592203129717	2.77779862812345	208.43539148088	596.752732318063	207.167197878686	-0.421176306454761	0.514291722264698	0.880355168460824	0.277648670831553	0.824113120553974	-0.0638980181134966	0.516053416747338	0.230788416222477	27.1922748515567	2454	0.0161030578758167	0.0893330988123274	0.359615860032694	0.260405272454017	3.88888888888889	0	0	32.7301605306377	0.130887493288543
117	1101	4303	-0.148850504611179	52.6548732645155	2.0473442363628	2.22448216226682	2.31014151489601	3.31617487061788	173.133313020954	606.813885973341	253.543559249292	-0.380458203788769	0.362978639696655	0.784758144929896	0.268861129441907	0.694741177234411	-0.00549058865498629	0.510901671671701	0.136200008444235	26.5176171729848	2361	0.0171056562800828	0.0844167145475864	0.279922645294514	0.256234902278755	0	0	0	20.7709786854244	-0.338525483185747
118	1101	4304	-0.0946865328631818	50.9195448630464	2.03363929251428	2.27996340876298	2.32013497760501	3.099324680632	169.761353742453	579.597035411689	231.978087874294	-0.232267014063323	0.514731661370924	0.85630232150246	0.410167632303934	0.767936191387078	-0.0500041915225996	0.51891321474358	0.13719422536685	26.8895414585872	2462	0.0182360379243656	0.0723458077303198	0.320146558554047	0.256550260776213	515.111111111111	0	0	19.7346018075324	-0.305340362817826
119	1101	4305	0.428242148793869	54.0765811316098	1.99470440016299	2.3631506231179	2.31131696016159	2.76824395375408	176.091447862875	543.38476317024	244.67511331368	-0.0730383521258362	0.403326288493461	0.874209587377818	0.134697144562634	0.841435480604403	-0.116269655028512	0.521717584288554	0.106518888469397	28.6960124921857	2572	0.00498484688484094	0.0886022488959759	0.27385199994477	0.273966239874783	518.027777777778	0	0	21.3894856869181	0.0708455887532422
120	1101	4306	0.295770956084894	54.3803500805287	2.02836827442413	2.22858596962117	2.27976007878339	3.14362798601795	186.497620022244	537.705870154625	272.52531152032	-0.154016121146629	0.285083835532544	0.692612027004897	0.0540344063389992	0.701752294902617	-0.0308979465210668	0.400663397163265	0.158359639981863	26.815150679144	2378	0.00901777870664337	0.0638385907069581	0.150441875710291	0.235927047600114	0.111111111111111	0	0	21.6065164661543	-0.107918657927815
121	1101	4307	0.05444807124579	57.1670959263809	2.04299383693351	2.19424639341679	2.30788042402967	3.1458072483348	191.168963595322	501.104988887751	264.784225319032	-0.0710633801050145	0.11267809539314	0.781086300741985	0.120643512690887	0.736448954950817	-0.105507783076161	0.655796682238961	0.182676100550038	27.0475170651554	2633	0.00962935168629411	0.0483249851829098	0.187572243180178	0.257158781237082	0.111111111111111	0	0	25.904068293284	0.110092152409159
122	1101	5001	0.297937171798785	30.1063745521302	1.61656075910904	2.26922408808557	1.8531510043107	2.70045259207465	58.5001642677427	594.672418092842	218.870021119312	0.441547473429724	0.730488652187437	0.906089861923077	0.656674622393676	0.771223912531578	0.103635365681282	0.503196341722216	0.694309136111895	25.7293084220887	1289	0.0102589553619455	0.0465811536582295	0.0994585566749656	0.228867029413025	253.111111111111	0	0	15.254694544203	0.119600114583937
123	1101	5002	0.596122874251603	34.6299863166008	1.59339569511394	2.22164639939875	1.79162187160235	2.71594649566713	56.2428969287975	548.294748759169	256.281772791973	0.350468685654774	0.817459768343959	0.871812209957547	0.658997190785311	0.721685606335898	0.192274381352681	0.538922110428592	0.716267574564739	27.130474302435	1436	0.000300447889420768	0.0748272586347552	0.157161745451456	0.241133167438053	253.444444444444	1374	0	19.4811365705767	-0.646375891664958
124	1101	5003	0.402454313474528	35.0108479554248	1.84339860927593	2.20530136783191	2.01784958638262	2.91228986307433	66.2042624982218	561.856359452205	240.297018835421	-0.0270187382476743	0.619213904401426	0.877514751041948	0.503325803979026	0.672769029062145	0.018644504424351	0.429664105523368	0.402810951316536	26.175567502907	1652	0.015110494444277	0.079842496126968	0.172437311588092	0.266928246556179	253.694444444444	0	0	18.1549959258891	-0.546668691191595
125	1101	5004	0.220637175990538	33.3384912181111	1.90000368157137	2.29354113361762	2.16158271235616	3.00000823880531	87.1157308230533	568.603509498678	227.603412092728	0.335937992389174	0.558301137349183	0.888136470273586	0.384374021886486	0.712307732559661	-0.0165214523350452	0.531924559164542	0.561833524960364	26.9561749704157	1621	0.0153160387953362	0.0690121907385471	0.074410052771422	0.226314449911243	253.638888888889	187.5	0	16.0991737263306	-0.123529545280222
126	1101	5101	-0.0501636018203033	30.36142889887	1.31866173804338	1.97477419736904	1.47322587247053	1.92733537760852	16.888648544397	367.598271158532	132.608338711556	0.477131725787532	0.902593218154562	0.925112286220119	0.74394497466474	0.837359357572621	0.472673903825055	0.584472281413736	0.839664286575318	27.0805367382444	780	0.0171757408097439	0.0706928890031115	0.111046146173739	0.206999051640985	10849.1944444444	8256	0	7.31739632668982	0.543116902226403
127	1101	5102	0.273748364665464	37.8947776849784	1.65129115272825	2.0923819805154	1.85164566140186	2.61528427986867	19.2614245393439	442.9220900478	248.289588716802	0.333773086263983	0.729150229514487	0.853166544084515	0.447569820952536	0.833140981102968	0.535714893244673	0.596835926939099	0.792716296333917	25.8553945829623	1337	0.0195417123815431	0.0813945565103466	0.05192327143568	0.178308224785403	NA	88	0	9.10848742787909	0.449106026144548
128	1101	5103	0.184463755665462	31.3028259116145	1.44761977250022	2.30752001427778	1.63149456099101	2.49710585412481	30.1744640028912	486.806965707371	155.889890734598	0.659990784769292	0.834241410285854	0.910662127735447	0.803229385606627	0.86921792587123	0.552991064408099	0.528874831510106	0.90145944533612	26.0004273430453	777	0.0181861498507072	0.0844399014927254	0.136069157651518	0.247022720088189	10847.3888888889	1097	0	10.1629741672199	-0.771751772372435
129	1101	5104	0.00512543634816718	32.2822957990502	1.50308617693071	2.2120039661979	1.73384940955051	2.50458435495761	28.3145459325315	474.863849578926	204.106678306194	0.603833193309963	0.71631137223209	0.931024137540081	0.565514975856646	0.854072392270638	0.397697660885629	0.55944497902537	0.878210140302805	27.1858159990299	1029	0.000173132995524274	0.0628133590269676	0.0225793051748056	0.144300133456857	10847.1388888889	7463	1	15.1428246109883	0.148029688510143
130	1101	5105	0.194504082526067	38.0070107233283	1.57759576891012	2.16396241336824	1.78604176430773	2.70761404519021	48.1292855483475	469.00537681314	229.846895562239	-0.0477942494757537	0.496658885364854	0.827832640962207	0.101369916111171	0.720378192586735	0.330265669104685	0.188425531585011	0.874451109407306	26.3363826739827	1274	0.0159196832145808	0.0937716667050382	0.164395123025279	0.229251931166968	0.333333333333333	1367.5	0	15.4633403531356	-0.777331477866673
131	1101	5201	0.132493238048329	36.7264119653631	1.7600021391492	2.14150205141097	1.9077300293537	2.93139783919269	22.9104165559641	615.605518920356	295.137213195313	0.0986451897535935	0.723224811790368	0.844668936132276	0.281147252657804	0.814856569192053	0.526924566666932	0.427757444322024	0.4770661299886	25.627818160025	1529	0.0201219229308681	0.095465241001642	0.263777997286056	0.229556843920406	862.138888888889	5.5	0	13.6262180409203	-0.290157599873519
132	1101	5202	0.206729935656777	38.4992856324195	1.77241714668866	2.1629557988519	1.9188222153875	3.09149801511945	35.3986232092889	632.708803328351	340.522145379698	0.0943848894692431	0.540731481131554	0.850403261363559	0.146042922164694	0.864808844520287	0.457297318465768	0.734098090916226	0.394523117929865	25.9156883884019	1755	0.019613132516098	0.0939721858342645	0.192520267098812	0.238206673817636	15428.6388888889	0	0	12.8795196593664	-0.194765689937746
133	1101	5203	0.183670790829599	39.030654737611	1.86138245109474	2.23333715524979	1.96767968308016	2.96183030966297	51.3094844551022	646.029826791152	314.14617648188	-0.0677321904652345	0.63769483536684	0.801089769865334	0.209246861073238	0.738964166281478	0.514785672457903	0.236771544661087	0.152066848972404	28.2568564746737	1670	0.0093200822026001	0.101660666176583	0.276901352766535	0.251964388199701	16289.9166666667	1096	1	12.9962580896247	-0.536769390435372
134	1101	5204	0.123983407894434	43.044467286285	1.80805864394285	2.15094675861565	1.93732048188981	3.09701877633615	64.7917334809059	608.424997701809	334.200452201212	-0.0175034312354712	0.750769651178678	0.866842642309157	0.31141312510841	0.817708614957348	0.310413394270525	0.651547684457068	0.179153997764113	27.287670141586	1878	0.00972449457449122	0.0686655994220145	0.116767357503352	0.225759416718678	16289.9166666667	0	0	13.5205573930532	-0.117478276795344
135	1101	5205	0.1683551348948	43.1002990295165	1.78414300514605	1.99776033964169	1.89970924645533	2.8385359462179	59.9793490886302	561.75789415057	294.34542479382	-0.247148938565741	0.599726733859128	0.810653309572745	0.331133637802204	0.719460328442645	0.309140884723338	0.571802422765977	0.223300949486952	27.3805683736926	1678	0.0178081707111866	0.0994725777411888	0.258708465501797	0.272361164846623	989.583333333333	495.5	0	17.902469724806	-0.678049271092758
136	1101	5301	0.214461689979644	46.4792639012875	2.04424541415451	2.40544172225013	2.1797979689971	3.28552651933581	100.200853699958	760.442273790524	323.267170175555	-0.0451119197724217	0.682214347247619	0.834518940153746	0.177696831566309	0.757347806748511	0.258770898717516	0.399279236327729	0.152342449232095	28.0834579741406	1864	0.978781855219514	0.891165450722402	0.135154573898675	0.265153399097033	15427.7777777778	664.5	1	11.1048332976879	0.00665901730186136
137	1102	1201	-0.693881934142353	20.5580042750471	1.75117798980146	2.24773928779546	1.96172822859747	2.55047544693426	20.9283374265754	638.225628510976	134.250758877969	0.744426774100184	0.147347622633026	0.806013599351138	-0.303700818151074	0.703251576367712	0.754382649911183	0.0737332127861421	0.780373271914779	26.001014002904	1132	0.00121882356298286	0.0485265287786652	0.556106895882258	0.189991396449965	416.027777777778	0	0	11.9850428308435	-0.560679395084474
138	1102	1202	0.562935801032527	14.2117747357537	1.55723914049236	2.25758561256922	1.7608557781578	2.38107987714352	13.3158880244005	576.337556585707	115.935311563138	0.688126976823022	0.187530924133761	0.911990860119714	-0.139388407120037	0.798459437905115	0.754665348223743	-0.131402834021828	0.856691781127868	26.9408316211007	804	0.00586748263505145	0.00562517445847599	0.392270882169559	0.0233706231031373	8562.11111111111	10459	0	7.65463012852619	0.84955731779667
139	1102	1301	0.181253129009283	48.003904610928	1.60716251441712	2.18846634680558	1.79945180159908	2.81197809791982	43.7145426694391	568.838442422249	196.038512149951	-0.189263827894246	0.686783899779158	0.775819435036789	0.303932222244833	0.813354962057675	0.686937441066274	0.027114396764994	-0.216045760412568	25.4713019485308	1261	0.000941474117462187	0.0362581983682155	0.807677311374042	0.204613957667755	0	0	0	17.1510517534266	0.236539518152631
140	1102	1302	-0.418369894958873	38.7889152007837	1.56873313606598	2.05845844016361	1.74333691528612	2.52110289961117	30.2630520448117	538.004195131132	173.658503117408	0.793555090374734	0.0697838387303396	0.811201779912225	-0.494624699964437	0.866273240946121	0.865608159334154	0.0627521776501244	0.650191800402753	26.5361880153647	1074	0.000249671391971748	0.0182617496233636	0.661795214449611	0.639140305026535	418.888888888889	0	0	19.5487717995895	0.391014944437748
141	1102	1303	0.445460953039337	41.0998525612779	1.41316527248015	1.80473362869166	1.59067938638944	2.12546458317612	42.9359716805299	476.176162443072	160.516895024189	0.205477738731688	0.788440454629584	0.846659321427845	0.650901148396112	0.822668879928602	0.89054068193931	-0.192478397923953	-0.113342075360517	28.5835892517603	895	0.0266268917197405	0.0692986476586959	0.647635171496222	0.087069964346796	18858.5	0	0	22.9006462971813	0.570858111587848
142	1102	1304	0.546760956312932	23.6779347945314	1.14161506289794	1.60334792406964	1.28557881975147	1.80990037469306	34.2404212013342	417.70729245319	105.763576372195	0.734304216426975	0.837330286706571	0.906081722080582	0.62121514282032	0.939227160716345	0.94328802613552	-0.126093331046425	0.679679314866566	26.3216233992047	509	0.00224762095831236	0.0585857336943968	0.58192624849912	0.353714151392374	0	0	0	17.0369096166603	0.688956660034782
143	1102	1401	0.0239838023413292	52.6497766278955	1.62664792383944	2.34345386405565	1.87129978577038	3.06557861223233	32.0904363234557	546.809197336484	262.429162110887	-0.320038843482427	0.836519403349545	0.643412105690041	-0.202797780148668	0.282269775698888	0.404394551387761	0.740011880293926	-0.237194776077849	26.5662538102641	1644	0.00885507535069397	0.00935297082124005	0.702036899574695	0.156528913370473	37.7777777777778	0	0	16.1733703611068	0.148648003468825
144	1102	1402	-0.388425012706814	46.7489866924834	1.60863935472392	2.12006690203777	1.83540423296776	2.85581813338196	44.8783307210918	556.746132284787	245.506651632619	-0.117852276057962	0.884765025034861	0.683382996062836	0.638398350325254	0.800903716322613	0.553302154932137	0.382493330658814	-0.274251752025852	25.1477688715769	1374	0.00393761906023006	0.0172635610710219	0.428662916294157	0.0291330331161411	37.7777777777778	0	0	21.2151057143101	0.239923031527801
145	1102	1501	0.805403828911477	42.0012495020707	1.51112046986015	1.99084182473923	1.72552939243944	2.13159278347056	45.0019894247882	489.635320513099	191.014977285842	-0.196305830622101	0.725988869734418	0.621685315627238	-0.0165345395804686	0.664770664782875	0.479084179847526	-0.0629541232662862	-0.0694474716552109	27.2745470532975	1391	0.0116900654971743	0.170523357426636	0.544142180572747	0.407373346595692	69.3333333333333	0	0	11.4701845011392	0.0155607960139817
146	1102	1502	0.50312113717222	41.5607624961012	1.7441877624097	1.86382302750001	1.92587582308896	2.1115876105463	38.0074593014097	468.391092243959	199.982542266424	0.0356264735343592	0.733766295431707	0.717118379473643	0.134025026139554	0.522695915834029	0.859907443838186	-0.146361151245057	0.0189462940515257	26.8610148069912	1690	0.00304361061604222	0.114277307171567	0.708109082419462	0.213891259464773	417.25	0	0	11.2523376386325	0.778648723531815
147	1102	1503	0.118825226918521	58.2904617652748	2.44015705230855	2.15875605516998	2.59843394494706	2.45266056266168	31.8634313010356	402.445245819349	191.493086676357	0.399361542382413	0.21923367259034	0.78091110032259	-0.077570954716312	0.702391853955721	0.82571979457256	0.491038905540035	0.277012894592079	28.4713750675911	1870	0.077606973422964	0.109717122052026	0.404256595575437	0.0285271949763606	389.027777777778	0	0	3.27109767304801	0.806784402183356
148	1102	1504	0.339616036225293	41.4566564874785	1.7091785240072	1.87291713702051	1.87373130706842	2.113712562815	32.8478344365641	420.713494016156	179.786463613082	0.468869592247458	0.500437710339829	0.65051741296425	-0.040985463597946	0.759832009155385	0.835098280496692	0.386402780725241	0.344992905006636	28.1623585323206	1835	0.00541546885328438	0.131272940719745	0.452379699524582	0.164146801939198	389.027777777778	28	0	1.7075538063619	0.891011813729097
149	1102	1505	0.393626477169149	25.6541899016731	1.26068847369793	1.98912825035286	1.45397028003628	1.87312299279852	37.8544847618842	331.156876802585	134.392868739106	0.284295986357053	0.77540469068114	0.887887623660196	0.61755492697883	0.878392303585116	0.79948196452075	0.50101215065298	0.331634124745832	26.853597373731	982	0.0046396401065093	0.0850063257601707	0.399251582650441	0.341816379630777	67.2777777777778	0	0	1.24070322146367	0.445412572612874
150	1102	1506	0.392597148434665	20.0514117879191	1.3114334851117	1.81610885273872	1.50621811682709	1.85654370915015	33.521065250327	313.018980717146	91.2319995603945	0.578945951386905	0.705720661924239	0.84457242085699	0.616356819686015	0.808787347583872	0.923446031239999	0.727429234244317	0.769320379794781	28.0797529143029	1369	0.00764917738790059	0.062861684493103	0.266785947201706	0.167473200863544	351.472222222222	0	0	4.33658812221312	0.756749025175594
151	1102	1601	-0.0853047082604879	75.2873302234344	2.65178222360862	2.27263687564272	2.80733319977526	2.78999665934102	52.5051637112839	584.06363529108	217.600238907779	-0.387612551560317	0.713902366465399	0.534251391283198	0.434147608291399	0.657917692625981	0.721140510239859	-0.114497931607881	-0.384469093180913	24.6604912270578	1914	0.00462256258840701	0.0440717517515461	0.584484469910644	0.046661764688854	27.3333333333333	0	0	5.36564116302365	0.516048403886462
152	1102	1602	0.123192493575921	47.8381820084655	1.85028952603101	2.07711620247811	2.03391896584687	2.20878160832709	45.3676413365019	620.566997417667	204.400563462623	-0.579646211016545	0.800064924934179	0.648301437748132	0.415190302734309	0.572609042395982	0.691014660538681	0.13670380954319	-0.255333972566026	27.0953145566672	1714	0.0130010773948513	0.0307130563726085	0.551465383336581	0.00929044450131244	27.3333333333333	0	0	13.3422112599268	0.235961119729256
153	1102	1701	0.428844927553359	25.9196471736785	1.4813291434667	2.08658466664679	1.6722045044971	2.283813693966	45.5058850914349	493.590011609024	236.068294016401	0.47079340933553	0.657571943125758	0.814174372868742	0.556978606749674	0.789971520241559	0.87550039742977	-0.147135211505086	0.778401971300614	27.4418966983636	1414	0.00517872651828423	0.059392164089878	0.15310164134373	0.0396884941889901	480.222222222222	0	0	21.3123213599561	0.526382873145251
154	1102	1702	0.209260022362806	31.1500604561687	1.54591608276858	2.21200018011182	1.77023042711355	2.59614284877676	39.6856066601359	543.135872131189	303.326229407077	0.29528915692877	0.570071349595576	0.825804657346547	0.499485348768025	0.789557163497458	0.825845846201104	-0.0664344873498127	0.731716119494496	26.9127311038289	1582	0.00448122243885742	0.0609325492145485	0.184444627514085	0.0658081710918806	130.111111111111	0	0	20.258331040732	0.346575317806062
155	1102	2101	-0.166922235739406	52.9190154401356	1.96600058325712	2.05868159209696	2.170892686384	2.36952369682374	44.3765228979838	560.201363008291	192.346379513803	0.285944203185435	0.695179565894448	0.591122532731373	0.383941059788112	0.643996236291875	0.385893354203241	-0.127593000123067	-0.0678479621551402	28.5380762493101	2153	0.0081093448305968	0.0935508115354494	0.387281050090529	0.834375571012868	1010.80555555556	0	0	17.8427506511338	0.239143485073564
156	1102	2102	0.346862016144303	28.4675939515584	1.59066768914949	2.06738145648641	1.78173785536869	2.19486020043068	42.6329326459458	539.008308269475	152.647443358657	0.484663983684269	0.188092185654303	0.715343506198393	-0.385717483509551	0.771197942557907	0.745113816665861	0.0879593317964535	0.374209714419633	27.9240325795138	1892	0.00174692711575171	0.027990527733284	0.365876490402225	0.431852125470561	1361.80555555556	0	0	6.59409807148729	0.563428157280541
157	1102	2103	0.0364068635398293	21.524637294018	1.52926417999722	2.08717134627161	1.74434503203944	2.3852818711402	47.639576201593	550.026906726147	202.943260569129	0.449081934170455	-0.0482624827876247	0.777668729729127	-0.442770802384974	0.389070711005552	0.664548958513717	0.155115745653179	0.322112209201647	27.4916968375565	1936	0.00033141679724123	0.0272049002227807	0.304379072438455	0.369456586810746	1923.47222222222	0	0	10.3319028047518	0.408197447533236
158	1102	2104	0.041203439692472	28.5511667099955	1.49831818991914	2.06892241279167	1.73167780587878	2.47172881987861	54.9600330942963	543.912671712126	244.142859214903	0.395033443455136	0.586712288545788	0.642839603434626	0.231001171555902	0.776081460442788	0.378040949646046	0.00089286319928757	0.180840641982168	27.8701692468431	2126	0.00301459620443991	0.0456057679961229	0.323031759211357	0.863729957375952	1644.19444444444	0	0	15.2664480151393	0.219747179622844
159	1102	2105	0.382844828010662	26.3143365219706	1.60886579965952	2.23567723568612	1.87947821812352	2.45390849534429	47.6592843014256	531.00211715108	246.376079218118	0.314462955812785	0.144525810568423	0.824844931155344	-0.195565336286933	0.714355871975782	0.776900610738497	0.372087123447495	0.601207403269143	26.404105093875	1759	0.00249864503623872	0.0270578659139462	0.234996024516426	0.279021958524392	279.694444444444	0	0	21.4465264616644	0.602229377630774
160	1102	2201	-0.054743608825559	38.9448577407307	1.89738430934788	2.12947151041834	2.11462865796588	3.16686106928911	56.2613050901385	542.001930309593	238.227196533437	0.221978753569678	0.866417820053277	0.578244139071147	0.763563157910037	0.698277744992301	0.14257675228591	0.0742944743066841	0.109531889532269	27.1230157211755	2349	0.00111516641369718	0.0080573907552888	0.25099318171121	0.466973020980851	633.388888888889	0	0	13.9409925548474	0.0851959745348158
161	1102	2202	-0.196401333994629	32.6829645552988	1.6186355215966	1.96880771890638	1.90120496054844	3.18073973138047	45.4013360788785	497.481829209668	293.267633292213	0.168887520949964	0.375283755878371	0.608103407008598	-0.142189288161084	0.507239517772474	0.219707621411888	0.0134286082516684	0.147811933417816	27.9551242521701	2285	0.000125813485914021	0.0258845475357926	0.133046219851476	0.315419344902773	633.388888888889	0	0	14.9183087886653	0.193732556082732
162	1102	2203	0.444998908920899	31.9908291563714	1.54358643633163	1.9330587908991	1.87767622581854	2.90505203263671	48.7453795041416	489.300505653777	344.5003380302	0.0609496338077811	0.591630303858382	0.747235409090072	0.325380319605101	0.73941340806484	0.591299010984237	-0.0665837177955369	0.319293303170688	26.9103044938873	1972	0.00561146308352768	0.0448007817549194	0.126474750610043	0.335324238564531	11.6111111111111	0	0	21.8157853577067	0.328501736760624
163	1102	2204	-0.70898171567431	35.6703930836677	1.5718984675048	2.03115061562395	2.01983397222826	3.62362477579143	50.0489993314315	474.704662050701	383.690578936289	0.000540063919189892	0.353894963084845	0.602049302250763	-0.541709037453935	0.13865039473391	0.38388607380384	-0.0535041537422441	0.177988938051744	26.9253948229287	2265	0.00576058243471376	0.0364089328260256	0.166423445809389	0.0280440992731565	645	0	0	19.3942042948134	0.233041342573098
164	1102	2301	-0.316707279720822	42.5863244622226	2.24918288365099	2.12022991689236	2.46107544045641	3.40253580372707	41.2652598316039	596.091272497832	244.333415356834	0.0585646880436359	0.918051166662306	0.5535559967867	0.817036108922721	0.348927333494192	0.118853101512558	0.232012062471353	0.0506432610412966	27.8632335999728	2499	0.00218187584753509	0.0479661138994639	0.216109760287729	0.160388108529444	1262.88888888889	0	0	19.8019878258032	0.178167064005773
165	1102	2302	-0.242134577843601	59.3887806864729	2.50752604706254	2.15458368808684	2.69472166545428	3.36531590501582	41.6436259435961	576.304418205573	237.407731149483	0.271088712810945	0.866761243884217	0.564838593706545	0.798932323992864	0.428503208939097	0.132148488818425	0.155344048854559	-0.152162060785032	27.587045862442	2635	0.00207710832733391	0.0585870143468575	0.22119866521328	0.097251071197947	629.5	0	0	19.9555827518793	0.148048081423471
166	1102	2303	-0.0859816693871878	75.0444683210838	2.77403012155315	2.22555370107359	2.91254222499507	3.30360320347072	42.4699383340443	610.693890987694	223.414790687989	0.35337105499706	0.790725424701127	0.549037996590956	0.746659030719184	0.455061189327891	0.108450782652114	0.184793223774929	-0.456421320837497	28.8241029913956	2688	0.114165220703188	0.020998292915294	0.225599192198684	0.0294804173706024	629.5	0	0	20.783056737633	0.0119409141356192
167	1102	2304	0.27041630374255	42.8459166079832	1.95851703457206	2.0990566016995	2.31182129676655	3.77250453926503	38.6820133886101	598.834980135092	325.414893849273	-0.117309397393668	0.299112272653715	0.56505759423079	-0.344836868835159	0.0543607752618558	0.206315798491174	0.0820199600566301	0.123743415179186	27.4409681569113	2499	0.00247969724015732	0.0669815631615402	0.167915959390814	0.0620546852293373	630.388888888889	0	0	22.8991803803709	0.211171385949067
168	1102	2305	-0.535191045821885	46.5747606750794	2.27837825984396	1.97103125125306	2.59087484523079	4.1431604308201	60.1047038574417	614.257866989729	304.331331652867	0.124469619415867	0.439282686070501	0.514673132027276	0.277634329204301	-0.124094030685268	0.261123780863527	-0.123579670161954	0.0145171090609704	26.9423452387362	2685	0.000982965074365764	0.036537563555001	0.0790119480899823	0.00778511273198024	630.388888888889	0	0	18.6572751872727	0.220174521353781
169	1102	2306	-0.171780823973777	41.078638892746	1.92840927791985	2.05005857568205	2.25901393045921	4.00630107182649	51.964540123696	673.731330435391	373.253528345405	-0.143023684856243	0.238402226440728	0.562111746471039	-0.211026385687056	0.221936100298364	0.294951877037248	-0.114366531293334	0.139743405388768	26.6029547299938	2552	0.00165329434877238	0.0380902631884314	0.176639097462317	0.0231872042167818	0.888888888888889	0	0	23.999974944522	0.163736453815003
170	1102	2307	-0.506342401873654	42.8821803654436	1.80769914588503	2.05249744979519	2.17708464375859	3.85928766257605	33.5830782293053	655.262466750535	380.54555914271	-0.293668598030535	0.366021777954787	0.587406500827066	-0.0345142888151781	0.281513545570036	0.289071752135994	-0.327094337867419	0.145814932957055	27.4487809382232	2504	0.00484820949027241	0.0347772006365565	0.249777128288837	0.0215822889611705	0.888888888888889	0	0	22.785440833184	0.238087653580826
171	1102	2401	0.682630200613317	49.5376341497015	2.24173551716737	1.90615829726943	2.60618869581299	4.35363506394676	56.3911338470937	497.467931051169	316.365559674993	-0.119073875432844	0.365176397170048	0.450407137479033	0.062736673188231	-0.0674248348532551	0.308761261275043	0.0632921205355629	0.0100546366500617	27.3901804898618	2758	0.00362888136139468	0.0435113712838368	0.0922183207264895	0.0556917920235122	1142.83333333333	0	0	19.1762842885906	0.131377840531093
172	1102	2402	0.0318503930712202	57.1195902070868	2.37129475485517	1.94917370619546	2.70534654671665	4.41508253505083	40.8171197638172	480.104028533064	289.658773325193	-0.272274087640148	0.391980123279853	0.365742310029158	0.23324040346486	0.0133162009029411	0.342427326034985	0.02745394448046	-0.0298163501200244	26.6177475362005	2839	0.00480460255205397	0.0535773565676859	0.0848179154295267	0.0952960259961092	512.444444444444	0	0	21.0639114998918	0.127301657866766
173	1102	2403	0.607478870346156	61.7875710750419	2.49750711547049	2.0649464225102	2.71414009062763	4.04652009266776	36.2317080749072	548.086331448709	254.262701955412	-0.237157572490395	0.375282205432182	-0.0150371961731112	0.394937986997571	0.363165468462471	0.310910502731833	0.223545075831354	-0.245429741208664	26.7289449148248	2926	0.00495892246049474	0.0391387856903213	0.191815197604885	0.0853622965987768	512.444444444444	0	0	24.9620548298719	-0.233229576430773
174	1102	2404	-0.101799972200252	65.4508304394194	2.67242486735108	2.18232776488526	2.81052791827871	3.8867255899207	39.2573745142625	608.521029011461	250.375355465772	-0.0895051005016977	0.38873193851318	0.191878375248677	0.44651009098212	0.713722127095888	0.301276242143955	0.148707751552626	-0.458139294392355	28.0075274067197	2977	0.0150865146720016	0.0160186132009203	0.244982618946791	0.0302543339080612	972.5	0	0	20.5841170420873	-0.256904777931009
175	1102	2501	0.641608104733707	50.1150248805646	2.1585018898065	2.016048945785	2.49606957462096	4.37142447949468	37.533531290991	536.278314704493	356.475888937249	-0.336684266982244	0.405161241558547	0.625686242018836	0.294578767996077	0.116849183254018	0.313836124316277	-0.25895649157284	0.116315914752385	27.433351077296	2674	0.00477356043680643	0.0438876710754351	0.176617329154651	0.0215635050993146	0.888888888888889	0	0	22.5516126633671	0.204146467073554
176	1102	2502	-0.00773202026675458	61.1301146586509	2.35543550610265	1.95691433448577	2.68959788585036	4.37518442988743	43.2026808841046	574.830263654418	292.04358069448	-0.421352778734723	0.384912414325735	0.54107839346642	-0.0503974471903492	-0.0272124624864699	0.386516024772204	-0.137748035051712	0.00511414709246009	26.3707057978609	2803	0.00618615964735907	0.0526797969737236	0.0508614334769713	0.0766920218574173	0	0	0	19.3297809642404	-0.474474941025276
177	1102	2503	0.26744169740835	61.6002818730406	2.42134202208205	1.97113472938485	2.64157225329822	3.98896777904795	43.5635215565983	505.51984260065	260.371562410646	-0.373313401674529	0.312300367940261	0.334030258895443	0.123280821658958	0.356841973679238	0.423222993285609	0.13916824376115	-0.167488225492902	27.7738120409787	2901	0.00165920510234555	0.021055597954948	0.141200532454203	0.0381627078371043	460.055555555556	0	0	17.1895567842205	-0.630757177540922
178	1102	2504	0.121357710186394	61.9228480564784	2.57427814427518	2.12634566914422	2.698167295968	3.8459830845314	37.2442694054832	542.863407945462	256.588756641628	-0.213255491353531	0.406520595255053	0.186747173585048	0.452373490858666	0.593725344271731	0.547651615327144	0.0701338519575837	-0.421490578864569	27.911089050585	2981	0.00926799675332608	0.0245922594327292	0.1875864783341	0.0699651342003275	460.055555555556	0	0	25.5090831923236	-0.660537260911694
179	1102	2601	-0.249986899676121	52.6122464901907	1.88147242489889	1.94110569120663	2.3085291018749	4.07352278067371	37.9859524072529	617.813692609779	358.996555681244	-0.379050341716175	0.383935245614902	0.607711531734242	-0.502453290385974	0.180038780535311	0.328557485967578	-0.379875014656562	0.123303580661722	27.577310394127	2557	0.00065411117575487	0.0299030386205259	0.165079878724856	0.0459561239000452	11.6111111111111	0	0	19.588694943796	0.210009110362176
180	1102	2602	-0.563563594469461	47.4412910614421	1.81347252988599	2.00927344320752	2.28714909191039	3.94212020755868	44.1822071594638	588.944465249185	377.90415258032	-0.265650870031592	0.133964171126622	0.628088658389222	-0.632461691866262	0.234884651648657	0.330295285118381	-0.224737756562506	0.139345914428077	27.0326551683234	2458	0.00620690968553505	0.0811799008628971	0.240571363748794	0.032338787652111	11.6111111111111	0	0	17.3700876953699	0.302877669124795
181	1102	2603	-0.322759752360826	64.94334755713	2.21671902864031	1.97532765624768	2.46314090845795	4.07525742909351	56.8222307167334	625.300781097717	279.728536925563	-0.442119968107714	0.483238998373001	0.478157798598978	0.221824080561184	0.309178932149568	0.41194443203645	-0.167542184249211	-0.0728638379294246	28.3769109592341	2807	0.00335401227899901	0.0278898199571277	0.12968015088444	0.0414087511182142	859.333333333333	0	0	15.1738428494355	-0.392981029470926
182	1102	2604	0.0156305930079943	68.605547877673	2.44855753054697	2.09735490557527	2.5816953321484	3.66136246597337	42.1474989400153	624.078924278063	260.051826970086	-0.298200337647032	0.44741206305277	0.08463129905103	0.421905672791898	0.761594091249572	0.570537695861896	0.153206371171004	-0.347459845519446	27.8509994707773	2927	0.00305992831659121	0.00449360951562899	0.192239673851636	0.0485150063669612	1319.38888888889	0	0	20.5487191037855	-0.472077209536765
183	1102	2605	-0.0967851928207765	77.8186025232894	2.62411896227489	2.18883567649613	2.71519866925149	3.70922510621901	38.1126034461754	710.068679634616	250.590597667644	-0.203688295127248	0.466022843886542	0.12710228390414	0.440980812259378	0.755729916149932	0.603545599788527	0.0981120410558151	-0.424765718362724	28.8869724924559	2968	0.0872190219692481	0.00633297277847311	0.133940479520922	0.0486875243892695	934.361111111111	0	0	23.9774094177222	-0.684770119890488
184	1102	2701	-0.251293241831979	64.6182237101378	1.94587076772907	2.08679717889751	2.23568852351557	4.28869289034879	45.5448441578725	636.985757661526	335.899769292189	-0.397401011227773	0.610444193142958	0.509022918501765	0.174480043334971	0.151527237947946	0.35265072501103	-0.183309446771729	0.0538579447098396	26.7426985292502	2674	0.00233876716869347	0.0159896566636664	0.285517493492072	0.0669514208060542	804.861111111111	0	0	15.57320272046	0.373538937406177
185	1102	2702	-0.136817322441408	64.128659469244	2.07049014096517	2.18806262186312	2.27065994338633	3.87001139774069	43.2118223618111	675.864518901311	287.977730052891	-0.342773417302483	0.585814192590612	0.321846077516495	0.415831799845149	0.519253925293689	0.420801822975785	-0.250733700207663	-0.0345052259414252	27.1077613027759	2761	0.00130090915323031	0.0463615857938414	0.172044325123736	0.0436664323752861	804.861111111111	0	0	22.2090798362418	-0.022012012529096
186	1102	2703	0.293681707642594	71.282361206689	2.26249885128332	2.11577019264545	2.40367916676259	3.47319796968107	41.386770996608	625.013716991793	259.010194582694	-0.223236087969351	0.479927632924112	0.0766550286299579	0.437090355158771	0.769352911592589	0.487886254926569	0.00933814359263577	-0.249442343923914	28.3053856049609	2838	0.00665769598936593	0.0122662405545111	0.268746439553953	0.00789524244793316	804.861111111111	0	0	24.9768011396342	-0.161147749098747
187	1102	2801	0.0935214090896748	68.7616587514606	1.88383339200796	2.17801058726493	2.19258807417495	3.91186731744196	45.0778759640394	619.866910088901	309.876507980808	-0.329138057740212	0.627999507733335	0.423162697039907	0.169958167023754	0.169324809755407	0.357945382930774	-0.475750343278477	-0.0209922466010423	26.0874562752231	2661	0.00298698850996834	0.00131329080341901	0.112459084747008	0.0928446022855566	419.833333333333	0	0	17.2118431899209	0.196541584420341
188	1102	2802	-0.113567236024906	70.6380509851383	1.90495111388314	2.31905794740195	2.14510402261569	3.56207504622843	43.739193837348	558.768890468742	281.619733905237	-0.274988970482502	0.556418508063774	0.359860692409888	0.387077224817605	0.488224458094831	0.376756936358001	-0.0114083768669552	-0.138709537274262	26.7735131201462	2647	0.000839940318440027	0.0364413316700965	0.0852272809201009	0.0848889779221864	419.833333333333	0	0	20.843268568688	-0.0292412101441222
189	1102	2803	-0.369798202094111	73.8124933870966	2.01605874942777	2.26293787698457	2.19263718346394	3.21395076747264	42.3136376340583	578.270289949301	266.082964706865	-0.138504183261935	0.491918783752487	0.423317741658842	0.4167264072964	0.690090226277931	0.416084065422019	-0.128761261326736	-0.232924930136191	27.9148976884017	2693	0.0041462999039177	0.016200162152757	0.195435660080691	0.0763328265383043	419.833333333333	0	0	22.8666948385066	0.394786665685711
190	1102	2901	0.499712161827064	40.0314510522907	1.56503228765625	2.11978112420886	1.81541734337763	3.23105962651382	30.6457836841707	554.995892114781	372.202342667547	-0.30200146733886	0.852914208967199	0.64831190325991	0.585570772538885	0.685075308078503	0.673721600904635	-0.0513920584208124	0.359424959813395	27.0344694926485	1829	0.000584911496832282	0.0252188140753709	0.0321625508920634	0.0525839019820589	0.888888888888889	0.5	0	23.1486158329427	0.539913404598698
191	1102	2902	-0.11512000205669	36.5443711307471	1.48524668197082	1.92233704641685	1.96019264282064	3.41882994551831	44.763718148052	521.711960386172	393.698424398007	-0.192164483913426	0.634275713907793	0.676234663906872	0.30612494076811	0.245650174764356	0.446939056485203	-0.0493962465635814	0.189909261184481	27.5442414811028	2171	0.00510361577917085	0.0762794415335897	0.15960786122372	0.0619468983282196	11.6111111111111	0	0	20.4361999518265	0.189845781291824
192	1102	2903	0.670608408562814	52.1171110174901	1.62463364370885	2.10843074265803	2.01637051762746	3.08743417255686	41.4990754081891	571.486762353845	323.91943040769	-0.359665559329626	0.500364064145835	0.661030600962633	0.0172531713892289	0.576251428106295	0.304322285866736	-0.343613566791768	0.105868070449399	28.3808264438827	2311	0.00202566802411218	0.0282131876345268	0.0825952032412351	0.0211432300019568	739	1	0	15.5058319992461	0.119772694898354
193	1102	2904	0.261767104533204	61.3978826990069	1.73661950209652	2.22786763927298	2.07102528294378	3.31707001461683	43.7374513459033	655.019344286264	305.490482856047	-0.33913211618044	0.524564978715281	0.585151376844668	0.324907433517352	0.544810317444167	0.323969696209456	-0.519737664504763	0.0542490718989923	28.0161059253317	2520	0.00122072209703056	0.0640904902314961	0.0986020521012574	0.0262829074209383	1148.11111111111	0	0	14.4837800393134	-0.0417229541992978
194	1102	2905	-0.125273784468305	85.599884635405	1.88585935108508	2.31344253414053	2.09398744108906	2.78811175614578	43.718424097749	683.467244641253	246.675678287773	-0.0868807790235405	0.247839792395255	0.611944249831147	-0.0691140459765437	0.665362935227203	0.304357286610196	-0.192761741965055	-0.0767565080272247	29.0180665972071	2523	0.0343945767815761	0.00160146071659596	0.119078035099255	0.00234502655143176	728.277777777778	0	0	23.0801451885347	0.133707087767852
195	1102	2906	0.760457195153003	43.9196219648449	1.55331749381502	2.15481251138934	1.92696359637354	2.90215914491203	47.0351030537582	520.805372592997	294.339681063748	-0.484649053297199	0.740884781498526	0.657724274463861	0.362173958124386	0.596188228043502	0.448297232187712	-0.00696092197282649	0.124267936810196	28.4882547568396	2227	0.000635692000856277	0.0125726939022596	0.0252412408838669	0.0472531610642384	929.555555555556	0	0	15.9463042623148	0.166606922309899
196	1102	2907	0.692665171712649	67.1621698935129	1.69866858545455	2.30889281884092	1.91583315217418	2.54704666601782	46.8378371757863	615.851938841016	218.030419304383	-0.310417065677182	0.572617182238476	0.610942661592832	0.405653120612116	0.68672110670849	0.20100816826791	-0.0476407538656984	-0.326733775901009	28.2794854484558	2462	0.00238082114111322	0.00278360789355572	0.180618096736419	0.0285522066426817	928.944444444444	0	0	18.4146172711203	0.338413560351453
197	1102	3101	-0.18819007356849	38.7328096851744	1.72569595711899	2.16901863767418	1.91280068530634	2.93911047255576	49.6143528178379	371.705959796468	320.813051277825	0.130824824338489	0.674725692153095	0.77350190559527	0.328986269829964	0.709783218551864	0.533618275283295	0.240525174885485	0.0686975256554838	26.5765049084694	1776	0.00130727043510685	0.0358169221203264	0.051105715424562	0.0880475012010656	15986.5555555556	0	0	20.3894665339804	-0.202037934796731
198	1102	3102	0.822291317042767	41.0671981867815	1.51161073317681	2.04738225084934	1.79753859788137	2.9075765318798	50.6809737108761	365.254804924741	340.570016607259	-0.360758169950638	0.763491062162233	0.709161877241485	0.150600846349814	0.416134136852071	0.495814045700446	0.261965907626354	0.0830921321143447	28.0569760970601	2002	0.00177174671374728	0.0204941168789263	0.0753225117783252	0.135585370376604	0.805555555555556	0	0	18.5755407136527	-0.0707618422968131
199	1102	3103	0.662925097978818	39.2592901943306	1.57950221688826	2.1519798489043	1.84106779022614	2.59760577236229	66.0325387281963	378.457429746371	266.972660006784	-0.443213068249614	0.525085153411805	0.753660458098707	0.0838018103397318	0.565966155697744	0.28158379587958	-0.0425320336718151	-0.104165027281611	27.2229715620556	2239	0.00348064101889747	0.0245055215948905	0.0497260174566353	0.0187584772826707	1122.44444444444	0	0	11.2593944644484	-0.108808953200602
200	1102	3104	0.903015780662446	40.5570240767825	1.72256387174772	2.28842069008014	1.96358967032432	2.70946690066693	58.2252922345582	446.310864770601	236.701980875329	-0.452093711431108	0.560528353300173	0.776010527529626	0.126571643695837	0.553630418203789	0.230415401306164	-0.0579547095287516	-0.234503879758984	26.6270456368383	2330	0.00229349552097213	0.0218410504555567	0.0768418607665778	0.0478191644442046	89.5277777777778	0	0	13.836284845879	-0.085583399730446
201	1102	3105	0.219339768278027	34.0951771545105	1.74118697269058	1.91805620967686	1.88885212605513	2.57432896881556	65.7761245341863	386.185564547339	286.138633790401	-0.188647276336377	0.49287269577048	0.677292455819551	0.42057577757299	0.822655313524445	0.28841408082357	0.262488407992162	-0.0820056405044268	28.3433834605953	1702	0.00384490635725473	0.052013566636779	0.0931724421135896	0.115600679483602	534.055555555556	1916	0	19.0754672787678	-0.591689455616726
202	1102	3106	0.131127738752203	39.1877775447348	1.69699544764144	2.45127826386381	1.92710538967126	2.90719498155369	67.7815807739683	362.686716012764	300.501526064157	-0.233259762423275	0.66562961197177	0.658731676875386	0.178265845317798	0.361045233298545	0.154794459357834	0.386235720148339	-0.206425940690873	26.6954801633856	1996	0.00346383264373057	0.0641071753035555	0.0711819290505931	0.0319576839660164	1032.30555555556	0	0	18.1326660833153	-0.124448016930872
203	1102	3107	0.324256018461001	37.6377018949852	1.6459863708848	2.34286715684507	1.88216839818734	2.59687452170985	96.783751313352	329.521282645969	268.605108496923	-0.417191361669658	0.708363009842426	0.708209128058134	0.313388393553632	0.576997192723368	0.0902215143206276	0.434286760836892	-0.317803935870316	29.4108431422671	2144	0.0143386393843068	0.0522553405158802	0.0269838292706092	0.0401544701984836	1033.41666666667	4311.5	0	8.62574935753236	-0.107456487063129
204	1102	3108	0.804062945518644	37.931755506571	1.63119820166942	2.18989424843781	1.87973686866041	2.49495927725639	70.2439469809018	371.797892497741	237.541631754114	-0.419882992269853	0.576148323434703	0.697664931135964	-0.0118037406452376	0.755319435521304	0.17994408447662	0.0943642250046271	-0.36872708047907	28.0635243536428	2286	0.00263093994360308	0.0481042928195669	0.0165191795376164	0.0380426354912686	389.277777777778	1953	0	11.4186122050807	-0.0999897469291661
205	1102	3109	0.0205135131411663	40.9574207988338	1.77996016572242	2.5052800774123	1.97986024934028	2.68593451270284	95.0138079085725	349.907674607093	271.227697229232	-0.372184321747394	0.77021844817779	0.566163837586885	0.568993401882435	0.4738630626545	0.148969650316873	0.33472602162291	-0.282043211232546	27.5344729038384	2018	0.000363177809369996	0.0547801252207572	0.132424416963276	0.117004575050631	1032.11111111111	0	0	11.6926306251732	-0.117122941363392
206	1102	3110	-0.305562778843161	43.1566878510245	1.72802951405761	2.41806162924322	1.93522032755648	2.48841888745943	112.061092349491	339.675490449601	248.234730084874	-0.429814392036474	0.703369022666554	0.687333145341733	0.419807143874623	0.616543260840284	0.165831931569875	0.29848007822001	-0.345934498433839	28.4719140441394	2046	0.00231466751287393	0.0480383727562813	0.0624106592086521	0.127774495780875	6908.91666666667	0	0	11.7367754930397	-0.0914425209718346
207	1102	3111	-0.255290166039666	42.4258998622255	1.7704956879743	2.28128785497967	1.99673645306168	2.58275643751415	114.539018669522	373.573402384206	250.304174349064	-0.435121777499295	0.756293503339758	0.589267423865824	0.597353388354792	0.549932991653754	0.172235599060365	0.433189432546385	-0.407419545712378	26.9905336220888	2164	0.0028234068286298	0.0568170611709858	0.108028621216315	0.0936625146528608	0	0	0	11.4013656410777	-0.148380719217699
208	1102	3112	0.484799811060118	41.7116191342149	1.69910354426949	2.05594850921329	1.90865536213494	2.43794237932597	94.1567155153638	384.459284245018	226.002262445771	-0.456723844746003	0.858834975352751	0.690604974412793	0.624273785540345	0.771097938778694	0.183116669348833	0.0622820048432063	-0.433839967055244	28.3567662279725	2294	0.00285979295587597	0.0503522644185861	0.0700445144192156	0.0958085969513653	1033.66666666667	0	0	10.2992413733986	-0.130313790928146
209	1102	3201	0.425351506992758	42.3314211401466	1.75044310773006	2.29454552101355	2.00475835523949	2.71200248738271	56.9051113062859	644.484410300259	215.476333174204	-0.388692189877809	0.653975295578031	0.735161697002115	0.288621566125076	0.417053939053898	0.200711763370498	0.356602429742985	-0.423216874274515	26.6963351158037	2416	0.000648265126700725	0.00494669769893634	0.0825671133694903	0.0748636772230836	388.333333333333	420	0	21.1951141517297	0.211212085161537
210	1102	3202	-0.231825053477613	50.8069263654266	1.80140542210788	2.11134229538709	2.02589643606699	2.71904200358188	57.2922050762253	654.825584129732	213.562357198483	-0.293949827780433	0.733433724724093	0.695627644843168	0.45796517504053	0.725065579028665	0.19771393745514	0.247021932030377	-0.543993670494924	26.9805553303718	2478	0.0054435169471482	0.00103129113157152	0.0149879745618936	0.0840710655548825	388.333333333333	0	0	18.1304233123573	0.329948906834807
211	1102	3203	0.601775739676268	45.7139672095373	1.90351518453647	2.20305139330331	2.11291893684823	2.59983114289591	83.1753168889936	656.800262085963	215.536501453114	-0.375033333312937	0.780518449825139	0.675033843333227	0.452615748075751	0.877702355030859	0.216569547762247	0.30095614078439	-0.56680803621965	28.267163228387	2456	0.0234689111463128	0.00438676066017921	0.0740108237013505	0.0977253279017872	387.972222222222	474.5	0	8.13679516057993	-0.0310104518708332
212	1102	3204	0.455270573966397	43.0082739852458	2.00000440078786	2.34635688057662	2.19466234966484	2.56280757356985	78.7814745976426	666.741315707921	212.375366982947	-0.430658081286167	0.730815021110294	0.684558621885905	0.550041522887008	0.876085627266922	0.230548795748022	0.446678702005211	-0.445473920468765	27.0112076138686	2421	0.0012046909511894	0.00224205655799339	0.0240887050684979	0.107550165181213	388.916666666667	38	0	9.24703350824405	-0.174654017560145
213	1102	3301	0.734791877061148	42.2079996027636	2.08402797326038	2.22114117903496	2.29644611317636	2.67126708299924	69.6254907774714	423.124733571998	220.172869657535	-0.470482074051048	0.769460667602749	0.675469518712432	0.601764407763472	0.875462735510354	0.250140155949117	0.452801026395377	-0.420137787891823	26.4331859210841	2390	0.000696871740663623	0.0353221962235829	0.019202717250426	0.105082561212446	0	0	0	18.6236396849566	-0.173026440399917
214	1102	3302	0.734094669213747	50.4464490108834	2.51521884962742	2.40677200436596	2.63694391822033	2.88722134844682	62.5243740442276	528.620575809296	224.079229388467	-0.485225219381845	0.349443632075243	0.620349606235119	0.226478132410043	0.841586261496316	0.307454974786615	0.553935856103089	-0.472242391162679	27.4173957486402	2455	0.0279920764057231	0.0449090057402855	0.0717415257263971	0.09734787561019	0.0277777777777778	0	0	16.3148554719386	-0.0591762635931456
215	1102	3303	0.580037374754668	46.3366479218232	2.08449405775185	2.08072607256592	2.29146126187065	2.59813469215444	99.1477056003336	410.286200006257	219.214060519173	-0.467333965223212	0.822452980296736	0.662352743950595	0.620565505866985	0.811685906734848	0.24900250940645	0.796532620903309	-0.447302280983766	26.8493393487895	2374	0.00290577997000197	0.0237903949026138	0.0280605338815451	0.106035222447507	2113.58333333333	0	0	14.0783310465538	-0.145667568832543
216	1102	3304	0.712522556543581	61.2772652887927	2.53714436467674	2.40894210209577	2.73301642099932	2.68006937685438	67.4778782737401	453.685376495856	209.741481185215	-0.521061330236298	0.468896595898488	0.560511686003638	0.257596750264787	0.841236248269072	0.303240689465694	0.571093093634352	-0.351390943006919	27.2250126195717	2428	0.0185099304609679	0.00635970182483157	0.133159599202423	0.104071876118143	2112.97222222222	0	0	7.35447074876193	-0.185478442722903
217	1102	3305	0.0728232858564475	42.6052870653701	1.92485552292163	2.42697868121903	2.17254540442056	2.44284629090407	105.889397919556	416.750165549278	213.821413072571	-0.474499571975174	0.73361318887051	0.681121282684132	0.512851357754799	0.809309072726586	0.169794603154595	0.754643053371203	-0.524990959161108	27.6408624909849	2250	0.0207686156744546	0.040136654345464	0.0629768684559565	0.121622006560931	0.611111111111111	0	0	19.3489145034557	-0.148430027878961
218	1102	3306	0.567691280104606	49.2136630195787	2.12217732375502	2.30111922134247	2.35316135750332	2.45530994677663	86.2514050718408	399.646669835148	216.387461748692	-0.494894480713183	0.651310078578551	0.67908632206062	0.372206507804074	0.824329407797388	0.228092869455182	0.6733647880104	-0.47261197943278	30.112473243988	2338	0.15473571706265	0.0251916047843397	0.150583290726225	0.0652685917158119	2113.55555555556	0	0	8.61016584612553	-0.255227500770937
219	1102	3501	-0.134296155885244	34.6510600669562	1.93017920141859	2.13567404754679	2.02457880148044	2.64535064154366	60.0488938705387	461.623725307792	240.219504178532	-0.434862086668449	0.319364588390453	0.695047390356806	0.414407715020238	0.859586166531487	-0.0534886012001828	0.684933829863725	-0.162474552562611	28.0310641098406	1645	0.00321437810650074	0.070525129863069	0.093979265605121	0.13355166628488	388.222222222222	0	0	23.515952415975	-0.266876476324798
220	1102	3502	0.227093683921782	35.8245907171272	2.03864932046899	2.15567799020879	2.17392481921972	2.57556091432523	71.6804923032993	464.395018586372	255.532238723938	-0.376323955132963	0.696751330718894	0.647833978222045	0.619091031540921	0.854757689486327	0.16609480428649	0.714257418642759	-0.202547711459256	28.4460553343953	1815	0.00521548007429515	0.0680388947808744	0.00833328896978011	0.133290412078782	589.138888888889	1176.5	0	22.2365015551416	-0.25582703147771
221	1102	3503	-0.171153230878539	34.7777910707885	1.89323467013413	2.36078501526377	1.98570058470555	2.67573566328487	66.9373337746276	493.534415995124	223.438002804502	-0.497326665242977	0.394491846106587	0.770861108123272	0.481231170557802	0.801240938368795	-0.168429574159661	0.586385532011384	-0.139688579049363	27.2177938501499	1592	0.00129063316741112	0.0673040040085933	0.0661780671323609	0.133185038854929	0.777777777777778	0	0	24.4668617654627	-0.315371153337414
222	1102	3504	-0.430233087358864	38.1143946449281	1.90797159427627	2.17569359814454	2.07128279164828	2.60593375757284	91.1205784515752	511.576904827423	210.470979342213	-0.465479904861616	0.385290723195935	0.822318479089811	0.329191316338505	0.861399413349923	-0.169441903355115	0.515901473020783	-0.271420852733148	27.9548801465461	1837	0.00129909560737506	0.063977509241909	0.000984655178124433	0.130452861693591	3088.25	0	0	10.8432687570698	-0.0253595227547732
223	1102	3505	-0.527171612664833	37.3033534792273	2.0691571414225	2.26165250153092	2.18567948313194	2.74029033397962	81.9544453237831	508.755607972852	224.439600017235	-0.443845773996773	0.628890239069112	0.734777961570253	0.564033912134276	0.858932265851132	-0.0500078629292563	0.63316326876694	-0.26918031563083	27.3709069548147	1845	0.00623369350539785	0.0623357585248716	0.0393314565329691	0.136270042624048	3.88888888888889	673	0	18.8948013524386	-0.072164791111292
224	1102	3506	-0.17013913405014	38.5436129740402	2.01920105284888	2.32943253582766	2.1923026997921	2.69478549505744	94.7582848153219	557.929302133253	215.828037844237	-0.425205797640632	0.81366698935328	0.761485560016318	0.67013365815181	0.842792896243172	0.0316192555488722	0.191535339029285	-0.28367405006942	27.9005792691705	1944	0.0118340695761976	0.0572395287154272	0.0395788870930004	0.13334553038049	2696.19444444444	0	0	10.4906264339963	-0.0306727266750465
225	1102	3507	-0.591994164513006	39.5627569952441	1.93487328546542	2.56925302210612	2.10777815716106	2.68103864596706	99.6234719293545	509.106358569701	221.505009046084	-0.461167225842297	0.795985313398471	0.66764596724101	0.626401772935217	0.78394144739966	0.137369718605037	0.442615370154492	-0.270854721826696	28.911695107187	1984	0.0213083245325515	0.0414747140129036	0.0152793259265018	0.130415195315143	6907.38888888889	1282	1	10.320254733183	-0.245323503951737
226	1102	3508	0.0491413444991556	35.9441394628806	1.94078428060536	2.52449134433277	2.05301874656026	2.75713280258275	73.6307461782577	509.33743679817	228.926188427551	-0.339414324972113	0.510567938129445	0.751363472069196	0.682536840055002	0.789462973891455	-0.181780032565377	0.632912871707361	-0.0411127788815794	27.4157570017555	1603	0.00270353477591464	0.0637432565626382	0.0784648223823577	0.127563872706572	1773.52777777778	819	0	21.2842815724601	-0.229088040223345
227	1102	3509	-0.334209887969777	39.4218520018383	2.01858597601497	2.22844457944525	2.11743626613653	2.82815192613241	88.8525511848507	531.520055521115	218.547103100924	-0.503733514619235	0.021023081298615	0.809423030521502	0.087812039408466	0.830013343527517	-0.213904106529536	0.694421785319406	-0.238252630715845	26.7596366866454	1724	0.000247052780369992	0.0648114060916978	0.0570111070744027	0.133548819646201	0.0555555555555556	0	0	18.7995839654144	-0.0842501091834642
228	1102	3510	-0.511545262921735	39.1000359066751	1.9123200147202	2.18963102501434	2.08304240140206	2.60063513637514	89.6493049839117	501.151817233833	220.787002785374	-0.475724597996269	0.146201067676007	0.821941333054253	0.156976668691937	0.841426565538814	-0.205122101806883	0.585826208548579	-0.222548311122343	26.9894940346536	1771	0.0026581928786188	0.0681604952267959	0.0395490901361966	0.133681798338808	277.138888888889	0	0	15.3048827534426	-0.101176676846688
229	1102	3511	-0.224587226853463	41.2843737810105	1.82114144661685	2.25471129134426	2.05372150340263	2.43745875544874	120.972101115511	512.241809849422	205.819014880777	-0.507581883076712	0.337760632427001	0.77152043536529	-0.044789870935045	0.838339239564286	-0.166888807166096	0.437783016993859	-0.366843159343332	27.3874502863684	1966	0.000103488991864827	0.0362017581847686	0.0816901645489874	0.120993627042861	3562.41666666667	0	0	17.8065773373804	0.0491309935460441
230	1102	3512	-0.468136502685447	42.2783612349133	1.87317359038044	2.37923416482543	2.1119023919309	2.47672345625986	130.83360861315	500.519040886428	207.985432869135	-0.44031143318866	0.735111695112509	0.789821126961193	0.409055962386175	0.893302556976475	0.0129117253102492	0.47841362222022	-0.396085179082038	28.5529746254417	2047	0.0198264186155375	0.00300436493522872	0.122558629888817	0.11745686934994	6725.13888888889	0	0	19.0302659167325	-0.0423467478981205
231	1102	3513	-0.70608745753774	43.0719063575805	1.86793048303609	2.54443666604188	2.13027859764796	2.36670868573032	115.5055006924	481.649709183205	217.206223327806	-0.392218453591278	0.840576921027054	0.659678224273979	0.499688069607282	0.791588248005496	0.147878753018967	0.685735410543616	-0.514301781060559	28.3978809226404	2180	0.0138217136900969	0.0448313362795092	0.0899178448593602	0.125488304240199	1.52777777777778	0	0	17.2739452119394	-0.181755247459039
232	1102	3514	-0.122845395966923	50.1109191551487	2.06009075522522	2.51560129160249	2.3045699297739	2.57362754009033	93.4762902671793	561.720989244598	213.484107870084	0.0356257392530278	0.239827474100281	0.746883457805091	-0.268532047238219	0.818960212643695	-0.131833482127286	0.589996521186363	-0.560587694301549	26.8091388410653	2080	0.0017801570513942	0.030882492856728	0.191862580085416	0.100894773290565	4617.22222222222	0	0	10.2720305593205	0.0604242423293725
233	1102	3515	-0.243421238761706	46.9553588794824	2.05138948048384	2.64817725942932	2.31320912939245	2.68666879587785	128.2165618603	529.164571630049	209.706475891736	-0.362642825367707	0.412138637022135	0.797298928932392	0.00646981814235228	0.74348100364258	0.070226788908191	0.600643822780124	-0.537387341356989	30.6323611461507	2117	0.174564219049943	0.0261190532963831	0.235783880732722	0.11810477958276	4028.94444444444	2681	0	20.3358745660647	-0.0394340148364283
234	1102	4101	-0.127461354044556	38.8438190567714	2.05877357928194	2.4434953148016	2.26885148026928	2.86360783415552	87.9721327012266	485.782520585045	222.067711382126	0.166471001088572	0.60314081636806	0.802275473588634	0.69137205766497	0.831195171135343	-0.222878982481883	0.429336186154322	0.0909599565794973	27.1923478290027	1620	0.0044925844196702	0.0629503367426365	0.0904006321966015	0.117047309008754	1774.11111111111	0	0	19.3056160265119	0.0625069462598206
235	1102	4102	0.449544014290868	43.7601214395887	2.07497516183023	2.51366818776141	2.29303572026735	2.86720438976564	108.419273081765	472.687779701489	226.765854573998	0.0417604150158085	0.531964870765465	0.816192666195719	0.542043158607738	0.856281390478904	-0.23780692194773	0.430705617751058	-0.0293211997422673	26.4842453246976	1731	0.00361678166749145	0.0538171071687324	0.080520874405693	0.0912325540732538	1773.44444444444	880.5	0	13.550382192985	0.0830126965889364
236	1102	4103	-0.138267600656321	39.9473694555928	1.97325143562312	2.43001787576285	2.1582162075086	2.73373080383105	104.344467265349	495.446977978128	217.826564124923	-0.30288382873867	0.28846690911769	0.808071429055943	0.282585291498419	0.825547670890663	-0.234585629747205	0.427674107839347	-0.0785437487876709	28.2920534004272	1734	0.00122921085196156	0.0593342241094803	0.0907240699839178	0.113401241727216	2045.94444444444	3388	0	10.8703874109051	0.0103043361880178
237	1102	4104	-0.224721138353093	39.1842441002302	1.86460164908774	2.23840543931331	2.07114356709608	2.66410842168	104.954348197287	456.766019790737	212.866415436508	-0.481786335146804	0.105039822241344	0.808530748739536	0.056660474572198	0.839178806175815	-0.21968632725328	0.478734176969866	-0.217230645720884	26.9757592982615	1813	0.00419826567068458	0.0568476297884174	0.0680125839115492	0.118710564020627	272.583333333333	0	0	11.7452881462157	-0.0943893004901124
238	1102	4105	0.0989895320390026	42.2523541431209	1.77332725326186	2.46958621361949	2.01812194595902	2.57118592629802	146.419575191901	458.495501263555	211.66427023721	-0.566351068471122	0.165433965043253	0.845030190094393	-0.0587884619670705	0.878088028520458	-0.241596547898701	0.319022327394155	-0.234190096870065	27.2083762739762	1906	0.0103761480419195	0.0026193916580229	0.035721339372513	0.108324137300153	862.333333333333	0	0	21.149230364759	-0.0329565786363572
239	1102	4106	-0.0630663122403768	45.6882481085363	2.17583982493553	2.46342654803607	2.42934865665754	3.00910365988845	124.014886406364	478.998882105653	226.86772034239	0.180694030476347	0.579264720275282	0.807245041237023	0.559063181651245	0.828107845160815	-0.248019306703805	0.501638143301927	0.112768846401195	27.7789739272391	1725	0.000684630697322119	0.0437773809769282	0.108451478288582	0.110547174202782	114	6029.5	0	13.9971794236892	0.0552202218733221
240	1102	4107	0.366624364188057	47.2844287341594	2.12693483104163	2.57178368446571	2.3644332321648	3.01183273352342	155.733329605743	510.861664378804	245.791367189378	-0.195557353185037	0.434694915796236	0.762510017335926	0.358300168320314	0.651667844036742	-0.235657190970053	0.392444094302013	0.0389987829286933	26.8815756768913	1853	0.00358913659377942	0.0371112464113563	0.111449639203702	0.0944747720635084	114	18	0	16.5195297821482	-0.018779947184945
241	1102	4108	0.269203498203393	46.1957786540017	1.81694979489297	2.34200588684862	2.05951547245788	2.76273674590469	158.882205408408	525.210788886896	227.639619878367	-0.504039709934398	0.340060331737343	0.855583302082152	0.190479485174343	0.70567259809237	-0.230188997895672	0.342941448368688	-0.0370641963810945	26.9720286008216	1875	0.00151012183371298	0.0130195419025698	0.0571161951719057	0.0627366380543158	1773.44444444444	0	0	20.3814151951222	0.0654932509748244
242	1102	4109	-0.255620989820522	45.4688266950456	1.8495031124446	2.39651144904213	2.13628586285187	2.68830567665311	163.145476786102	487.672911735391	225.744519056626	-0.566919891742456	0.0221200219775747	0.849926886771884	-0.25128255815869	0.749016096538532	-0.239790705344528	-0.0631359130819866	-0.145866577410692	26.6760713893957	1957	0.00131115882212288	0.00779478267726373	0.00891065884912579	0.0975788475411564	862.333333333333	0	0	25.3089192368039	0.0608191029580501
243	1102	4110	0.147387638812507	49.0692618843952	1.94605628313872	2.3513435805424	2.23272205498807	2.66008991423939	154.574895752025	511.654485078565	219.648468645255	-0.456967136627115	0.131135382054167	0.834954615532951	-0.306093931844324	0.79738071496888	-0.230095744166594	0.202098528917275	-0.386291334684819	28.8314587973361	2048	0.0280056927584545	0.00747830329213826	0.0299594869525418	0.115029254292128	608.027777777778	2648.5	0	21.4479414781642	0.124390881497981
244	1102	4201	0.103438095604702	47.2749848837265	1.87503055624866	2.32261397446697	2.14049295541792	2.82620591998423	164.005520071106	602.370043101695	236.168460772019	-0.418303308365728	0.459465619340266	0.808205155039774	0.448437295595473	0.668745233589254	-0.172159233801907	0.262577171036502	0.0342284018795155	27.7634001433953	1984	0.00486102675187544	0.0510008911967932	0.137193151873604	0.0789942138540255	0.555555555555556	29	0	18.6498033200365	-0.0461634730829497
245	1102	4202	0.118426960408238	48.5461156500893	1.95665333216006	2.31009555973406	2.24776216785586	2.75002566242256	157.805926143015	597.697191999366	237.114931920503	-0.468707560833679	0.309884385165718	0.819534265345299	-0.144246730254341	0.810726955766739	-0.239620107315217	0.139760126593931	-0.235018610972244	27.7734526196432	2085	0.00936716564901805	0.0182027296640463	0.0591624894714746	0.0966876198754029	701.166666666667	259	0	24.3607447051367	0.308674567531734
246	1102	4203	0.282107962699662	51.1012363958934	2.07003161272217	2.53252059395313	2.35893252142391	2.79223325938314	196.47155459697	614.640491622878	230.348612149115	-0.634804200823497	0.316804801731848	0.700099906876326	0.132728853125263	0.811758777705747	-0.0963821346904484	0.179245339697915	0.103014653195868	26.6809067694795	2170	0.0035414774848185	0.0556759998284966	0.117172426336404	0.109307466329781	6.52777777777778	0	0	27.9406938336932	0.141793316876242
247	1102	4204	-0.0513779303492434	53.6758882313633	2.11025735417508	2.44964547126287	2.37809689744891	2.85960186675455	145.581654526087	616.998073225772	238.01671211451	-0.384471785545794	0.384953113538205	0.774914749685308	0.0356829376303949	0.822140565389584	-0.200335321807972	0.380927380007578	-0.118190290230815	27.9919193551081	2164	0.00207065706818399	0.0443146915233421	0.132993370321691	0.118259326977745	471.916666666667	283	0	22.0792556548851	0.28057332667536
248	1102	4205	0.186652072654419	67.1665483194717	2.18432782953213	2.36159869079859	2.39764291473248	2.89915432445575	155.173359221042	661.723424159168	251.312456644278	-0.364603601282789	0.37899513644411	0.697412983630195	0.110681895924361	0.856739159716307	-0.114727419472284	0.538335654157473	-0.00425430365347795	27.5745629257689	2248	0.00963636065788118	0.0412884182835177	0.149859214146933	0.120893425984574	453.694444444444	137.5	0	23.3956178582891	0.112004624056678
249	1102	4206	0.112046484207961	58.3107724615924	2.42899379622361	2.44897286940048	2.67103490378932	2.84949198276956	141.45352881842	602.748257931831	251.645715877105	-0.346326359904323	0.182812141156497	0.642800842279892	0.064570851030223	0.877533744007768	0.0168229972017762	0.406012824128044	0.273500826984349	27.5025941555524	2305	0.000628851405600232	0.0391929548526498	0.152718377164749	0.111173382955244	363.555555555556	110	0	17.0664877439027	-0.0388571817673789
250	1102	4301	0.165509711480252	50.4946292965867	1.98268346926621	2.2669034736116	2.20554731377235	3.0137215105414	148.149846134888	540.806603757433	247.978389572797	-0.354839372899267	0.514242495598186	0.786095017156656	0.519412458416549	0.701968194534483	-0.164105391399485	0.531695868351614	-0.000787761488290354	28.246523454702	2053	0.0053150774447717	0.0545006276721644	0.145312063417025	0.085203026154303	0.861111111111111	81.5	0	16.7350000694012	-0.20388779227122
251	1102	4302	0.194347101815165	51.8749452364776	2.06126742831944	2.49282649961061	2.33268029789837	2.79232327160057	187.953289410637	574.994274056362	229.109777815322	-0.4227102201559	0.503067654688501	0.790882794989346	0.471539331428223	0.852780870594916	-0.0681404508854515	0.216363021470773	0.00193054800027658	27.6332704604154	2228	0.00107107274268934	0.0510236793977989	0.192322688625958	0.109766398071637	6.83333333333333	0	0	25.7360689102249	0.219897453638118
252	1102	4303	-0.460090924524759	54.2834491782479	2.06354013195296	2.2551530804374	2.29261280881664	3.21608730905368	154.279677983759	609.055257040074	278.712205251401	-0.336088275301652	0.4118091672069	0.739321156516574	0.423513485490246	0.746095443529358	-0.144493716081557	0.385022496005179	-0.0684121349780419	26.9586127818434	2157	0.00207367114695538	0.0461072951330579	0.112629473887778	0.105596027896375	0	0	0	17.765948215599	-0.164241280585067
253	1102	4304	-0.0316563827627564	53.497112728561	2.07657059911653	2.55771078035721	2.34082597427497	3.04675586953705	150.774381206	570.644180203639	258.550729692909	-0.268860903251704	0.530405121898986	0.774629079974922	0.582259794701544	0.845651919016319	-0.152764660997607	0.323908170948321	-0.0791656850753036	27.3305370674459	2248	0.00320405279123823	0.0340363883157913	0.152853387147311	0.105911386393833	803.472222222222	0	0	14.6305899280147	-0.158397030209773
254	1102	4305	0.539815049227311	58.2830994451735	2.06180971566531	2.37816462480721	2.34427931035473	2.77236240874183	156.787731769637	521.677826386868	268.336888128063	-0.167292661898325	0.441131980762839	0.783747254014444	0.3722755026595	0.891000919608396	-0.105194000187242	0.262523293031423	-0.0726056156612418	29.1370081010443	2352	0.0100471382482864	0.0502928294814474	0.106558828538034	0.123327365492403	806.277777777778	143.5	0	16.3837677079375	0.138970591688282
255	1102	4306	0.0227030580624154	58.344188170898	2.06715013496117	2.13052815103002	2.28349064797715	3.07175213526182	167.142129894966	514.605371614547	297.110157569969	-0.125481703850877	0.4404683897938	0.665313708560692	0.358838560759564	0.841753322073218	-0.142501610829671	0.509197343698066	-0.000212574445418727	27.2561462880027	2185	0.00601420642648401	0.0255291712924296	0.0168512956964448	0.0852881732177343	0.111111111111111	0	0	18.4235862567968	-0.0327288195819565
256	1102	4307	0.424555844248955	62.1886367123148	2.11210779292416	2.35792128030777	2.3525422055563	3.13056343899784	171.815978367471	466.249745642197	288.653665727625	-0.0651338135941174	0.0747487550401614	0.713422503369798	0.0416234722048605	0.889609394153461	-0.146113785458904	0.277231213195072	-0.0121534574554337	27.4885126740141	2428	0.00540263344683327	0.0100155657683813	0.0202790717734421	0.106519906854702	0.111111111111111	0	0	19.7675711899913	0.200148552125516
257	1102	5001	0.710393396154321	30.6862637657739	1.66583695627727	2.25052252328196	1.8634781962279	2.60955381648157	49.2170213482468	605.314920706906	230.148112491723	0.380858387114342	0.658654929789013	0.86072341881137	0.610464348943419	0.893566908051758	0.0504873486386118	0.280606534549271	0.62419040893963	26.1703040309473	1053	0.00477302977118185	0.00827173424370099	0.266751728081701	0.078228155030645	397.916666666667	0	0	21.9364491710608	0.0745590005525701
258	1102	5002	0.854440517764162	27.5733214301261	1.53986141769788	2.16835003945682	1.71376260019166	2.58924482421771	41.4905873767765	561.343145298693	260.466829227674	0.42913273420056	0.71398957906355	0.794253852616523	0.683681844565831	0.846622498330848	0.122376183340258	0.246340510930161	0.588802209697286	27.5714699112937	1184	0.0153324330225481	0.0365178392202267	0.01013142595528	0.0904942930556729	398.25	3595.5	0	26.0173270963562	-0.604167286286087
259	1102	5003	0.479782876558404	29.5923446864713	1.731101011136	2.1229102497547	1.88761033365999	2.72368473721353	50.3705215969054	537.224932505152	246.461093024655	0.0911782828953447	0.697628108038967	0.813311549564373	0.753173230383706	0.809362950731665	-0.03886954941438	0.288567300508449	0.292217658119836	26.6165631117656	1397	7.8509311149594e-05	0.0415330767124395	0.00514414018135578	0.116289372173799	398.75	0	0	24.0342263177006	-0.444665507260896
260	1102	5004	0.332985221354946	33.0960258218996	1.87882497309234	2.25021588706671	2.11113321781585	2.91360222703565	71.0299035379774	564.270357348514	239.874061935172	0.321645940556255	0.700274719684174	0.797101634654798	0.643615214140844	0.850526909447159	-0.0935541725230702	0.316834647820993	0.449267952107724	27.3971705792744	1390	0.000284053662208851	0.0307027713240186	0.0928831186353138	0.0756755755288636	398.666666666667	2227	0	21.9956106037808	-0.121193645287579
261	1102	5101	0.634611916743444	20.0069899733687	1.07439157720105	1.71869140222766	1.2203028328584	1.55446361331145	15.1733299906079	320.075107290119	123.080501418471	0.696231729397749	0.91514679333812	0.927424776711523	0.866701164094379	0.923171127591062	0.763160248945847	0.128503887259305	0.828949408628173	27.521532347103	527	0.00214375567661649	0.032383469588583	0.0562470252329972	0.0563601772586053	28474.6944444444	8249	1	0.673803030410312	0.620331526392657
262	1102	5102	0.885648072407274	28.6922698893563	1.53455357662162	1.94827345000443	1.73045949919057	2.40922255525184	29.6200148707158	385.466804403497	246.526131458296	0.474941364576188	0.787233819882728	0.861700587522203	0.72589119162449	0.745674497388952	0.819527844865936	-0.216244412337288	0.791060736692222	26.296390191821	1079	0.00450972724841569	0.0430851370958181	0.115369899971056	0.0276693504030234	NA	322	0	16.0025305964346	0.605504098880302
263	1102	5103	0.880435004557437	21.4677972717326	1.30979440978598	1.9219795980462	1.47795419909719	2.12013515986113	20.6803520847205	457.015955332296	156.893261040947	0.665661884251562	0.712295716601693	0.860407515400291	0.68008287134882	0.91983417978005	0.700535107520203	0.0623606899873154	0.838061595189478	26.4414229519039	525	0.00315416471757984	0.0461304820781969	0.0312240137552176	0.0963838457058093	24842.75	12155.5	0	16.4643553739401	-0.890987550737047
264	1102	5104	0.609956738179264	23.1216873239646	1.50630734280847	2.15724114432635	1.71683632818474	2.32057867611757	26.8717225033375	394.827464298354	205.828484075177	0.58752260209723	0.614780403523001	0.872721546647596	0.547997647197908	0.917729449078017	0.542812946114153	0.308979699814237	0.803379529827426	27.6268116078886	769	0.0152051181286517	0.0245039396124391	0.14471386623193	0.00633874092552311	21100.6666666667	55677.5	1	22.0197544168577	0.238992819719708
265	1102	5105	0.681524607082539	28.9016273738938	1.47431760209792	2.00811462648161	1.66752356652631	2.51621376707338	30.995123321129	406.71548733949	227.827069079665	0.178314714202408	0.706877682393036	0.818133437213228	0.588886401714794	0.788770699667914	0.587412459897531	0.439372611949483	0.821281308685141	26.7773782828413	1007	0.000887698081453449	0.0554622472905097	0.00289804838145705	0.078613056784588	0.333333333333333	17116	0	21.8996402223422	-0.895202267259205
266	1102	5201	-0.288917372013526	28.4330871376574	1.63171611935037	2.16773119636425	1.7987636500991	2.67490934833115	25.3077179672574	535.571391174012	293.652269158335	0.260760801125409	0.795350018072388	0.757068726434429	0.660154211254107	0.736603224346657	0.82171502419151	-0.395048843900109	0.534041710851026	26.0688137688836	1262	0.00508993779774073	0.0571558215871135	0.0964848258793203	0.0789179695380257	945.972222222222	44	0	20.4686648981011	-0.265246942471663
267	1102	5202	-0.0309534244681362	30.9417377779902	1.64294092820697	2.25620161694103	1.81096575306088	2.83478265649986	25.136376499459	570.798034137609	342.313535824689	0.283644923576611	0.571627997569676	0.811964211825835	0.474018494884981	0.772216198092757	0.763066016174994	-0.291963552886204	0.481154363680977	26.3566839972605	1494	0.00458114738297065	0.055662766419736	0.0252270956920761	0.0875677994352559	15987.4444444444	0	0	19.4710605158169	-0.455448059195439
268	1102	5203	-0.141031567475279	31.2409990175842	1.741597152395	2.19580125395877	1.88574750029074	2.70027094600063	33.8167710881637	570.951546852672	312.364533939688	0.14964959482968	0.739556436725807	0.706261380032773	0.619212353955237	0.772111930586524	0.804627073809348	-0.161373346473365	0.245511001675997	28.6978520835323	1401	0.00571190293052727	0.0633512467620543	0.109608181359799	0.101325513817321	16932.5277777778	2888.5	0	19.6823669458163	-0.694664333245152
269	1102	5204	-0.132003783717958	35.6052534223931	1.68026615225714	2.07860737090825	1.84039442100758	2.82676410834137	46.2594945241252	541.738628387316	337.175493930276	0.195242836014786	0.665093545201805	0.768889328181976	0.41169714746972	0.719568084452804	0.665057815476325	0.00364606802001238	0.299323543323516	27.7286657504446	1612	0.00530749055863616	0.030356180007486	0.0505258139033834	0.0751205423362978	16932.5277777778	0	0	19.8791069366012	-0.365122809873629
270	1102	5205	-0.115230448842928	34.6628121680456	1.63390093115663	1.93334406623006	1.76422226215819	2.58125413103302	41.498254321168	483.623412102394	294.313852244026	-0.045875817117444	0.549067455068554	0.758804838554945	0.536569308336265	0.806714788640268	0.567028320619048	0.441624247427955	0.25907195406336	27.8215639825512	1410	0.00277618557805917	0.0611631583266603	0.0914152940950616	0.121722290464243	1074.88888888889	3832	0	24.2995250467236	-0.843031746951081
271	1102	5301	0.0395496932802104	38.9791012751175	1.91517221704587	2.20698385135537	2.07640704988873	3.01992375942479	79.9649071380039	705.917214907689	324.423344307298	0.187337318441292	0.608982509997955	0.745992726469314	0.309918494981884	0.78235572855951	0.598006915706339	0.405712812790406	0.271570401364295	28.5244535829992	1597	0.993813840352641	0.929474870136931	0.0321385975080604	0.114514524714653	15986.5555555556	838.5	0	16.6278331485594	-0.210837965477676
272	1201	1202	-0.610380919937569	12.955018182761	1.22526479311567	2.05274114139167	1.37342948314898	1.74688322064783	14.8930498360373	503.005959109624	73.5289348541315	0.915421804851274	0.77136771641564	0.896788347621664	0.704484181088239	0.709842135507059	0.767494222123774	0.860134636870967	0.828922484979357	25.411895881492	335	0.00464865907206859	0.0429013543201892	0.163836013712699	0.166620773346827	5889.38888888889	0	1	4.42044755422211	-0.240132397668874
273	1201	1301	-0.56136283402057	36.6199588220645	1.54577282056678	2.30306842716473	1.70855960462396	2.70280347488562	27.4102011506415	611.042275406148	138.261333624339	-0.433227576424919	0.0646875221059711	0.881606378535623	-0.173640864334989	0.557141791211102	0.74329255420373	0.700724736690631	0.0333484880841437	23.942366208922	1114	0.00216029768044504	0.0122683304104497	0.251570415491783	0.0146225612177903	0	0	0	5.34906995683498	0.0583517132020418
274	1201	1302	0.672510388684889	25.8311365344364	1.080034980949	1.42954614666734	1.19973251182051	1.76785389157856	13.3321651587703	460.045928295451	106.267329078742	0.756153246961452	0.875119311679414	0.943728106004006	0.701730201044419	0.79046611257596	0.903342387430083	0.811864208046622	0.770644778556048	25.0072522757559	458	0.0014684949549546	0.0302647791553016	0.105688318567353	0.44914890857657	6798.19444444444	0	0	7.64736182994241	0.164535175859732
275	1201	1303	-0.417851462512731	31.1280831164802	1.50293071388328	2.19046437041491	1.66420921912329	2.46520291788897	28.4129776058202	608.295757196979	121.73415938539	-0.134444341781036	0.262640351718718	0.87004121279777	-0.0280876893603537	0.624782719501997	0.782508806786718	0.663795046518231	0.134973269100034	27.0546535121516	1323	0.0254080681567576	0.0207721188800307	0.0915282756139636	0.102921432103169	113.222222222222	0	0	11.1856855980261	-0.0217685999314375
276	1201	1304	-0.19374587921682	17.5709781025851	1.45564370106225	2.07698009359276	1.62139913853997	2.20101343664201	20.0656941958755	547.991089442442	97.8658375394963	0.319006443930584	0.246056779277511	0.842193648790991	-0.136590239359821	0.690066194361996	0.853216917107592	0.512403278806079	0.520602893925107	24.792687659596	940	0.0010287973953295	0.0100592049157316	0.0258193526168619	0.163722754942409	0	0	0	5.27774482821175	-0.172674627015198
277	1201	1401	-0.317962785060304	41.3776409647566	1.73186423335079	2.53275502855861	1.90936367232356	3.24980200732173	20.6201252564978	753.22484608314	216.415937275403	-0.680233452511273	-0.0341615623071027	0.729099452401787	0.0430960084731884	-0.0974069756512116	0.675545555731647	0.41996180088201	-0.0065281281761492	25.0373180706554	1742	0.00763625178771111	0.0391735579574251	0.145930003692437	0.033462483079492	0	0	0	4.44396347799157	0.154520038883401
278	1201	1402	0.345140256677333	35.494268346754	1.65872611839796	2.5766733513422	1.83843514890815	3.00978100263207	29.0910265800531	723.653416478249	200.531019173517	-0.408151868960154	0.062518447887081	0.789554450216626	-0.22985655465662	0.4937572253215	0.750560960342077	0.667088969447489	-0.0413325737600895	23.6188331319681	1575	0.00515644262321292	0.0657900898496871	0.127443979588101	0.160858363333824	0	0	0	9.43161351480816	0.0501273415744021
279	1201	1501	-0.532710197607984	32.1831815037867	1.51484499677684	2.10042130581879	1.67163589292091	2.64454259808229	31.0250579687817	646.250746188293	135.539587770817	-0.424635750567079	-0.0039445289114608	0.755384166649709	0.0630331960219427	0.69540321775726	0.520741428336284	0.112377308832407	0.241490321866103	25.7456113136888	2015	0.0104712419341915	0.121996828647971	0.0119647153095117	0.217381950145728	2.94444444444444	0	0	1.67465937402128	0.164211538852877
280	1201	1502	-0.363243184203412	32.0667732421114	1.69019196799148	2.25423065772902	1.81340388575984	2.63060585115682	26.1097457836975	609.677088476178	135.876353202085	-0.0163787569963243	0.268952605767078	0.771668502976372	0.129820603685604	0.465228240214504	0.719192461867853	-0.00856020721713321	0.199931711836187	25.3320790673825	2502	0.00182478705305937	0.0657507783929022	0.152002186537204	0.0238998630148088	28.0833333333333	0	0	2.60662063641352	-0.266357952704384
281	1201	1503	-0.197855718598673	48.6942702355761	2.34756697497746	2.30278044022364	2.48617421712363	3.00105534060757	45.0227432304656	618.787748753644	134.596226327396	0.467313405345935	-0.097180998119115	0.828538481589905	-0.359761076242222	0.581418290032278	0.781577003777266	0.334154682202138	0.381681271726314	26.9424393279824	2726	0.0763881498599812	0.0611905932733607	0.151850300306821	0.161464201473604	28.0833333333333	0	0	8.86595397630739	-0.378944888570252
282	1201	1504	-0.43603091889343	32.2370989626071	1.76802125267814	2.1485606247588	1.91233348837593	2.68676472527938	23.3013086134268	604.852487168551	126.334417397094	0.541385013685168	-0.0273992912522857	0.793421650624394	-0.388319132215268	0.647678933603111	0.806652466481587	0.189639918562814	0.414684769964956	26.6334227927119	2716	0.00419664529030152	0.0827464119410797	0.103727196357676	0.0258445945107665	28.0833333333333	0	0	10.4700820325805	-0.365083676015484
283	1201	1505	-0.371538576035338	21.3646125467194	1.59467338906497	2.28629922613805	1.7851244380387	2.49602257267609	25.7965071865493	623.212529493679	110.698466558763	-0.176961433708775	0.359921159811272	0.82558449398766	0.0170954134894633	0.778839316602081	0.526784318932649	0.356956706697249	0.372958009510167	25.3246616341223	1899	0.00342081654352644	0.0364797969815055	0.156855313231817	0.151824983180812	2.94444444444444	0	0	12.4652878778371	-0.132522114543237
284	1201	1506	-0.554465264296283	22.6264661623935	1.57379402591767	2.34946657585129	1.76380843669155	2.59334706647994	25.4344886103965	623.177234704364	153.738012844089	0.422569972421617	0.459346622595234	0.812875486573621	0.0840456180030059	0.770679705919119	0.785472121479503	-0.167704205875997	0.558061521761345	26.5508171746942	2364	0.00643035382491774	0.0143351557144378	0.289320948680553	0.0225181955864208	0	0	0	7.78341928763356	-0.447966839533963
285	1201	1601	0.355750638755045	66.296673356428	2.62114635754362	2.53190413076035	2.74751114586476	2.97342484898536	38.1701501168663	635.658093729321	164.129549266585	-0.707219760000147	0.0659980367475128	0.7296285421639	-0.385294211699861	0.696798619327668	0.796638827205858	0.715752048769285	-0.162104719532067	23.1315554874491	2562	0.00584138615138987	0.0925982805302113	0.0283775740283851	0.143329631761111	0	0	0	7.27014103377691	0.230492163053568
286	1201	1602	0.344196281954046	38.2821302036866	1.85264865010019	2.31160192265279	1.99005023613959	2.68378567629622	31.8379131191675	627.214554031619	143.98440136591	-0.504625666436796	0.0608780758187567	0.777037698130065	-0.307355995042448	0.609539895403024	0.671702816764377	0.548189127302291	-0.0411149817255734	25.5663788170585	2392	0.0117822538318684	0.0792395851512737	0.00464151254567735	0.199281840951277	0	0	0	2.75159752812923	0.230858064627219
287	1201	1701	-0.702406831006964	36.6190132424861	1.73437994654503	2.42632663093462	1.90247113318919	2.9827868763765	34.4519352396989	733.015831423461	319.1742021596	0.44915683086625	0.304790394210634	0.79945521197022	-0.0313610688776029	0.677275013299921	0.852241301978705	0.625401347531544	0.567051083340319	25.9129609587549	2500	0.00639755008126709	0.107918692868543	0.403005254538528	0.150302902260975	0	0	0	9.55249426719464	-0.167505827031478
288	1201	1702	-0.413952590130147	41.869468761732	1.7880561883149	2.4374083646384	1.91278853436632	3.26011456747448	30.7581530200959	794.478440207419	378.79499783826	0.170443463091043	0.413197204157909	0.765607808822233	0.192133423646824	0.759876584483328	0.837000069144825	0.718738595741506	0.581440060308973	25.3837953642202	2684	0.00570004600184027	0.109459077993214	0.371662268368173	0.124183225358084	0	0	0	8.56767407167118	0.0731818800844665
289	1201	2101	0.170920090093378	43.2580769901082	1.88363852400071	2.26133083227148	2.04864368885056	2.96235274928467	30.96235698146	696.935100466551	188.637660641697	0.64611996566011	0.122624207697772	0.678347922062946	-0.0935870638522192	0.419045874795656	0.625104833957574	0.032957253229531	0.0823451232399429	27.0091405097013	3103	0.00689052126761395	0.0450242827567842	0.168825845791729	0.644384174562904	0	0	0	6.15012077952872	0.0698672422996307
290	1201	2102	-0.243752434799777	23.1031678403068	1.63599917523815	2.25833353758952	1.79001086479103	2.80900669266363	29.7060016709652	627.209566340303	163.275313673432	0.564735404781762	0.185014162356911	0.753119739990174	0.311851901379994	0.659875130940026	0.805215233155739	0.806854328797309	0.401579072003015	26.3950968399051	2851	0.000528103552768854	0.0205360010453812	0.190230405480034	0.241860729020596	0	0	0	5.76141654305199	0.0429212329356812
291	1201	2103	-0.141688703623224	24.6077355832565	1.6372626307293	2.3057189573825	1.79970981701732	3.0725135869327	34.3773522027702	675.095386194456	241.817445418164	0.404122133013839	0.462375031614567	0.707951366379156	0.648350276803096	0.41930712497856	0.733057651486828	0.830257151190791	0.455714697436318	25.9627610979478	2942	0.00155024036022409	0.0213216285558845	0.251727823443803	0.179465190360782	0	0	0	3.38844102854978	0.106788080766022
292	1201	2104	-0.348082618370368	25.1770137306998	1.67555284387149	2.36414592267707	1.81921934357215	3.28949903106171	40.475468132111	736.041566796989	273.345501003243	0.431976605796784	0.372076657935717	0.711283275240053	0.325220623647599	0.697527716648207	0.530130438959499	0.250196858214603	0.388539948881781	26.3412335072343	3133	0.00179577264145705	0.0029207607825423	0.233075136670901	0.673738560925987	0	0	0	4.70782584976205	0.110158288629423
293	1201	2105	-0.222493455949714	35.9940335607127	1.6900139087506	2.50106357251211	1.87884564821958	3.16423005353495	35.5027965893488	744.07581530222	310.338763161133	0.162002654427013	0.763423230141449	0.76279607465786	0.78783578061574	0.695658653766954	0.853596785316331	0.700368521678629	0.548518556818995	24.8751693542663	2813	0.00371746859922158	0.0755843946926114	0.321110871365832	0.0890305620744275	0	0	0	9.70448340233511	-0.0273721770791427
294	1201	2201	-0.107382591614837	31.6891739787011	2.03243521900537	2.36448658567211	2.12590062927115	3.98575271141104	41.3514200153303	711.1290727971	245.092193000162	0.437507947065659	0.249791028924543	0.65416445001313	-0.033705731127436	0.605897122081164	0.296227813230648	0.81340651439347	0.380264843038187	25.5940799815668	3338	0.00233398997668004	0.0404691380233764	0.305113714171048	0.276981624530886	0	0	0	4.2624942899304	0.126482586215803
295	1201	2202	0.0558886075556863	29.7467054338993	1.77230796881679	2.23709991588601	1.90521313811032	3.98725017920795	32.399754353383	664.730312570683	312.751622375412	-0.228628405306162	0.448682266093389	0.673812091736025	0.65324658586904	0.550861321309623	0.310264824681154	0.850797074695652	0.398670583649635	26.4261885125613	3311	0.00109301007706884	0.0744110763144578	0.423060676030783	0.125427948452808	0	0	0	5.71361407023579	0.126759262592884
296	1201	2203	-0.646649755477939	38.1820597637647	1.71887937846022	2.22593921371917	1.92837811460696	3.65705099019316	35.5393166938773	697.956064523275	393.549153630485	-0.076647344869301	0.301560039575139	0.750285524356056	0.0837874687124804	0.764328303104478	0.655443625244837	0.88949466113545	0.435153596356986	25.3813687542786	3048	0.00683028664651054	0.0933273105335846	0.429632145272215	0.145332842114566	0	0	0	10.2716778473822	0.109547409103788
297	1201	2204	0.644219247782838	34.0855602015899	1.75697628033029	2.25036359630676	1.98859420137837	4.37864637903796	36.1597360710216	675.034405070296	409.907371669818	-0.37549128010324	0.362522808516988	0.676766079338269	0.446431018226464	0.491857541128008	0.382736433999429	0.796519829722247	0.381169232877936	25.39645908332	3328	0.00697940599769662	0.0849354616046908	0.389683450072869	0.161947297176808	0	0	0	8.36016977181094	0.0341168975303405
298	1201	2301	0.765532078739525	34.954637814637	2.2893858746072	2.41916187117614	2.39534687091959	4.24644380048404	29.3231492523199	771.804506330862	251.444413594891	-0.0983282249789047	0.16880075894341	0.633494289028364	-0.056384495150495	0.526060771676449	0.291115257081073	0.0144666319754332	0.34396295305923	26.334297860364	3497	0.000963052284552231	0.000560414879201249	0.33999713559453	0.0296032879205207	0.111111111111111	0	0	8.17753973501603	0.0713879840271245
299	1201	2302	0.587355234565565	50.2666574072897	2.56542581015356	2.50450322357926	2.67443305981819	4.1616294711262	29.8168016959178	755.633292237997	236.988625469626	-0.0165806843624388	0.247302175179101	0.633029155171562	-0.105839464863498	0.531878821001956	0.300604374725792	-0.0260802491567026	0.206955357530759	26.0581101228332	3644	0.000858284764351057	0.0100604855681923	0.334908230668979	0.0927403252520177	0.111111111111111	0	0	8.16144485795899	0.174720153780409
300	1201	2303	-0.0971613365114049	66.1574112226799	2.80097892243313	2.52536974506931	2.87576376264934	4.08174804739044	30.6337435841574	761.600258614943	212.241837603187	0.338529026446978	0.288048676258114	0.628277812824322	-0.103031219203051	0.495585976601829	0.274590255719593	0.092416864590813	-0.0722942803767598	27.2951672517869	3698	0.112946397140205	0.0275282358633712	0.330507703683575	0.160510979079362	0.111111111111111	0	0	8.93328954462864	0.227831060699745
301	1201	2304	0.222063295428403	35.9635542895175	1.99018364568954	2.41680975585142	2.19326575024899	4.57567413277153	27.7833152135883	777.113936606417	343.777719422194	-0.603498116262435	0.579134482795377	0.666169942468756	0.793648790991133	0.251744591123114	0.271107559365116	0.481027286883904	0.363064547612331	25.9120324173026	3533	0.00126087367717446	0.018455034382875	0.388190936491444	0.127936711220627	0.111111111111111	0	0	11.2162989268994	0.0939404351371955
302	1201	2305	0.778983478508123	38.7791352655822	2.37964860227946	2.32690190833123	2.548418677352	4.87809228626171	44.6877131041728	792.78566480466	316.019371183169	-0.338826655146608	0.417969865140252	0.633739647137828	0.494864631512237	0.132186584570541	0.316741186023444	-0.0186481853480897	0.301936116300372	25.4134094991275	3720	0.000235858488617093	0.0119889652236642	0.477094947792276	0.182206283717984	0.111111111111111	0	0	7.57852987811242	0.144790970410107
303	1201	2306	0.639488545263965	35.2602743852011	2.04016488645478	2.30504683525421	2.19284434807252	4.75958867948594	37.6683082746701	849.19291571112	389.302397472764	-0.625091127372723	0.54167919136479	0.705403983290066	0.853421204871114	0.165238608823395	0.299860058216272	0.367142750549682	0.343206643287965	25.0740189903851	3604	0.000434470785789518	0.0104362655902338	0.379467798419942	0.166804192233183	0	0	0	12.4881369135437	-0.0390477636565425
304	1201	2307	0.652298718383989	37.1428935089318	1.92818930739918	2.30383968775725	2.09479256671765	4.58482834908383	29.3452423004103	840.446240629581	394.949629613793	-0.776447559157069	0.444632113035279	0.722736421240725	0.687809907544956	0.23238494477989	0.288472333809188	0.133764551179744	0.344020961284405	25.9198451986145	3565	0.00362938592728956	0.0137493281421087	0.306329767593422	0.168409107488794	0	0	0	11.18397246767	-0.131976197222122
305	1201	2401	-0.812992141006922	41.3959700831183	2.37371787859318	2.14724759407804	2.57934271388674	5.03639978044637	41.4274747849749	694.454883153945	324.055305754783	-0.602992196425151	0.481302878694059	0.623209791842909	0.671514330483419	0.054785985129283	0.352964018379062	0.658316544908189	0.293709228264202	25.8612447502531	3801	0.00484770492437753	0.092037900062502	0.463888575155769	0.245683188473477	0.111111111111111	0	0	7.98263998625728	0.210385969416107
306	1201	2402	0.32816804907938	48.3273030260475	2.47164154213708	2.09598201094425	2.6590162370534	4.99758962516381	30.9413265977683	705.101343237015	280.877514973998	-0.734812583868696	0.446700408251862	0.600733361047559	0.558897283908985	0.0867751785193433	0.37949286859852	0.591796589212189	0.274755224258697	25.0888117965918	3890	0.00602342611503683	0.102103885346351	0.471288980452732	0.285287422446074	0	0	0	9.48823683464595	0.244698927575751
307	1201	2403	-0.414267245466929	52.5732025553241	2.55606060631933	2.18670439850954	2.67405316359967	4.57481438737437	34.8091657291566	725.146500284071	215.418288077829	-0.693181279986979	0.574553301917417	0.176566556294279	0.382340224097616	0.461166458809974	0.340953623403015	0.466637983412164	0.144659174141549	25.2000091752161	3978	0.00617774602347759	0.0876653144689865	0.364291698277373	0.275353693048741	0	0	0	13.0815210874188	0.329463646993815
308	1201	2404	-0.12227102919997	56.1246743021374	2.69125329017368	2.23335934692403	2.74836263432354	4.40267171881632	32.9942701681234	748.772333542558	206.96137600498	-0.546855654363987	0.60901390653329	0.290732886223413	0.368431171333025	0.577622410149221	0.316203202568027	0.215202124886503	-0.0778518110131186	26.4785916671109	4027	0.0138676911090188	0.0325079155777449	0.311124276935467	0.220245730358026	0	0	0	8.72027805160558	0.536673121144337
309	1201	2501	-0.0692842021625873	42.8212114443736	2.3019398615777	2.2013743679958	2.45369631106069	5.06436127436235	30.7701141776376	721.961808597324	355.726885413605	-0.792346218542929	0.47346731126467	0.693225228472781	0.546362701691246	0.0717494168868785	0.279623999006273	0.506585229480571	0.341519264788579	25.9044153376873	3735	0.00599238399978929	0.0924141998541003	0.379489566727607	0.211554901549279	0	0	0	10.88822765475	-0.126655949207383
310	1201	2502	0.558892826529332	52.8983895750022	2.43554613271332	2.11920960001999	2.61312807578532	4.93098494710208	51.9455097697611	740.436521652176	266.132938895485	-0.852927120742163	0.450191625458714	0.647764983366619	0.663926834444325	0.0667372119682818	0.422786830174802	0.628596041904684	0.288216559145443	24.8417700582522	3872	0.00740498321034193	0.101206325752389	0.505245462405287	0.266683418307382	0	0	0	8.20620676117982	0.0666907470340449
311	1201	2503	0.271089226563735	52.761491045586	2.5033488911593	2.07280938078951	2.61091367938035	4.4668786671764	51.9743362755102	669.946696954603	209.158221225252	-0.81753965578115	0.546417742530968	0.450878473120593	0.57458934979132	0.409709475454983	0.470204515707807	0.561225278862283	0.215893029895653	26.24487630137	3968	0.00287802866532841	0.0695821267336132	0.414906363428056	0.228154104287069	0	0	0	6.18744525719428	0.299681606930137
312	1201	2504	0.234249458458613	52.5989619515928	2.63960837426182	2.25505117928367	2.67649712084368	4.27699657134371	36.9386605431066	721.24993260517	201.242336693445	-0.654516962204704	0.645187366576838	0.330626254286741	0.381304526043135	0.522580019981375	0.524446611934152	-0.22664441776385	-0.0521578386673773	26.3821533109763	4049	0.00804917319034322	0.0731187882113944	0.368520417548159	0.120026262249637	0	0	0	13.6335995539865	0.7555804881714
313	1201	2601	0.2967969858072	44.9948938533061	1.94748430511241	2.16725479836107	2.17193462320982	4.72618070027374	40.7178071898236	769.62891243425	355.376450102023	-0.815431289318471	0.388747830586621	0.695300500697216	0.479275282689947	0.13976904165952	0.280319608187482	0.305308243237874	0.354622515146082	26.0483746545183	3632	0.000564712387227987	0.0186234901581393	0.391027017157402	0.144035272549919	0	0	0	8.01421247690085	0.0555755573052738
314	1201	2602	0.676357677397092	40.2401966061175	1.82329313615098	2.23403299245815	2.10589021782034	4.53981208414908	36.3956802285685	730.091446223413	381.848140261446	-0.391852047206947	0.255090066388168	0.68901964318419	0.189788761396991	0.233955159158146	0.271859218687949	0.450488148292426	0.376295073400598	25.5037194287146	3540	0.00498808612255219	0.0326533720842319	0.315535532133465	0.157652608797854	0	0	0	6.91998566494151	-0.060144826582221
315	1201	2603	0.422385057935891	56.0395310943455	2.29249928344188	2.07414711488647	2.41261228287897	4.50963023459218	68.1461949713354	753.004272966033	240.992827018207	-0.854066235847492	0.479987325102402	0.581102774232747	0.574986651627339	0.281520522577888	0.507607093402421	0.36744702561434	0.216746020042209	26.8479752196254	3891	0.00213518871601615	0.0206367088215375	0.426426744997818	0.231400147568179	0	0	0	6.87898967205715	0.102848475266619
316	1201	2604	0.159807762566314	59.34323587295	2.51125697888329	2.32603613602355	2.55909585341861	4.08730211186557	48.9562341968039	757.106943246878	199.493830353412	-0.700792840267499	0.577294103168628	0.306272233156098	0.398006707617827	0.639819334257787	0.574360609233221	0.497074792555145	0.00689404503959306	26.3220637311686	4009	0.00184110475360835	0.0440329192630362	0.363867222030622	0.141476390083004	0	0	0	9.45390798513957	0.185484704140206
317	1201	2605	0.144347582211297	68.6736376128016	2.6413025269334	2.4080729841581	2.6525326085421	4.15651574093966	43.2435876572626	840.532387004016	195.95457927427	-0.587563966612228	0.557628243703008	0.334502757371645	0.361461915711931	0.636361839255553	0.544234025250711	-0.0824502088741726	-0.144369622536563	27.3580367528472	4048	0.0860001984062652	0.0548595015571383	0.422166416361336	0.141303872060695	0	0	0	12.3619322539017	0.256231284232342
318	1201	2701	0.410928553070158	54.8494820837804	2.073740602559	2.30066689478933	2.17977245306465	4.71369017119617	44.3289298213744	724.829612055506	308.369323038972	-0.592466273540601	0.423825512785851	0.669006871383705	0.567895685980381	0.174684314620417	0.287694974639759	-0.298498295962735	0.281457009969705	25.2137627896414	3766	0.00355759073167632	0.0325368721149988	0.270589402390186	0.256942817256019	0	0	0	5.16799087912826	0.0126445409050566
319	1201	2702	0.308947011700603	54.344858394441	2.1999265026788	2.2307701420704	2.27660923771793	4.20620380622527	47.4643274908457	755.428215687781	249.827267102673	-0.661897223865857	0.476252300232276	0.517444554590726	0.425442240549788	0.378785826208549	0.419938797651034	0.153648635946513	0.207560650108215	25.5788255631672	3857	8.20855902474533e-05	0.00216494298482375	0.384062570758522	0.233657828825251	0	0	0	10.4207071622696	0.459604074930381
320	1201	2703	-0.197058624547716	61.4090675838344	2.3310329722195	2.25197275772962	2.38413549747976	3.8843813207336	45.7009290283463	740.823245410621	202.336690754255	-0.557685569719706	0.605169962818362	0.304771013633267	0.48924000034885	0.619048394270714	0.518882962286699	0.350095982309409	0.0495690074535674	26.7764498653522	3933	0.00543887242638307	0.0607927693331763	0.287360456328305	0.182096154002031	0	0	0	13.2707690789543	0.25139786141292
321	1201	2801	-0.29770413287789	58.6930076048941	2.01123006687965	2.3498088595076	2.1386799621729	4.30124844197103	44.0686695067222	733.746228077717	275.697091567744	-0.380885066002713	0.424640659869898	0.607462685120852	0.542274950313045	0.175226970786687	0.306339846204775	-0.3643178375927	0.223489904549546	24.5585205356144	3760	0.0042058120729512	0.0472132379752462	0.44364781113525	0.282835998735521	0	0	0	5.58530637067265	0.274214857404048
322	1201	2802	0.0556212215653644	60.6909286025226	1.96852205877578	2.42186183513723	2.06734049346329	3.92621325973028	45.9783580526492	737.956260676296	245.96437982876	-0.363654420281829	0.573773427484178	0.576020024012535	0.477231019389299	0.384356579366856	0.356401189290996	-0.549551194279629	0.090505191674963	25.2445773805374	3753	0.00037888324454283	0.0120851971085687	0.470879614962158	0.274880374372151	0	0	0	9.12383331590801	0.347989615439403
323	1201	2803	0.251031271310242	63.7075690999713	2.04669656846448	2.3065203913763	2.12298151933181	3.60864856890866	40.1765204589025	731.07687785615	228.70053274235	-0.153125927412619	0.645718394396688	0.534586287660096	0.502641669597979	0.506929428534605	0.377828008059961	-0.315396221368831	-0.00547957443501641	26.3859619487929	3800	0.00292747634093484	0.0647266909314222	0.360671235801567	0.266324222988269	0	0	0	11.014185201891	0.111462620121378
324	1201	2901	-0.322594620503017	48.733374191711	1.87686027879415	2.27481360644929	1.96781322478088	3.89744287717222	31.0172559337075	856.973258322889	429.340858278855	-0.53330547143615	0.163545133973086	0.701219329025031	0.0310110556503589	0.741268129318841	0.607529565531855	0.687764556993917	0.337574950237142	25.5055337530398	2950	0.000633912066150576	0.0233077147032943	0.523944344990195	0.137407494467906	0	0	0	11.3574224728117	-0.171026308910153
325	1201	2902	0.434917693268661	36.9956503544175	1.59177293944014	2.08449743523873	1.86812396409389	4.10888366858089	33.5136239075061	792.110373061317	426.493403743459	-0.214851084686502	0.238197567543735	0.73976535934982	-0.00996258579539343	0.332853857849279	0.411672747943859	0.173750946014433	0.336494332877875	26.0153057414941	3274	0.00388479221618799	0.0277529127549245	0.396499034658538	0.128044498121745	0	0	0	8.90256428243204	0.0135571424769854
326	1201	2903	-0.440504432610907	44.3493808583724	1.62024774305234	2.26987152066487	1.87982483448913	3.71434871339121	47.4967212248349	699.727934221144	337.309736225518	-0.357437015489053	0.504309949697711	0.772639082290901	0.322103451583926	0.418845867237231	0.353929108808867	0.291077085277447	0.259978301986659	26.851890704274	3423	0.00080684446112932	0.0203133411441384	0.473511692641023	0.211134626451921	0.111111111111111	0	0	5.30738523714948	0.0149350456222518
327	1201	2904	-0.190654072254947	51.9100996026634	1.72756081919751	2.38344297137284	1.91528230639975	3.81036397022865	45.10163731094	723.840804357715	287.482027858265	-0.268301625637677	0.394053457446551	0.694145418286156	0.270505765237252	0.442579709892137	0.306718001090408	0.165839019110218	0.262167439395784	26.487170185723	3627	1.89853404770294e-06	0.0155639614528309	0.457504843781001	0.163708489029026	0.111111111111111	0	0	4.2299963826586	0.230210790613509
328	1201	2905	0.0120799111389205	76.234729764679	1.82724500372106	2.48611928363693	1.95521200632744	3.18625129836144	49.388378386389	786.751411895074	213.626680432026	0.0274854964139536	0.751400295166193	0.712122066628487	0.747707907566274	0.486553852325815	0.371800782131998	0.809114491729823	0.0160062316008985	27.4891308575983	3643	0.0331757532185933	0.0501279894952611	0.437028860783004	0.192336423001396	0.111111111111111	0	0	11.3855658028951	0.0301549857317953
329	1201	2906	-0.822228099297366	39.7404908366268	1.61049570758124	2.27129402944495	1.83503093881851	3.48897846541927	56.8787940814832	736.237811334337	317.24122519656	-0.761638573266897	0.360463040754447	0.723893441709522	0.216133167823203	0.516474362887745	0.447647148449045	0.139227548327892	0.176571530321842	26.9593190172308	3355	0.00185451556383913	0.0359538348764056	0.530865654998391	0.237244557514203	0.111111111111111	0	0	4.84704935917415	-0.0790351312471334
330	1201	2907	-0.425225812567497	58.6823959149981	1.71793974397434	2.50113260936722	1.83589130170826	2.86798975036903	54.1621865116985	760.289304073659	186.266619980991	-0.24557537367271	0.540886138138941	0.719063026606626	0.396676812398918	0.527984100174328	0.194935416897404	0.625751748370336	-0.261187663339352	26.7505497088471	3593	0.00116199757813036	0.0513101366722209	0.375488799145839	0.218543603092646	0.111111111111111	0	0	7.06311337463372	-0.0597832297329662
331	1201	3101	0.658814017253955	46.8437483327154	2.13958687713958	2.49366465139334	2.17970185648354	3.59415565097928	63.2125297091244	699.353064332196	383.423401894404	-0.0751932230728327	0.19645180389569	0.860436586266341	0.299368871498051	0.612526829986792	0.351555422025136	0.835572855950952	0.0778158312278836	25.0475691688606	2903	0.00252609399808971	0.0843434508989916	0.60721261130682	0.27803889765103	329.944444444444	0	0	10.7425910309392	-0.0811557950199817
332	1201	3102	-0.29959866063926	47.4154311344692	1.76522149963158	2.21118666976137	1.85655640859029	3.5215984014014	61.949608327414	684.211138774922	385.000559321847	-0.720078005153431	0.178926723006005	0.824798030158116	0.449038481105391	0.627286302486237	0.349260792864744	0.80296697258908	0.105528098192995	26.5280403574513	3133	0.00299057027673014	0.0690206456575914	0.480784384103933	0.054406026073361	0	0	0	8.51953225054636	0.0907995516825211
333	1201	3103	-0.0652661587821155	39.0628769379166	1.63462974126957	2.32906792230002	1.78347216800586	3.02400642413819	78.4843036597607	640.730298146538	289.271757376309	-0.789205452528406	0.396379514342112	0.791560339974088	0.496517794761624	0.399441645566063	0.220684460342995	0.097189137961609	-0.0477509268772055	25.6940358224469	3369	0.00469946458188032	0.0730320503735557	0.506380878425623	0.171232919167294	0	0	0	9.05037606064609	0.0633185824777367
334	1201	3104	-0.630445302503594	37.9899271423451	1.79268576732641	2.56086131660753	1.92474616277809	3.14925188293426	69.2530923442107	645.747128465849	246.690880170034	-0.79264580532611	0.423297973469928	0.802856890909637	0.503185100987343	0.346606703160294	0.189942059083947	0.40817375850444	-0.150844025795303	25.0981098972295	3459	0.00351231908395499	0.0703675792342219	0.479265035115681	0.14217223200576	0	0	0	8.00575295088041	0.139293837356555
335	1201	3105	0.304125576759041	41.0133642020871	2.1426565827792	2.33248253907474	2.21458806483841	3.29928786844602	80.2670721879478	649.914380593669	351.630513595909	-0.311039001964814	0.562546259015602	0.749111448979177	0.365829910238856	0.571712496886995	0.289228643580454	0.868668680308655	-0.0752654274037464	26.8144477209866	2804	0.00262608279427187	0.100540095415444	0.649279337995848	0.305592075933566	0	0	0	10.6980054765275	0.26451474798578
336	1201	3106	0.450055101598395	46.3390105271863	1.94330727220053	2.49072521555843	2.05640143179797	3.37800542004713	80.8366439232707	700.392111204677	347.083606166286	-0.475291861531674	0.56336566982667	0.742145294250461	0.609632534562837	0.236299433796432	0.0403851060822358	0.636689371013052	-0.165795217503309	25.1665444237768	3114	0.00468265620671343	0.112633704082221	0.627288824932852	0.221949080415981	0	0	0	9.88695088928099	0.182339907299717
337	1201	3107	0.331052594680452	40.7658819572353	1.79120767952698	2.39612752182259	1.93541624918883	3.08391950530191	111.157993279503	644.850502757181	302.876619412307	-0.791340253119013	0.48434175322517	0.795958180590158	0.453153752903453	0.549529488032978	0.0177220023117624	-0.0752375332013516	-0.283049421416906	27.8819074026584	3259	0.013119815821324	0.100781869294545	0.583090725152868	0.230145866648448	0	0	0	12.6497177583666	0.0709089856034363
338	1201	3108	-0.774592135102057	38.280771615931	1.74662950812065	2.44786938792837	1.89595088774376	3.0216335211409	82.5752581835045	616.0148469094	252.315920677567	-0.789965188945884	0.354029076680223	0.790838219661402	0.400605643042712	0.704003542769543	0.143569500645862	-0.210240697080607	-0.27484162469535	26.5345886140341	3409	0.00384976350658593	0.0966308215982321	0.572626075419875	0.151948760958696	0	0	0	11.1381004318623	0.0978616477232704
339	1201	3109	0.50526894058854	47.8209958063254	2.0807660218021	2.50745956168038	2.18727997708205	3.21287698664972	109.527259785771	679.901622362641	317.603143788467	-0.729863038174675	0.511838141170064	0.622248515205516	0.352656931802655	0.248761145043272	0.124492137376694	0.646667655076112	-0.250860975456035	26.0055371642297	3120	0.00158200137235285	0.103306653999422	0.688531312845534	0.306995971500596	0	0	0	11.7776956091029	-0.0134099991703622
340	1201	3110	0.82380580428156	49.3994348680072	2.10185758753847	2.49859842979067	2.2260162201633	3.02583542981874	126.865566870968	661.337075859437	289.58310692665	-0.78448965305819	0.539729117670145	0.677872322694365	0.455365852004097	0.459541203591996	0.22931814023672	0.816746563096861	-0.359182402213613	26.9429783045306	3132	0.00353349107585679	0.0965649015349465	0.618517555090911	0.31776589223084	17.4444444444444	0	0	21.7421026375623	-0.111443835869468
341	1201	3111	0.79490171447749	46.4876545221216	1.97725206778276	2.24978230191369	2.08992325433316	3.12082955448234	129.352019415664	661.914500468791	283.283221067282	-0.829083782111805	0.47284907084667	0.5612008593348	0.296637372923977	0.429497820169561	0.221000201315465	0.309478943487205	-0.39828900211779	25.4615978824801	3262	0.00404223039161265	0.105343589949651	0.664135517098573	0.283653911102825	0	0	0	19.9802151551669	-0.0688454572634789
342	1201	3112	0.0578463945647156	43.2876329849639	1.89448201376029	2.30191613782057	2.01819169894028	2.96456892678859	107.720963068408	645.562584970854	229.651369736187	-0.857196477162933	0.12579874627045	0.755572545861714	-0.07337273404712	0.688704127384659	0.222656250478048	-0.536822806288222	-0.359986440271415	26.8278304883638	3400	0.00407861651885883	0.0988787931972513	0.626151410301474	0.28579999340133	0	0	0	15.6480156031942	-0.0417699148290711
343	1201	3201	-0.226192221740314	38.5178159095763	1.82388867578907	2.68690121769796	1.95705907048198	3.19122427507267	67.3025977431582	821.8371700615	214.191375896495	-0.752707019913098	0.290782112889925	0.770875062138976	0.328053288835528	0.54094738076342	0.213589344598841	-0.267526970495978	-0.304255221505142	25.167399376195	3542	0.000570558436282132	0.0435798310797288	0.638674009251749	0.264855073673048	0	0	0	11.0834221020876	-0.189694724599387
344	1201	3202	0.687298281704801	43.9458697246985	1.87378800232655	2.50706148278917	1.98559311218978	3.09312297564813	67.1875851343998	828.272973305806	186.501088509348	-0.541612885658323	0.173008669901285	0.766094648925686	0.136150687865142	0.650672845194731	0.213928093053026	0.406176783812567	-0.383070287244738	25.4516195907631	3604	0.00422469338416534	0.0474952376470937	0.541118921320365	0.274062462004847	0	0	0	7.4685371129678	-0.287118855788602
345	1201	3203	-0.095287919474973	41.1386814580471	1.99067820658799	2.53969571643537	2.12231185340683	3.04394697921231	96.6929784568664	838.45664503302	215.297617123246	-0.809639522937419	0.00440346098350616	0.785722910071214	-0.110327231358549	0.743886445321092	0.3013491807562	0.251148832174859	-0.484177644682488	26.7382274887782	3574	0.0222500875833299	0.044139768118486	0.630117719583609	0.287716724351752	0	0	0	13.9411357185283	-0.0657022257773158
346	1201	3204	0.146138583659127	41.130420334462	2.06387364022189	2.64464204809148	2.18510133177666	3.09837057966503	91.5505028501628	889.846160148481	203.934659559797	-0.82479851626219	0.154751003187136	0.795048843900109	0.0143325183800551	0.705292738775981	0.28723213264058	-0.0620878114579911	-0.36073369390626	25.4822718742599	3534	1.41326117934579e-05	0.0507685853366586	0.580195600950756	0.297541561631178	0	0	0	8.18926106122192	-0.026229859759906
347	1201	3301	-0.216083586630625	41.2984618345953	2.22576136416531	2.59589954768123	2.3829502203098	3.19211501609179	80.0982802516124	750.523097578004	193.72662632833	-0.843636503817345	0.0931242556647005	0.720929763818594	-0.157817398138108	0.770846378884473	0.268738278269372	0.521351291376321	-0.29588882001602	24.9042501814754	3497	0.000521951822319234	0.083848725002248	0.575309613132684	0.29507395766241	0	0	0	9.91917923743931	-0.0637901454683775
348	1201	3302	-0.337958282955258	45.739703097544	2.52589530095246	2.79020591042313	2.59973265697465	3.39713953743617	70.9696304990225	810.475194892862	181.633714045195	-0.845973966055398	0.276996708208934	0.706059434416611	0.188189088541137	0.603131901302472	0.28908643776262	0.30256666676357	-0.321337297636654	25.8884600090314	3559	0.0267732528427402	0.00361752303837969	0.484365370155861	0.287339272060155	0	0	0	8.61017407391821	-0.0383930542097857
349	1201	3303	-0.19980215294669	44.9632380552262	2.18516812321276	2.34126030829007	2.32414122203715	3.10785454144479	112.713258562386	738.753546345295	203.857557445147	-0.886356991673862	0.242997748945939	0.726744712251723	0.0204288727965495	0.68861807762115	0.360436309967074	0.329070769147284	-0.452134831185662	25.3204036091808	3471	0.00168695640701911	0.072316923681279	0.528046362000713	0.296026618897472	0.75	0	0	24.0149807825694	-0.0312515164370031
350	1201	3304	-0.509476685620219	54.7489923647686	2.52397160241001	2.58098092110472	2.65901594887173	3.21097244490918	77.8211189164933	737.891319306155	178.341603758422	-0.916792708096859	0.476415872305252	0.634614486400164	0.444312333508728	0.535609582145062	0.379336956195835	0.577175494035143	-0.439023748493958	25.696076879963	3520	0.0172911068979851	0.0421668269538336	0.422947296679835	0.294063272568108	0.75	0	0	6.56852045220606	-0.122652946857786
351	1201	3305	0.0195061707136722	40.6128996528073	2.00551417941163	2.48776043769817	2.15898469754186	2.97580778130913	119.878821386421	773.441054529904	202.369674272459	-0.855554134585201	0.378867999856584	0.770895217939438	0.199322842626805	0.63813283641533	0.283293202818906	0.320538276155785	-0.493303293068201	26.1119267513761	3333	0.0195497921114717	0.0886631831241292	0.493130027426302	0.311613403010895	0	0	0	30.7091031576062	-0.0803394627390883
352	1201	3306	-0.864424880661621	44.942868115941	2.14184919115178	2.52511290877506	2.29955085582283	3.04527592897216	98.79314097548	745.885400278558	199.557470190647	-0.894319293670311	0.416814782729192	0.765509355489209	0.364244966621801	0.556405329271164	0.362287433203345	0.188070479407652	-0.482619744457859	28.5835375043792	3426	0.153516893499667	0.0737181335630049	0.405523605156034	0.255259988165777	0.75	0	0	9.60726595638808	-0.0904418682190807
353	1201	3501	0.673387268398821	39.688091327574	2.33729466381127	2.45263627621024	2.40309011722108	3.34259758758545	72.1169737149446	745.67494506706	296.198336347293	-0.452306653017193	0.623418714466923	0.730087861847492	0.272370564391484	0.618070837948333	0.0487772074179548	0.584228473750461	-0.248390118776124	26.5021283702319	2715	0.00443320166948359	0.119051658641734	0.65008616148738	0.323543062734845	0	0	0	13.4098138436543	0.08784377137687
354	1201	3502	0.318353213535263	41.4369032165284	2.39740615040586	2.5638812437032	2.4819898217062	3.30196663791298	85.4027518212585	784.388568934633	311.876293587969	-0.436629012312062	0.488443846230623	0.612198135394652	0.162823401271947	0.637812281665683	0.229581257713778	0.486812776839435	-0.244314123105937	26.9171195947866	2897	0.00399665651131229	0.11656542355954	0.547773606912478	0.323281808528747	0	0	0	12.5657847985526	0.0658658053043597
355	1201	3503	0.590141200068935	37.2350155437072	2.30989252205499	2.51770667870844	2.37665966554178	3.4816821583574	78.5780262348887	730.112065106056	268.128614842399	-0.525640063858	0.466870162729018	0.797221794234472	0.0296544152346843	0.679463855707725	-0.0549329325789001	0.642292683541335	-0.262819236457558	25.6888581105412	2643	0.00250945673039398	0.115830532787258	0.622284963014619	0.323176435304893	0	0	0	13.9475230987659	0.0253865251168928
356	1201	3504	0.819696095602164	38.1900205406966	2.13904071475179	2.45035800043715	2.2187068999832	3.30358534407755	104.647270933656	746.544002880948	240.125606407848	-0.474920804698911	0.650310428397972	0.781119635335056	0.385586470806552	0.552747826710505	-0.0323946566347519	0.738328870955395	-0.402311640011234	26.4259444069373	2883	8.02720443921984e-05	0.112504038020574	0.555122240704134	0.320444258143555	0.0277777777777778	0	0	11.4669810929103	-0.0416611227034295
357	1201	3505	0.777005900350769	39.3478557030145	2.34996025845032	2.559048516704	2.40545173570653	3.39202352975145	95.2714333505271	785.865323197337	265.713008320936	-0.451455131433299	0.508763993988145	0.666328863203164	0.245951736548184	0.538724816150998	0.0705466908082051	0.548125946620076	-0.363484067012962	25.841971215206	2910	0.00501486994241499	0.110862287303537	0.516775439349289	0.326261439074013	0	0	0	12.1653002663356	0.0108212944541062
358	1201	3506	0.352776113752544	39.9746232960779	2.22290135961229	2.55019251290725	2.30463014569704	3.24261932062796	108.315931032126	820.39704216525	240.300992180342	-0.367658945902435	0.212792731508264	0.768204806189381	-0.105787524916155	0.50750774496323	0.136711068250838	0.775096539501008	-0.343228916488348	26.3716435295618	3002	0.0106152460132147	0.105766057494092	0.516528008789258	0.323336926830454	0.0277777777777778	0	0	14.8498549198912	-0.0717722785141031
359	1201	3507	0.921015606079396	43.8518783405886	2.24070213764794	2.71931704058865	2.34862716557629	3.18593812643084	113.652081912669	807.579994749804	250.838012256703	-0.550968364100741	0.315085744519415	0.702396117682742	0.0833455915485178	0.59004497262978	0.166306277309911	0.741320844489278	-0.280732274295687	27.3827593675783	3053	0.0200895009695686	0.0900012427915688	0.540827569955757	0.320406591765107	17.4444444444444	0	0	15.5647942152246	-0.0596505659538565
360	1201	3508	0.437790376570734	36.0334471159322	2.24399746143346	2.66223811265101	2.3093011205734	3.53545377178276	85.2268034510754	753.187588869993	263.986553153247	-0.249318984660251	0.590163194151717	0.854280539671557	0.0888977393525531	0.666353282730646	-0.0313957892637055	0.499217121577269	-0.201178276776334	25.8868212621467	2624	0.0039223583388975	0.112269785341303	0.634571718264616	0.317555269156537	0	0	0	12.0155860033937	-0.188366130115382
361	1201	3509	0.792933552259811	38.9405100460403	2.34610439129328	2.4011457798528	2.39560316497233	3.58228578257554	102.147186730712	763.222995811995	250.20850701141	-0.596433595573752	0.753220518992481	0.812125070617979	0.627461502905633	0.660722449782501	-0.0673085101370597	0.520140780513992	-0.386587739582231	25.2307009470367	2762	0.00146587634335285	0.113337934870363	0.613118002956661	0.323540216096165	0	0	0	12.0173805512828	-0.0161485865633115
362	1201	3510	0.900633591529544	38.3722921825742	2.19141576052279	2.44040366491534	2.28557960405602	3.41782219805174	102.814088381773	736.232849508143	249.872111050851	-0.467844535508927	0.690137514886706	0.869331883666146	0.600902359682197	0.694948937023783	-0.0462549510448517	0.699328559897128	-0.384237305040658	25.4605582950449	2798	0.00387701644160166	0.116687024005461	0.595655986018455	0.323673194788773	0	0	0	12.0334628921849	-0.00528581021957225
363	1201	3511	0.694227082503424	38.2608229676929	1.91152651695507	2.53919013631495	2.04615802015093	3.03564256918571	135.214075068716	716.243308846419	210.812501221598	-0.417288531565837	0.292337598029383	0.791763060813345	0.209064296034443	0.492568808317369	0.0675378506728771	0.680275901899393	-0.506154684929059	25.8585145467596	2991	0.00111533457111803	0.0847282869634338	0.474416731333271	0.310985023492825	0.0555555555555556	0	0	29.2358587626161	-0.0926063619130508
364	1201	3512	0.851428416096388	40.2927304026852	1.95878371569426	2.44162315507616	2.11358942215385	2.93370614797154	145.579073012932	749.327429742585	210.129126532297	-0.46354874496023	0.0679329935918121	0.849142748611624	0.0140154521343345	0.624971098714002	0.176494186021609	0.58686617033008	-0.391695400522931	27.024038885833	3095	0.0186075950525546	0.0515308937138939	0.433548265993441	0.307448265799904	17.4444444444444	0	0	30.6774358785936	-0.114704860268646
365	1201	3513	0.859124170563937	43.3516857211724	2.02716920426409	2.55780665937897	2.19966955544836	2.86959024462805	129.698808062892	788.535325239303	221.472209183774	-0.724425195395322	0.284420632175053	0.760735919283771	0.182928812232245	0.528830256182162	0.280747694203644	0.255099756676851	-0.467751281779849	26.8689451830317	3249	0.012602890127114	0.0933578650581744	0.466189051022898	0.315479700690164	0	0	0	28.7921525258311	-0.0794057288837615
366	1201	3514	0.562550494942629	43.4721718957538	1.93235356177757	2.51215161107238	2.10295292670433	3.00250814737906	105.271630942232	695.151539406254	183.891042128461	0.364757800362368	0.467969429077262	0.803817004712387	0.534827382042538	0.526228219864898	0.129138180120434	0.496515081480792	-0.539621759448212	25.2802031014565	3104	0.000561333488411342	0.0794090216353932	0.364244315796842	0.290886169740529	17.4444444444444	0	0	18.7460466444493	-0.264328470821013
367	1201	3515	0.714004868678787	42.7682757888381	2.04369887855383	2.60657336988912	2.21957105876306	3.0908722504107	142.813690203858	791.554546747429	199.99126375879	-0.382890633079007	0.610912815503687	0.834765461097852	0.733417445039105	0.458572562335204	0.212117110529533	0.0792621038973372	-0.416444108034812	29.103425406542	3169	0.17334539548696	0.0746455820750483	0.320323015149536	0.308096176032725	17.4166666666667	0	0	32.0222877549053	-0.116621636640562
368	1201	4101	0.409600062985229	34.5612951886759	2.209787946049	2.77384230460755	2.34942497603723	3.4762453145951	99.8649407703269	713.772465017931	240.107822618651	0.433127958924302	0.502480810805835	0.813663888460901	0.0454263290957701	0.563759095547215	-0.0701834663096428	0.795798097021108	-0.0202046074929738	25.663412089394	2582	0.00571140798265306	0.111476865521302	0.64650752807886	0.307038705458718	0	0	0	12.8046070771327	-0.267904914116835
369	1201	4102	0.11877459486701	37.4822576429256	2.22089918129084	2.72623862010702	2.37161653275021	3.33563548655084	121.643064988882	716.91196871527	238.013872764067	0.315232482648014	0.527219342591435	0.806319812473533	0.222176419457712	0.652575630280602	-0.101706163863446	0.770332018361159	-0.125696603520512	24.9553095850889	2685	0.00483560523047431	0.102343635947398	0.636627770287951	0.281223950523218	0	0	0	17.7821618533239	-0.239508603970052
370	1201	4103	0.677566929161995	36.3378044878148	2.13199701700388	2.59843610408836	2.23233814674016	3.39831017014178	117.86504779077	698.42001901239	232.809958937695	-0.111210211895235	0.500575312439133	0.891324187638874	0.247987860006337	0.689775873313042	-0.0796155547709624	0.799246676957753	-0.217702299096038	26.7631176608185	2722	1.03872889787001e-05	0.107860752888146	0.646830965866176	0.303392638177181	0	0	0	14.1272282847873	-0.225967115036324
371	1201	4104	0.630449439329016	37.3731287468682	2.10239450177664	2.44996717589978	2.22641899809128	3.403306043202	118.756870792607	685.387482036757	233.168494860292	-0.432157483764734	0.605737038512114	0.858381857453915	0.532988165250431	0.683768281940887	-0.040085519299055	0.769002898365345	-0.390187676189276	25.4468235586528	2823	0.00541708923366744	0.105374158567083	0.624119479793808	0.308701960470592	0	0	0	19.3739171288169	-0.0190104456094159
372	1201	4105	0.32304432844127	39.3410796222536	1.83258267547764	2.63680498811015	1.9742992366809	3.1973942101128	161.236697141555	664.598352750905	216.091210180746	-0.568809197607956	0.648804169925026	0.844080154191874	0.611915954188191	0.571571793895312	-0.0120048878660622	0.824977106692986	-0.433308836892252	25.6794405343675	2896	0.00915732447893666	0.0459071371206423	0.520385556509745	0.298315533750117	0.0277777777777778	0	0	32.7820652550562	-0.104439266600191
373	1201	4106	0.568309607081335	39.3290592137507	2.27241832773079	2.88855750202004	2.46330646587825	3.37504525925214	137.380673552501	707.176329839002	220.081355175623	0.452016611891319	0.545163819175337	0.74343875398392	0.211255076499984	0.579514342111766	-0.10809196384154	0.751174705245644	0.0556515492418239	26.2500381876304	2639	0.000534192865660739	0.0923039097555934	0.66455837417084	0.300538570652747	0	0	0	18.5960504764601	-0.211857402482339
374	1201	4107	-0.162663000352038	41.5460568087796	2.14432109013453	2.84610375072319	2.29349387010083	3.29167275172899	169.900960619589	723.834620518394	218.459751339147	-0.0339082552190575	0.661917843794484	0.67857002347957	0.438011707806787	0.507705814463919	-0.112352019365446	0.747096256544579	0.0406247265566917	25.3526399372826	2758	0.00480796015676228	0.0856377751900215	0.667556535085961	0.284466168513473	0	0	0	26.1183470204377	-0.0559590691150895
375	1201	4108	0.316023646559212	40.6126870322255	1.8581892387487	2.48123172570093	2.00798003070398	3.1296084782699	173.588014257694	719.352567841211	221.495958507294	-0.484721991909444	0.646818048356479	0.788771862502556	0.567943362200703	0.550385334329495	-0.041857829672431	0.815042235123226	-0.165752629186092	25.4430928612129	2814	0.00272894539669584	0.061546070681235	0.498990700710353	0.25272803450428	0	0	0	31.9652460993037	-0.168718976633956
376	1201	4109	0.373980929625819	40.8542698760932	1.80928049056792	2.50898594868024	1.98851472602402	3.13576352113623	177.881220476502	631.850976616912	209.187640316982	-0.564239520122674	0.728901770512645	0.826796942907726	0.767014451127514	0.663717524208764	0.00171491404931066	0.430439328618039	-0.313286147599114	25.147135649787	2913	0.00252998238510574	0.0407317461014015	0.565017554731384	0.287570243991121	0.0277777777777778	0	0	37.1524401168529	-0.085827203666686
377	1201	4110	0.485105852732959	42.3677315341265	1.78511179577622	2.49388972948602	1.96589086816592	3.11160639007191	169.33603010597	667.248011117149	188.261768079191	-0.259694135111436	0.740255300345653	0.816524849291785	0.731194105203588	0.465999199582155	0.0552359460082937	0.332262750239592	-0.558906679573701	27.3025230577273	3038	0.0267868691954716	0.0410482254865269	0.526147408929717	0.305020650742093	0.0277777777777778	0	0	33.092887171345	-0.187256293898405
378	1201	4201	0.215253158222258	42.6448319759196	1.81097005278167	2.56202201574728	1.97701685727072	3.03182725213593	178.370756392303	759.607765929196	214.501521335157	-0.502661219115056	0.503797527232134	0.703383751905353	0.2494262864585	0.499865983307509	0.00528547940310271	0.566101432127765	0.00051387455170595	26.2344644037866	2888	0.0060798503148583	0.0995274199754584	0.693300047755863	0.26898561030399	0	0	0	29.9435016338277	-0.073644442287734
379	1201	4202	0.344369445948263	42.3852231647018	1.72472127894278	2.48898194983204	1.90964136259926	3.13951889257612	172.216559809268	708.018041958991	197.188370986533	-0.337445227201941	0.674943529842698	0.798688903941137	0.72414538921529	0.539543839350518	0.0508630559198067	0.207417334569814	-0.389572103673181	26.2445168800345	3046	0.0081483420860352	0.0667292584427115	0.615269385353733	0.286679016325368	0.0277777777777778	0	0	36.1405961520992	-0.201239212752002
380	1201	4203	0.144109732535386	45.4127662235484	1.79344308232951	2.68052865486431	1.98572839629773	3.11644279278941	211.546617373632	728.842342724707	209.556224317463	-0.826627121537634	0.620275572429578	0.73507525962706	0.578507714923335	0.609375160495406	0.168205373593163	0.761068877602933	-0.0370639516206507	25.1519710298707	3094	0.00476030104780135	0.104202528607162	0.673279322218662	0.299298862779746	0	0	0	39.8590726115421	-0.127096596450089
381	1201	4204	0.579159576200792	46.1732181461566	1.84949136277914	2.55352398993621	2.03540048378599	3.23814761709778	159.488128821196	714.539379724567	188.014041845782	-0.170132127806561	0.609987586740197	0.806054686175156	0.582787334017468	0.524999878871392	0.0938016253317269	0.527425551934618	-0.29365856285234	26.4629836154993	3118	0.000851833505201136	0.0928412203020072	0.68910026620395	0.30825072342771	0	0	0	33.6811115895662	-0.292085725064297
382	1201	4205	0.376255079474057	58.7352499310007	1.97735676259732	2.39573555152795	2.1426590710495	3.266214273327	169.413102380155	746.498250558722	190.890591038684	-0.141138784678731	0.715532660633493	0.780709154706428	0.641128298453139	0.53956399515098	0.181041835066951	0.539239951897407	-0.197751630563481	26.0456271861601	3199	0.00841753709489832	0.0898149470621828	0.705966110029192	0.310884822434538	0	0	0	35.1711528289153	-0.248405295280613
383	1201	4206	0.204693540954183	50.7659575073057	2.20139557032519	2.52770749252784	2.38048320047192	3.2090032719558	154.771565878687	753.467559068704	191.740924209233	-0.17004132168192	0.662417087467453	0.739599849219108	0.581507440688166	0.588224748803492	0.310795710083702	0.564783940478371	0.234486991288364	25.9736584159436	3231	0.00184767496858309	0.087719483631315	0.708825273047007	0.301164779405209	0	0	0	28.0706660748505	-0.291960105379653
384	1201	4301	0.286384239660109	44.9701827591745	1.99418083812959	2.55118471380791	2.14054702232618	3.15315432011187	161.466926987957	765.135555894037	227.915483546715	-0.453497657336603	0.39901876136792	0.777659427051991	-0.084056083514784	0.546639843947591	-0.0143800432124563	0.473133577722414	0.00171173216354159	26.7175877150932	2903	0.00653390100775455	0.10302715645083	0.701418959299284	0.275194422604268	0	0	0	22.6855510645265	0.103303602036839
385	1201	4302	-0.0447249087299217	45.4135511283881	1.89325469835079	2.62317689805691	2.06701624509612	3.14601877468131	202.697086599619	752.949393126822	207.74540013674	-0.470853130883812	0.4603699170802	0.799040855226118	0.222112075940854	0.653551636156793	0.187156685233786	0.655634273000627	-0.0512612811618289	26.1043347208067	3120	0.00228989630567219	0.0995502081764641	0.748429584508217	0.299757794521602	0	0	0	37.5895976995331	-0.129753394079517
386	1201	4303	0.691618583327992	47.1983772301183	2.06431304609612	2.58252475806321	2.240376804612	3.37414757583685	166.955812814096	805.669562090468	246.416290907785	-0.369801334066799	0.543597093301007	0.805664748958536	0.169693428336924	0.530557453237089	-0.0074051048461956	0.610097280808093	-0.0786575623940264	25.4296770422347	2960	0.00329249470993823	0.0946338239117231	0.668736369770036	0.29558742434634	0	0	0	23.9330769335945	0.158276106588107
387	1201	4304	0.23057644495884	45.9346414156954	2.02863647880173	2.66350829957452	2.23061990553164	3.27046187099455	163.635037606982	783.83381042796	219.842530092208	-0.190867253561417	0.393081327685833	0.826130638657856	0.058771794670535	0.652136078785923	0.0538329791445745	0.613672997332264	-0.0963676938242657	25.8016013278371	3087	0.00442287635422108	0.0825629170944565	0.70896028302957	0.295902782843798	0	0	0	23.9017068443126	0.0104714377622947
388	1201	4305	-0.019022140915919	49.9661368670268	1.88818380631615	2.57355631775009	2.10700010164497	3.14367513241646	169.918939054071	754.488458218974	212.283760207057	0.0612259683488032	0.481275745885746	0.800133919789604	0.336451668231648	0.69199184852916	0.198281781684698	0.707433129740368	-0.0293493471933014	27.6080723614356	3214	0.00882831468530358	0.0988193582601125	0.662665724420292	0.313318761942368	0	0	0	25.561454842469	-0.340362817825629
389	1201	4306	0.486999701175294	49.5289307887516	2.00701274800146	2.49258650769497	2.17248771419249	3.34611173046051	180.34444806758	764.273567054668	260.5702813065	-0.0727069464849647	0.502729657419224	0.744638024111376	0.289236318039151	0.505423557673207	0.0112933692560078	0.632736120841776	-0.0513459682753751	25.727210548394	2943	0.00479538286350115	0.0740557000710948	0.539255600185814	0.275279569667699	0	0	0	24.887061642026	-0.114228601215028
390	1201	4307	-0.122653551454152	53.4992058947273	1.94832298119657	2.55267049110757	2.13906980921422	3.41435075117986	184.956279285933	741.70185138054	237.666370486804	-0.105948107114513	0.28914484171398	0.722805803707698	0.245814522060427	0.581048121004573	0.117232053093435	0.803095272011249	-0.045962951835428	25.9595769344054	3223	0.00418380988385041	0.0585420945470465	0.5763859676557	0.296511303304667	0	0	0	30.4885915826683	-0.299988807716571
391	1201	5001	-0.29729322472475	27.1457986019459	1.91699192559716	2.42538246884377	2.10265841224955	3.16172254945959	53.9916033595622	787.834282776746	283.114983767192	0.638359835790218	0.187569685288494	0.750203738319568	-0.120257063978193	0.573660244912356	0.156987757694503	0.806236088379309	0.50725561740516	24.6413682913386	2030	0.00355420620819899	0.0567982630223662	0.289355167800557	0.26821955148061	0	0	0	10.5497748766513	0.201633682042099
392	1201	5002	-0.362526984959238	34.9050011293722	1.85887269506055	2.42407052174253	1.98161356629619	3.27161678934122	52.1235905029204	752.364293460355	334.631375550202	0.449414808373989	0.0968724593274358	0.80036881238729	-0.191948145327197	0.505006875259821	0.243721558071557	0.793784067421152	0.407148840661563	26.042534171685	2216	0.0141136094595653	0.0850443679988918	0.545975469926978	0.280485689505638	0	0	0	14.7501400587646	0.5625664297242
393	1201	5003	-0.0235782417409675	34.786333390245	2.07552932476002	2.45748341318207	2.19191026449632	3.42292273947588	61.3008204160175	754.170555873108	309.413513445687	0.130415584876497	0.265634263310338	0.818247395008145	-0.248675870502858	0.601735724508969	0.119929068423394	0.702695741408832	0.0871086509966951	25.0876273721569	2435	0.00129733287413245	0.0900596054911046	0.561251036063614	0.306280768623764	0	0	0	14.1418466614718	0.228583604791863
394	1201	5004	0.199295088228702	30.4210627861854	2.04808522381512	2.60230764228046	2.2346550487396	3.40645015674497	81.7336422606606	742.694309294483	282.107451365662	0.540552583415889	0.371754940351428	0.842787857293057	0.0281609479428002	0.573311394519754	0.105902336911527	0.834451108132962	0.299931038744966	25.8682348396656	2330	0.00150287722519171	0.0792293001026838	0.463223777246945	0.265666971978828	0	0	0	12.1890731941619	0.029924095968743
395	1201	5101	-0.496849879396336	35.3030836009969	1.76859516924949	2.16610169570768	1.93092479930816	2.61431751073935	18.4010897462922	609.543146643176	231.038528315869	0.239211357374112	0.100119093647919	0.814794163732932	-0.377800905266769	0.569015883352181	0.583731507583596	0.697637410716103	0.469838598844364	25.9925966074943	1650	0.00336257923959934	0.0809099983672482	0.499859870649261	0.24635157370857	0.138888888888889	0	0	12.0494613247914	-0.201720167868598
396	1201	5102	-0.699187529914866	41.3369571163284	1.8978182648556	2.46971675776758	2.06011972419658	3.16453004222377	22.7666289981773	697.20122972995	334.426238726823	0.213003877617331	0.319139386081451	0.725559783751518	-0.0423766014413335	0.637579327125734	0.690446816309123	0.539205066858147	0.497816186130527	24.7674544522122	2206	0.00572855081139855	0.0916116658744833	0.440736995911203	0.217660746852988	NA	0	0	4.27873096137138	-0.0479702833134794
397	1201	5103	-0.720089599284443	33.8665757979591	1.79594797595242	2.12939932008272	1.96484581802662	3.14332542526569	27.6551077551971	669.03974485705	247.257829511665	0.720929281976881	0.0188315256099794	0.725445438345054	-0.362752662164559	0.587511155944847	0.686531873010939	0.556873564020346	0.571696147042284	24.9124872122952	1586	0.0043729882805627	0.0946570108568621	0.524882882127041	0.286375242155774	0.138888888888889	0	0	5.88040759608338	0.547216956544199
398	1201	5104	-0.340690298213246	34.5165492536855	1.81990362645865	2.38460358245305	1.9813195275675	3.09656856458276	26.8816338357576	717.917849224612	291.980393461439	0.686474599067096	0.19139928737617	0.768574975217087	-0.0546022572558459	0.554080435210245	0.521306824961404	0.758743595930466	0.539792846998411	26.0978758682798	1846	0.0139862945656688	0.0730304683911043	0.411393029650328	0.183652655524442	0.138888888888889	0	0	10.2518737541501	0.201752257632276
399	1201	5105	-0.321323372941808	40.6269404108401	1.83574988775376	2.36766778031792	1.95435708921136	3.30167537351614	44.4283155841216	694.91213775638	315.626655215135	-0.224075371531056	0.506306924389584	0.794740692719977	0.273883024649187	0.556679758246678	0.523172878584746	0.439020660664502	0.540144078235228	25.2484425432326	2111	0.00210652164443631	0.103988776069175	0.553208847500801	0.268604453234553	0	0	0	10.8489618095547	0.547941715597034
400	1201	5201	0.659480191359759	40.5746244265489	1.99389965459812	2.46955454034595	2.06845223767067	3.45411946288039	24.2245373663268	845.780400115162	375.993172574603	0.0565725827917499	0.268928573851144	0.756290790058927	0.0788520108802561	0.646245933712611	0.672679655695484	0.128204651144762	0.392720702021905	24.5398780292749	2392	0.00630876136072359	0.105682350365779	0.652591721761579	0.26890936598799	0	0	0	8.75568817456419	0.185695244297023
401	1201	5202	0.366605740631997	41.1917522809448	2.03486698010552	2.59438878528537	2.1075061545903	3.46516642195746	33.9787521654811	856.835870902989	416.541100555351	-0.0202888050856325	0.440658319451995	0.77682606222522	0.303073662667484	0.746978422634189	0.680500241394988	0.666212192127416	0.376036116851084	24.8277482576518	2624	0.00579997094595351	0.104189295198401	0.581333991574335	0.277559195885221	329.944444444444	0	0	8.11993553996725	0.0923699934098583
402	1201	5203	0.675334244423289	41.6597235473612	2.1720331954915	2.60124042905177	2.21432335651944	3.4509875173684	48.5232177132748	873.533510804375	392.763285948402	-0.203069295964941	0.383532129605673	0.742055755983027	0.227471580805864	0.627138234875155	0.679994321557704	-0.0952723988600344	0.211794516264637	27.1689163439236	2528	0.00449307936754442	0.11187777554072	0.665715077242058	0.291316910267286	329.944444444444	0	0	8.16248138718865	0.260796248784894
403	1201	5204	0.52421185481222	44.5193306564689	2.07779056793765	2.46016971133873	2.09640996067829	3.55779122901042	61.0434748082758	843.403062806222	407.628719769914	-0.161848210586991	0.236249431906826	0.804454238096207	0.283128722887784	0.773886028638679	0.556564566887216	0.794307343010056	0.255376316122799	26.1997300108359	2743	0.0040886669956533	0.0788827087861512	0.505581081978875	0.265111938786262	329.944444444444	0	0	8.97238438642981	-0.0661103919177625
404	1201	5205	0.653875439301454	44.8995462922857	2.0815510105538	2.35786050911513	2.1292723525112	3.36317153669679	56.1722074732545	776.937550629692	372.469540258737	-0.297778615402408	0.354060860827105	0.806800063180682	0.114619254022197	0.588682130429348	0.538137042596272	0.738889357252842	0.193235310854942	26.2926282429425	2517	0.00399500914104203	0.109689687105325	0.64752218997732	0.311713686914207	0	0	0	13.3108360392822	0.320627221824796
405	1201	5301	0.481518611782893	47.596824824781	2.25451418329004	2.63007895492258	2.27211859877901	3.74705136635349	96.0285252861648	963.560369312676	398.165579947027	-0.25760412568204	0.293178715087101	0.829402467728916	0.437620607755526	0.721876698828735	0.522042330094949	0.505828611740172	0.19964730020052	26.9955178433905	2727	0.992595016789658	0.880948341358266	0.523968298374198	0.304505921164617	329.944444444444	0	0	7.71899093364839	-0.149546125513241
406	1202	1301	0.790310680638705	45.2016977856094	1.55642838009809	1.92266127360057	1.70822412247653	2.71152755796676	39.7878524891574	668.659200406105	126.748745039485	-0.310018106153828	0.0260209445899603	0.865185602944297	-0.0909726239654406	0.699423912337772	0.490313544247487	0.634499365770606	-0.317997296620898	24.8821838271187	1102	0.00680895675251364	0.0306330239097395	0.415406429204482	0.181243334564618	0	0	0	9.57820076601479	0.284611549497286
407	1202	1302	-0.757922259526772	35.459220260517	1.34094349495173	1.52745652728375	1.48331497207992	1.89957620606596	26.0266029322921	553.57574532522	76.8310884081786	0.746249260364534	0.721635604446292	0.930691954444015	0.567847234536964	0.895285190041097	0.727914010760893	0.672509716936977	0.594045957444725	25.9470698939526	527	0.0061171540270232	0.0126365751648876	0.269524332280052	0.615769681923397	5889.52777777778	0	0	11.9461043761178	0.488218360667029
408	1202	1303	0.806824223175395	39.3330963590898	1.42533208191454	2.23738021137022	1.56518852929155	2.40958493845125	40.3441757054159	591.602265955438	98.12950665251	-0.0776474360425663	0.378108668835353	0.88875277263385	0.317349008344308	0.732874013649741	0.694398228913429	0.694199683902783	-0.212146481782786	27.9944711303483	1151	0.020759409084689	0.0636734732002199	0.255364289326663	0.0636993412436587	906	0	1	15.3748209295181	0.651172919996306
409	1202	1304	0.56691752075186	23.1885549975709	1.24116982401582	1.81912013570022	1.37465455199636	2.01112769217459	31.5160774141754	494.184281454784	58.4134075867768	0.353826554182925	0.476846508734342	0.932450548034277	0.3523813399925	0.827345800858753	0.869254600425516	0.582295842575446	0.464839366780256	25.7325052777926	703	0.00361986167673909	0.0529605592359208	0.189655366329561	0.330343528289237	0	0	0	9.46403886017315	0.873646555516074
410	1202	1401	0.673785452367099	48.8653063029754	1.65743553104517	2.51688645159755	1.85354898289737	3.29172775789091	29.0798046287829	693.903286249335	218.62450781296	-0.602674007848244	0.0389787986173896	0.716405561838093	0.0942134441127136	0.223969898087234	0.370705968666992	0.206087051739358	-0.339432437244952	25.9771356888521	1697	0.00298759271564252	0.00372779636276406	0.309766017405136	0.133158290267335	16.5833333333333	0	0	8.63705104398138	0.0454801959197474
411	1202	1402	-0.616457167936849	42.9730185363288	1.58460099750135	2.65746503019234	1.75680108928706	3.00714737878456	40.8561740903002	693.252447204674	201.646569482359	-0.265684891733277	0.0783705973384653	0.765224848613465	-0.0513420565312061	0.780738225572478	0.418637895892369	0.495068902797683	-0.396480222438291	24.5586507501648	1489	0.00980510169528151	0.0228887355294979	0.0363920341245978	0.00576241001300382	16.5833333333333	0	0	13.6443140454385	0.0702194470229309
412	1202	1501	0.688268959891975	39.6360036901884	1.48971946429519	2.09944940087299	1.6429344412998	2.47345673057416	42.606938374115	641.896223350133	125.001679376642	-0.231650462505454	0.224839698399455	0.74336316973219	0.415278678167101	0.776758617815983	0.136316024894585	0.212296588727675	-0.201518004272294	26.6854289318855	1830	0.00582258286212289	0.16489818296816	0.151871298403187	0.384002723492555	71.3055555555556	0	0	4.02427676483622	-0.0135367928707503
413	1202	1502	0.310628767650538	39.207852088993	1.69174419616747	2.31027313963614	1.81581565760089	2.46899230471514	36.1676313572865	586.610852679106	123.749873371179	0.239270834161949	0.38099986336693	0.776840403852471	0.425803106900358	0.699354529870799	0.662828537354421	0.277114154507777	-0.212967408311208	26.2718966855791	2278	0.00282387201900923	0.108652132713091	0.315838200249903	0.190520636361636	322.055555555556	0	0	4.08665190214564	0.711452367050544
414	1202	1503	0.602381921799062	57.4909689692179	2.40370097977808	2.4094020891487	2.54417745002558	2.84131901806743	36.8407904758696	591.149688174432	119.549203719304	0.68682436174125	-0.335013629391033	0.876108883959762	-0.682103490345081	0.83884197174118	0.8342624235812	0.280745299483217	0.163900771668489	27.882256946179	2492	0.0717394907879126	0.10409194759355	0.011985713405878	0.00515657187322327	313.055555555556	0	0	4.58793974919035	0.859905875244391
415	1202	1504	0.756450188195714	39.6057382297462	1.72789809595807	2.23124710077206	1.8689068666633	2.50189380447408	31.3897046277809	579.277210496957	116.93831569035	0.725359201248768	-0.167437916742978	0.779183515656115	-0.59638048337098	0.872546733839748	0.791584279281457	0.169829479990038	0.129141362006203	27.5732404109085	2475	0.000452013781767074	0.125647766261269	0.0601088173550227	0.140776178836061	313.055555555556	0	0	6.16286500203639	0.891481811365412
416	1202	1505	0.787759500194967	24.9702619715042	1.43326991078094	2.13806218454611	1.61430825081696	2.43772681421011	36.6483918223544	589.982593842947	89.5829168081378	-0.0549730732916792	0.527733703114749	0.915937520894685	0.415613186932452	0.671119741928232	0.496917915301872	0.293491517605801	0.0560764533722176	26.2644792523189	1636	0.00122784252854215	0.0793811513016947	0.00698070048088195	0.31844575652764	71.3611111111111	0	0	8.17604225914466	0.518398783406618
417	1202	1506	0.858097291738677	20.722243494449	1.39512617757055	2.30170920875006	1.57742767637321	2.37835286029089	33.8486955475583	588.075047207303	143.626349075271	0.453499370659709	0.572609042395982	0.912019155762669	0.385808572223175	0.842988640074577	0.794086710058614	-0.151163270704998	0.482187987035039	27.4906347928908	2087	0.00178169475284914	0.057236510034627	0.125484934967854	0.144102577760407	30.5277777777778	0	0	3.6050078744909	0.722462678039488
418	1202	1601	0.228415721730761	75.0124922756677	2.67602028355859	2.4868788973477	2.80537593571927	2.9162428271948	49.3359390729596	639.327428607075	150.390777797243	-0.558231875030213	0.18198691617222	0.677026941909626	-0.0125057051574623	0.699877030236608	0.732704217406017	0.787790817676249	-0.287592175253373	24.0713731056458	2385	0.0104900452234585	0.0496969262100221	0.192213587741084	0.0232911415857167	9	0	0	3.31386321986199	0.684246508868515
419	1202	1602	0.136865049442959	45.8681678574434	1.87379417084118	2.31936454022797	2.01328979059183	2.54070938229613	43.1401039693238	661.525425964891	134.624707498316	-0.280378105933544	0.236363002090195	0.745315956707666	0.177249915452231	0.609299963855223	0.391395324218862	0.492128093988048	-0.459463448393178	26.5061964352552	2203	0.0071335947597998	0.0363382308310845	0.159194501167022	0.0326610676044498	9	0	0	6.00978163357765	0.170308593951784
420	1202	1701	0.560338753547561	29.2837916265518	1.56826008062183	2.38246233865086	1.72218765079693	2.78009276889256	44.7526956153262	662.50048916805	321.317707925187	0.434382845719538	0.515508822523332	0.901912959888988	0.324395398663322	0.855851529272909	0.75082823874668	0.773712378665473	0.489719021129557	26.8527785769516	2195	0.0110462091533357	0.065017338548354	0.239169240825829	0.0163178710858528	41.8333333333333	0	0	13.7916043031986	0.607984794148079
421	1202	1702	0.398534485833814	33.9673325167502	1.67446176840023	2.49122955233034	1.8189605270362	3.090065068942	39.585341867756	720.699858463761	384.91028114774	0.203237935910702	0.651456208131896	0.886598427653758	0.486573620514729	0.719226598679601	0.6687607962302	0.748135830714533	0.435443637482859	26.3236129824168	2373	0.0103487050739089	0.0665577236730245	0.207826254655474	0.0424375479887433	11.5277777777778	0	0	12.7676547706397	0.46191179854516
422	1202	2101	0.336610915460473	51.7790546859027	1.90902996172702	2.29990455943122	2.07632115474378	2.75857627796611	41.9242097526802	704.002383437861	189.43674421636	0.781067902054213	0.0505102421506239	0.701141806715564	-0.254479965812662	0.73365970225619	0.241278848842681	-0.0874418703807605	-0.204044421572941	27.948958127898	2844	0.00224186219554535	0.0879256370769734	0.00498983207903037	0.811004947909731	783.444444444444	0	0	10.3211396167761	0.0849521705985758
423	1202	2102	0.701522725626148	27.3252733630018	1.57095523515377	2.33339022781068	1.72144264328606	2.59183112083893	40.5290679214606	635.425275021532	167.094330893671	0.671405677585634	-0.0725106859658456	0.821633957097216	-0.0451980258943894	0.91140517907169	0.576371316278834	0.702374799047638	0.104318247319414	27.3349144581018	2588	0.00412055551929974	0.022365353274808	0.0263943917673346	0.408481502367424	813.805555555556	0	0	1.95219567891358	0.549644429764899
424	1202	2103	0.476077074717207	21.2574026050565	1.5368589759185	2.37701803877979	1.7085492111796	2.88370199450249	45.6062936279527	675.583306089931	253.698446505389	0.52696593118193	0.502507168391054	0.832173502680818	0.51905004161979	0.574090493729899	0.427961065956209	0.662060872455451	0.0674751919992706	26.9025787161445	2665	0.00619889943229268	0.0215797257643047	0.0878918097311042	0.346085963707609	913.083333333333	0	0	3.57364387193654	0.342252591835425
425	1202	2104	0.608746791341005	26.2860625958377	1.52667453414805	2.27116264734854	1.68905421963946	3.00834678178902	52.2809063846261	693.25333647249	287.518002678686	0.598297201592656	0.562565251981422	0.730171585941717	0.427185717289704	0.8563910845468	0.077170887458536	0.33505626666124	-0.0409948043476798	27.281051125431	2857	0.00285288643061155	0.0399805935376469	0.0692391229582022	0.840359334272815	912.5	0	0	8.08022874059741	0.0731188745728539
426	1202	2105	0.632978906607971	28.468294688591	1.58935047868939	2.53202145697819	1.78761056816345	2.87069916249593	46.315792669889	691.951835625807	319.75513949504	0.245109105027318	0.706717986435534	0.877760496762959	0.656083902395536	0.823824349951209	0.62517067451695	0.594285055346084	0.292338569779061	25.814986972463	2520	0.00836612767129017	0.0326830403724222	0.157274857653133	0.255651335421255	0.75	0	0	13.9307109709539	0.625994978343323
427	1202	2201	0.148939488804451	36.4778917071948	1.92798042386265	2.19434174974194	2.04164558493104	3.72576444387419	53.1737300233979	704.852414666386	259.660892159893	0.564714600144042	0.166553387191958	0.64700991607241	-0.134645592226838	0.745180292666099	-0.205516900402692	0.84634574368605	-0.0560101232919545	26.5338975997635	3069	0.00698264904874863	0.00243221629681281	0.141277700458349	0.443602397877714	129.055555555556	0	0	6.95663842869487	-0.060745139966157
428	1202	2202	0.292966612740071	29.3491643919737	1.63512993222259	2.14471466969673	1.80104697024862	3.73743624141762	42.8130175688771	661.514119125589	333.921448686635	-0.0211951530089319	0.638187489643504	0.687729671954657	0.628167731144879	0.759080430365101	-0.146558515185244	0.890536560974688	-0.0536251775278094	27.366006130758	3029	0.00574166914913743	0.0315097219942686	0.259224662318084	0.292048721799636	129.055555555556	0	0	8.26243537057341	0.036853919568964
429	1202	2203	0.776514023011901	30.7848116122175	1.60784416607994	2.10109687316508	1.83899172770285	3.43460725282304	46.4330951456407	684.609994875991	408.321421308664	0.0382931385692895	0.479160937283483	0.811313024426311	0.198067368824985	0.769487412799515	0.246236961152234	0.877281021278905	0.0447075755193052	26.3211863724753	2748	0.0114789457185791	0.0504259562133954	0.265796131559516	0.311953615461393	25.9444444444444	0	0	14.351264931185	0.292344791205213
430	1202	2204	-0.107408216986328	31.4613421815169	1.64420731014445	2.10750872928636	1.94772453196157	4.12915158826208	46.5693472793245	667.536607472694	430.413169684587	-0.197829709145046	0.681146865046257	0.652269029546659	0.435412384770355	0.248515399322261	-0.085346375801514	0.828165986892916	-0.0595792200830839	26.3362767015167	3034	0.0116280650697652	0.0420341072845016	0.22584743636017	0.00467347617001923	155.972222222222	0	0	12.1104339515374	0.0515025053495984
431	1202	2301	-0.440000393624755	40.216157250862	2.23846102680982	2.24785423260697	2.36604892422407	3.99285773610445	39.0531247766863	730.776488558341	265.237768936059	0.0597823712514173	0.170107009857931	0.635469557473587	-0.084732853276432	0.318658747762755	-0.214405131157943	0.159720570835526	-0.0955154379590406	27.2741154785607	3225	0.00368560678751636	0.0423409394409879	0.176161121881831	0.137017485426307	362.194444444444	0	0	12.3113559160992	0.0105982314626827
432	1202	2302	-0.335655883398507	58.2088170003189	2.50487894728751	2.42975689583965	2.62997835600213	3.96679713587808	39.0128724085724	729.584672342414	247.241740602699	0.148258376467262	0.38657022891369	0.633047372914286	0.137933313371339	0.36256040683708	-0.173032539065297	0.110519874297575	-0.189152217131885	26.9979277410299	3370	0.00379037430771754	0.0529618398883815	0.17107221695628	0.0738804480948096	233.138888888889	0	0	12.4222903812901	0.0313571778539931
433	1202	2303	0.331962699134149	74.8995377084667	2.76095762770072	2.49845137974591	2.85315047680035	3.90926256194042	39.6684234142878	753.418981714174	217.02292140175	0.395951539879737	0.476030198815653	0.62541646438189	0.205749442081629	0.376100453408607	-0.173070966454969	0.180506240061398	-0.414402805933727	28.2349848699835	3423	0.108297738068136	0.015373118456818	0.166671689970875	0.00610979426746505	233.138888888889	0	1	13.2340727545997	-0.0687026186812516
434	1202	2304	0.194602444483836	40.1346732537559	1.93604076445306	2.32173909690483	2.18310724648916	4.31297563633649	36.3940985414438	739.035558410999	363.684976124536	-0.428339220841841	0.79553452116892	0.640637582234212	0.67917082137794	0.321525522766849	-0.192140007869048	0.574115688480475	-0.0863535650276488	26.8518500354993	3249	0.00338778539489414	0.0613563887030642	0.224354922778745	0.0386840621262	234.166666666667	0	0	15.3987622463826	0.0823853808428807
435	1202	2305	-0.752526087487082	44.7782777055742	2.29077298580225	2.31788352292471	2.51490376153452	4.64673923864091	56.2934381434033	762.413020746679	333.667679462353	-0.134562316314936	0.750809962779601	0.599752316221253	0.6099433990238	0.253106270488904	-0.117288592755948	0.185024240257141	-0.107817587384068	26.3532271173242	3437	0.00488451756068569	0.030912389096525	0.313258934079577	0.0155855103711571	234.166666666667	0	0	11.3823019654478	0.0854233422506351
436	1202	2306	-0.0511238189240239	37.6328689658348	1.93821027651688	2.24435858069448	2.15720571817157	4.50171660124443	48.2034534555561	799.939178982829	411.157733699999	-0.436430756352604	0.841126941812724	0.678801039961782	0.680025892451362	0.526223180914783	-0.150326112696275	0.576258017502599	-0.0924108964901964	26.0138366085818	3314	0.00421418828627908	0.0324650887299554	0.215631784707243	0.000183418886355535	1.02777777777778	0	0	16.5677078483815	0.0375951148422201
437	1202	2307	-0.517630083755967	39.3177577324193	1.83619016310297	2.25866871906489	2.08061539901593	4.37287567815345	31.6913314321695	795.875489126174	416.728303822386	-0.633636938267133	0.789605614940875	0.702729851224998	0.517873640573626	0.608761571415974	-0.163843252964202	0.424756168111004	-0.0945432494763656	26.8596628168112	3272	0.00101927314477904	0.0291520261780805	0.142493753880723	0.00178833414196677	1.02777777777778	0	0	15.3488366474812	0.235553736265972
438	1202	2401	0.587437465942233	47.532258888933	2.2658704692534	2.29026122238265	2.53977094030282	4.85442058371018	52.3629420394876	683.604632207625	343.067114848685	-0.406348474010418	0.801990191489795	0.551762518157178	0.688742500927845	0.286602109963458	-0.0507769002435978	0.687866498830867	-0.101330456582251	26.8010623684498	3515	0.00949636399644613	0.0491365457423128	0.30005256144307	0.0790624151266495	428.416666666667	0	0	11.8626051720789	0.0365588502785548
439	1202	2402	-0.639347222546826	54.9787058698201	2.37167521929819	2.28073058928845	2.62237022366555	4.82091178753317	37.166003045232	685.655376279299	299.833792554082	-0.553437017936657	0.755204702503292	0.476013919130665	0.64745218084792	0.295753230984504	0.000412054207095483	0.603886968596681	-0.115110224806349	26.0286294147885	3602	0.0106720851871054	0.0592025310261619	0.307452966740033	0.118666649099247	194.25	0	0	13.598818846182	0.122357486228795
440	1202	2403	0.339220155555583	60.0688791830379	2.48887569989421	2.40682104680846	2.65386155483531	4.44144137517744	33.8208390109528	727.18457489875	224.365264875424	-0.508246897202449	0.686881577889087	-0.0201145198316603	0.421006026390532	0.419239292957777	0.0381125053617835	0.383630970550244	-0.233594105189472	26.1398267934128	3689	0.0108264050955462	0.0447639601487973	0.200455684564674	0.108732919701914	194.25	0	0	17.4144549616113	-0.0658994604223639
441	1202	2404	0.285056405197323	64.3965947054482	2.64681686509454	2.49697740972229	2.74396241097219	4.26230193552046	35.7544296334843	753.97952327269	207.785077870718	-0.341937315626547	0.515356491185229	0.158609676140862	0.275550141914278	0.670004583506547	0.0327265517965111	0.134521168920143	-0.399801132139433	27.4184092853076	3739	0.00921903203695017	0.0103934387424443	0.147288263222768	0.0536249570111985	495.5	0	0	13.0291716383311	-0.108528754776287
442	1202	2501	0.349175417642015	46.7504252106619	2.17872450004747	2.28724769545055	2.41135360599301	4.86971483598442	34.4826315138424	696.835587714254	381.295307534122	-0.611351499861404	0.791920043490016	0.700866214905408	0.530730327987201	0.429633871822675	-0.13970718084309	0.656349803917008	-0.0820386831643364	26.844232955884	3442	0.0106410430718579	0.0495128455339111	0.215653553014908	0.0449341282024519	1.02777777777778	0	0	15.0857996904998	0.15709582942647
443	1202	2502	-0.230606292829756	58.01749851739	2.3317564460543	2.26737879060285	2.57546077730044	4.76150889828046	44.0195902257638	745.810751360478	287.063698853919	-0.697347102740032	0.791833218503412	0.641806231049429	0.75361355710148	0.331437912866862	0.0453723448845985	0.617911917213926	-0.0945660121976367	25.7815876764489	3576	0.0120536422824105	0.0583049714321996	0.341409448692588	0.100062644960555	0	0	0	12.1886365199381	-0.479170221325448
444	1202	2503	0.0706662221987141	59.0253883208911	2.41905597149372	2.41146667879423	2.5792987433112	4.34211904614631	44.0349380024321	671.834393239452	216.629953725473	-0.643260674155928	0.807724904332625	0.372541016569425	0.78073938840712	0.472644411949676	0.220327354855527	0.428747016602372	-0.139018424954306	27.1846939195667	3673	0.007526687737397	0.026680772413424	0.251070349715356	0.0615333309402416	301.25	0	0	10.0630482317887	-0.681433567145091
445	1202	2504	-0.269866425899525	60.1871811823529	2.58655135372201	2.61617437060142	2.66381483585565	4.16123280858643	34.6741627350175	717.529534058127	200.546672909139	-0.451345968275375	0.6364277332186	0.165294424886212	0.377592370254302	0.595137025527128	0.343248007802963	-0.288401790377737	-0.336834060373835	27.321970929173	3754	0.00340051411827463	0.0302174338912052	0.20468440383546	0.0465945110971901	301.25	0	0	17.9734770171627	-0.456749651317324
446	1202	2601	-0.0288391636950048	48.7101166162726	1.86380792369319	2.18038199539779	2.17582199583841	4.5591124696032	36.8372992643402	752.672975771937	377.812717806545	-0.633532425557641	0.785435689914638	0.693128325585948	0.378469535185923	0.460526512145323	-0.161647996543983	0.520095429962954	-0.0870819721083236	26.988192272715	3334	0.00521337145929658	0.0242778641620499	0.227191003444703	0.0225855007969079	26.9166666666667	0	0	12.1355184407269	0.127964976762315
447	1202	2602	-0.338282715426318	42.7805485953149	1.74290023595183	2.17382460394769	2.10786254880797	4.43472693814306	40.3037149728175	720.112339055036	400.751530026341	-0.117472163088779	0.699379337009829	0.686611412640594	0.329780873502003	0.4323944412628	-0.197514702453907	0.552843566762697	-0.0663955536817784	26.4435370469113	3239	0.000339427050483595	0.0755547264044211	0.151699518420766	0.00896816454897365	26.9166666666667	0	0	10.2236454827606	0.119352005923301
448	1202	2603	-0.227657551383407	61.6744792437648	2.19620034953029	2.38695835778871	2.37787519418557	4.40777352821896	58.3912735731468	757.60383008451	252.408263559205	-0.684743408448274	0.755413237515759	0.566445243570251	0.571049681141051	0.576988665269327	0.0971085836875731	0.430582357279006	-0.154625085130742	27.787792837822	3589	0.00251347035605244	0.0222646454986517	0.262590731285119	0.0647793742213515	681.305555555556	0	0	9.2370242433101	-0.340993655618918
449	1202	2604	0.228760684759465	67.0311216983947	2.45611949380304	2.68388141236062	2.54837154637569	3.95460706711377	42.0142786768455	770.753850420861	196.815311185891	-0.484519330261998	0.644461757760225	0.11630187574918	0.422087074996051	0.773767031893647	0.354094077347972	0.382939859161344	-0.253460086608483	27.2618813493653	3708	0.00280755431846024	0.001131564942847	0.200031208317923	0.0251443832638238	982.555555555556	0	0	13.4350101701793	-0.460454845006441
450	1202	2605	-0.044501000667932	77.2459636044488	2.62743588433371	2.75833283657862	2.67866640822276	4.01372300127922	37.5440065066036	858.591352643948	189.384793352766	-0.345395291176202	0.634835812593693	0.140084945070599	0.400710298160492	0.752541423561549	0.369728640214998	-0.17838484206283	-0.280050371699329	28.2978543710439	3748	0.0813515393341966	0.0119581472369491	0.258330402648637	0.0253169012861322	520.555555555556	0	0	16.5992716514183	-0.642512205850355
451	1202	2701	-0.7771773906861	60.9533501705559	1.95539537410476	2.39416518945423	2.13289398841953	4.66551930002227	42.4485325430434	738.989340746526	326.518116751638	-0.348320423239759	0.610896535818699	0.616126578426898	0.355669061137	0.489700095255538	-0.165267269226086	-0.168503073275056	-0.124595915804855	26.1535804078381	3461	0.00820624980374492	0.0103644822051904	0.106753388677487	0.0903220439091915	871.833333333333	0	0	8.39351654278962	0.372542589377819
452	1202	2702	-0.411027643528501	60.6892927272517	2.09062398718999	2.56731495153283	2.2201467206785	4.18353231102129	41.9365527892938	771.754596838516	266.456297180864	-0.429367948987028	0.530460550350256	0.458935754355058	0.297821526201087	0.722009649589471	-0.0171663961043928	0.256401743864351	-0.149069023057046	26.5186431813639	3550	0.00456657348182114	0.0407364113353654	0.220226557045823	0.0670370554784234	871.833333333333	0	0	14.7117481625085	0.298576466776137
453	1202	2703	0.327819306556189	69.2857008311738	2.27444684449318	2.62666353800238	2.37600109731872	3.79386541312455	40.3359872803343	749.219700427232	205.913099152139	-0.306601005598283	0.593348585847721	0.135163441254078	0.318702547867604	0.766303959161247	0.143810100162093	0.339428912526733	-0.279551060394028	27.7162674835489	3627	0.000790213354314478	0.0178914150129871	0.123524442615606	0.0154753806552042	871.833333333333	0	0	17.5502869021608	-0.0231868109505927
454	1202	2801	0.405285599062732	66.1006513499866	1.90769739533858	2.42626537678889	2.10045600804448	4.28461820895812	42.1211420649519	735.91011856139	289.576730369327	-0.121075526342037	0.639356526070268	0.538281388540846	0.434650340468293	0.527349967682887	-0.149861802134433	-0.142622250259457	-0.159538406279084	25.4983381538111	3452	0.00885447114501979	0.00431188365505698	0.279811797422551	0.116215225388694	409.277777777778	0	0	9.75654797383035	0.445960446626896
455	1202	2802	0.0418925346909946	68.5951920539115	1.88811425878481	2.58820552763285	2.03269584234254	3.91827107460687	41.9530023082073	736.79963446065	252.898889446866	-0.0982569996897661	0.688576215574038	0.458697373253447	0.381343287197869	0.698991337850946	-0.100956217863719	-0.507323241866699	-0.236064961869382	26.1843949987341	3442	0.00502754231661142	0.0308161572116205	0.307043601249458	0.108259601025324	409.277777777778	0	0	13.3939179596588	0.300951109288343
456	1202	2803	-0.213451660229468	72.1667727759531	1.98133887279214	2.53563018050988	2.0939687010388	3.56567951559606	39.400330713674	737.837180257062	233.856315192553	0.13064272256832	0.651505822409955	0.499647370394811	0.366204342993582	0.782113858953972	-0.0547273338061289	-0.229004972087123	-0.297036256976438	27.3257795669896	3488	0.00172118273113375	0.021825336611233	0.196835222088868	0.0997034496414416	409.277777777778	0	0	15.3261291261377	0.659704883748961
457	1202	2901	0.759855136213903	40.7471895224541	1.69796346922262	2.16540784533074	1.82187738163715	3.79243978777379	30.7208986053346	795.43399522419	438.146214395296	-0.503938868631563	0.379192430721704	0.712362773399382	0.179503876599988	0.813254183055367	0.323820392338753	0.730727033289049	0.0405662288106295	26.4453513712365	2631	0.00528257113821917	0.0195936396168949	0.360108331277496	0.0292132788789216	0.0555555555555556	0	0	15.5930768862395	0.480577083525741
458	1202	2902	0.0370177065967461	33.2349732100047	1.5106114477746	1.96994853311562	1.858661372745	3.98441263220656	41.2534846718814	762.495854267876	441.688735602081	-0.0968785088704244	0.58801117484091	0.723719791736316	0.0894396202957282	0.35060065254404	-0.0489960232546898	0.266255992232265	-0.0831584621946078	26.9551233596908	2964	0.000763866855880604	0.0706542670751137	0.232663020945839	0.0385762752250823	25.9444444444444	0	0	12.935813243931	0.0934074319892679
459	1202	2903	0.721190665680965	49.751166296952	1.56530899066638	2.12679507878808	1.88026831255297	3.6190014569603	41.4084115436501	719.725822201366	347.555413467617	-0.213717109550491	0.707869580342668	0.74758348425958	0.321486761612115	0.525487881809487	-0.1331245934682	0.365160892708155	-0.163611709584391	27.7917083224707	3108	0.00384181461093927	0.0225880131760508	0.309675678928324	0.0445138531050941	357.083333333333	0	0	8.64980216322338	0.187313429331296
460	1202	2904	0.210286398911628	58.4018505240826	1.65385920778359	2.36570903834271	1.91004083852629	3.79663611641061	41.6165027680954	750.883863516061	298.507949980936	-0.00499715160033557	0.766357837166327	0.680267762056899	0.492319186480884	0.687239343347278	-0.169058853260607	0.32646718238383	-0.149789842563964	27.4269878039197	3315	0.00464676053802089	0.0584653157730201	0.293668830068302	0.00291228431780099	740.472222222222	0	0	7.55122760072967	0.209266741073176
461	1202	2905	0.157383723862394	85.0818917416105	1.80521871560674	2.52264264714551	1.95838099019734	3.13939608236397	43.2315049613984	812.977295104917	211.527098705982	0.225274208184667	0.795646153294553	0.739137428643137	0.754519017676056	0.68148680037327	-0.113485015459682	0.823865436775227	-0.322365781021398	28.428948475795	3325	0.0285270941465247	0.00722663517507195	0.273192847070305	0.0257156496545691	331.194444444444	0	0	15.6521257733725	0.259789725953418
462	1202	2906	0.574107363612098	43.2692763943211	1.50347520178002	2.12809644078261	1.77525479183782	3.34501834612632	48.4402542165752	736.994320199745	325.504935901782	-0.708118275589245	0.489395820190879	0.751741780939396	0.295758657546167	0.571612493107782	0.0518744060734857	0.0786973538728692	-0.198779624427337	27.8991366354275	3032	0.00650317463590773	0.00694751944378363	0.367029641285692	0.0706237841673757	462.138888888889	0	0	8.72561968092322	0.173249894729922
463	1202	2907	0.119675948420396	66.9098570244125	1.65355223060688	2.64349666027259	1.8064937232198	2.77268704834513	47.0777560516738	775.260730451651	177.636142701719	-0.0940329239510944	0.612804747466232	0.736288871381767	0.438519866545344	0.749727363727893	-0.264512733968038	0.532829244516023	-0.595768091927128	27.6903673270438	3265	0.00348666149393823	0.00840878235203171	0.21165278543314	0.051922829745819	462.111111111111	0	0	11.1339140299616	0.456532849743204
464	1202	3101	-0.627202331046392	39.6487195258528	1.91957359424738	2.21945838122011	1.98921868704154	3.38556868083716	53.3607652297589	632.427889622012	390.983643622261	-0.213400879057134	0.487592651272674	0.853578187547785	0.661165489781106	0.586156453586909	0.0305075536132455	0.797790807985961	-0.139531198084015	25.9873867870573	2570	0.0071747530701583	0.0414420965788024	0.443376597594121	0.111418124304203	11348.2222222222	0	0	14.0282792269157	-0.128091379124122
465	1202	3102	0.231460733035172	41.1439057890034	1.57606616477014	2.01922727859111	1.7177139220264	3.35350731342069	52.8929191593294	644.047069226499	395.266025412151	-0.721318695842927	0.414975953548632	0.826392664063855	0.728007550672942	0.449231124044416	-0.0126672096269178	0.730857270768954	-0.203465073602525	27.467857975648	2803	0.00763922934879873	0.0261192913374022	0.316948370391234	0.112214747273466	0.0277777777777778	0	0	11.9193381018748	0.107252599662197
466	1202	3103	0.26397765096224	38.5011384783618	1.52627613863297	2.22085332096115	1.71375961516664	2.89404301437573	68.3865498991064	611.919465716264	295.408646362205	-0.743661897713387	0.711187535187861	0.823401853364614	0.77170958980039	0.515579755436494	-0.230466311478469	0.131438494284183	-0.394408814802622	26.6338534406436	3038	0.00934812365394892	0.0301306960533665	0.342544864712924	0.00461214582046665	503	0	0	8.40867336042527	0.0645708659383595
467	1202	3104	0.587238685440927	39.3285516347304	1.67360746459662	2.46289320519932	1.84244641137693	3.00630717576204	59.9590587640827	643.832705196604	250.592554074196	-0.714657295605143	0.700885595482775	0.838118688593852	0.696384262583567	0.672721352841822	-0.272220485102962	0.39356622973155	-0.50188606278962	26.0379275154262	3127	0.00816097815602358	0.0274662249140327	0.315429021402982	0.0244485413410673	94.3055555555556	0	0	9.0919884706497	0.122040501977825
468	1202	3105	-0.575965764486929	34.3810087077449	1.84650102211765	2.21280121338671	1.91668372283052	3.07663040680091	69.226383289955	595.938252911946	356.434637775494	-0.404986382140809	0.78188865664497	0.751786743878887	0.588864695468143	0.589337193944345	-0.155180691338111	0.782004940109171	-0.249691265295233	27.7542653391832	2469	0.00202257627779672	0.057638741095255	0.485443324283149	0.138971302586739	54.5555555555556	91.5	0	13.373451492712	-0.395469942848914
469	1202	3106	-0.47696009468645	39.6408991407923	1.74215153616556	2.30799124411724	1.88213010493245	3.23328229001341	70.6149429440018	659.865338552207	354.48195736387	-0.507944862814831	0.559914376609194	0.71729047900066	0.724349272889189	0.109000824643567	-0.400050298271196	0.623767177247977	-0.393833138238863	26.1063620419735	2779	0.00933131527878202	0.0697323497620315	0.463452811220152	0.0553283070691537	408.666666666667	0	0	12.4267619773832	0.104908481559343
470	1202	3107	-0.237459791846309	37.5367226739007	1.65965888171148	2.39748821496131	1.82197937793299	3.01360712023315	100.124122914927	620.796674967965	306.950918550884	-0.755880583827087	0.555469247384349	0.792442543855824	0.672331028013656	0.259577445271672	-0.429569142071811	-0.129620208515632	-0.501334862270239	28.8217250208551	2924	0.00847115674925538	0.0578805149743562	0.419254711440169	0.0635250933016209	408.666666666667	0	0	10.0781752076219	0.0440631589163365
471	1202	3108	0.555301448908122	37.1576102766472	1.63134643896092	2.4458573803132	1.80292756396983	2.91866852210592	72.4750454304904	607.187836101537	255.32196150443	-0.711467332741421	0.723792662707215	0.784739927187171	0.848252404887394	0.691344537245109	-0.320459097164389	-0.17832670033073	-0.564161686301553	27.4744062322308	3075	0.00849842257865453	0.0537294672780429	0.408790061707176	0.0146720123881313	223.222222222222	0	0	9.98168145790035	0.0954196949750561
472	1202	3109	-0.666504296415279	41.3767288595126	1.85518256938831	2.35750820047888	1.97151508721168	3.0702452111361	98.2858960963259	635.103662101937	321.956221217492	-0.738619098290287	0.387604764133528	0.632071754649643	0.306784268010128	0.093775055452677	-0.336285062698447	0.61008022590001	-0.40497928408794	26.9453547824264	2785	0.00623066044442145	0.0604052996792332	0.524695299132835	0.140375198153768	408.666666666667	0	0	10.5789855041477	0.0109406527214468
473	1202	3110	-0.668797242658591	43.4106102828007	1.83763388080299	2.26106779654587	1.97285768494053	2.86263725604032	115.257830414867	610.846035399587	291.228416033324	-0.794390457769339	0.50878647545789	0.751157262726014	0.567899174484307	0.315167530555903	-0.225154765088105	0.709407622962496	-0.36970024800352	27.8827959227273	2797	0.00818215014792538	0.0536635472147573	0.454681541378211	0.151145118884013	1953.83333333333	0	0	18.0109088791898	-0.0196385440326345
474	1202	3111	-0.678049055320717	42.1087686082514	1.86524711893561	2.28991879144972	2.01626579175057	3.01494641714959	117.867522216842	640.092041897974	283.868471503561	-0.821566209841695	0.315409012549893	0.613943937803851	0.135070026871171	0.235787011330855	-0.259540670313189	0.296335035917055	-0.489979935762621	26.4014155006768	2927	0.00869088946368125	0.0624422356294618	0.500299503385874	0.117033137755998	0	0	0	16.6032412567312	-0.0633831533436751
475	1202	3112	0.322789274217456	40.7596771767137	1.75253916983949	2.37965240809709	1.88417388060446	2.85685644958767	96.7402607269178	614.074700068076	228.810499781036	-0.790268691896165	0.355861316464479	0.788406732424966	0.396726426676977	0.550565186087459	-0.266901840659727	-0.464182464259793	-0.55630414177504	27.7676481065604	3065	0.00872727559092742	0.0559774388770621	0.462315396588775	0.119179220054503	408.694444444444	0	0	12.9771194958334	-0.0193250818288974
476	1202	3201	0.735717076233347	41.0831716747573	1.75468068758992	2.6413290672407	1.9349615550255	3.08312436312953	58.3424945924566	831.47887206191	214.771920473997	-0.649216185273865	0.270505377625705	0.818097001727778	0.254483454316588	0.616095957114658	-0.268432817235541	-0.434868565769443	-0.630979329368622	26.1072169943917	3208	0.00521921750835073	0.000678476759539651	0.47483799553905	0.0982343003262209	223.222222222222	0	0	14.5930833029749	0.373519761815686
477	1202	3202	-0.306381518333688	50.1890408042245	1.81845166366534	2.44828176952473	1.97396079425452	2.99351406903243	58.378559555258	831.164896560282	180.750025912014	-0.382879374098593	0.196495216388991	0.80092154645379	0.150452391127184	0.835493783195295	-0.269368781172537	0.243530714823525	-0.709743729696356	26.3914372089598	3271	0.000423965687903252	0.00459388332690447	0.377282907607666	0.10744168865802	223.222222222222	0	0	11.1713272939409	0.461530243428251
478	1202	3203	0.34623750087643	44.7207716195926	1.89809463263965	2.44670550858466	2.05111438154943	2.93013750342519	85.8953893427367	831.224507856193	208.530612239232	-0.71127666435572	0.196081247256437	0.790615730633231	0.198595683364003	0.776398526688509	-0.202341623165597	0.119483003718164	-0.702035489040545	27.6780451069749	3239	0.0176014285112613	0.00123841379829678	0.46628170587091	0.121095951004925	223.222222222222	0	0	10.9409159845783	0.14073905073783
479	1202	3204	0.0605663030147966	41.912289381652	1.97460095374358	2.4988993479759	2.10316120814542	3.00846212800703	81.0362972620934	859.938093653836	201.200728928962	-0.723007298144532	0.39600585681048	0.789186994469752	0.442866542437166	0.698112622473136	-0.212075256493648	-0.241996548319171	-0.606913013973986	26.4220894924566	3199	0.00466279168386205	0.00786723101646938	0.416359587238057	0.13092078828435	223.222222222222	0	0	6.71775363533309	-0.00827368028890179
480	1202	3301	0.349376166267097	41.0208097158004	2.08206723600378	2.5174722560443	2.22318646669596	3.0996060948977	70.6186357055374	718.635541609794	194.614275488421	-0.739503417773647	0.448442334545588	0.777379183903268	0.406498501396855	0.692375196349474	-0.222084245320945	0.342282896349765	-0.540467896302343	25.8440677996721	3161	0.00517061089438783	0.0409473706820589	0.411473599419985	0.128453184315583	0	0	0	12.7061384779769	-0.0275279298345577
481	1202	3302	0.458994756180216	50.4070098766064	2.45873292023368	2.55867825990902	2.52163981516669	3.25197582536454	62.7658827215665	769.03114175712	176.479556224022	-0.740244552397398	0.598052251974639	0.703595775421746	0.636921162718359	0.656692064913306	-0.192500784763173	0.098950444832702	-0.538582261843499	26.8282776272281	3223	0.0221245937706716	0.0392838312818095	0.320529356443162	0.120718498713327	0	0	0	10.7848964178428	0.0330849376910711
482	1202	3303	0.501278791255655	45.3278368734384	2.06798495868716	2.34061295970137	2.20225577957135	2.96366402613043	101.611665434408	710.113465669705	197.39864829699	-0.799448677100396	0.313938414339302	0.749626972337133	0.331262324835919	0.60238729952004	-0.139770573798027	0.125738666480613	-0.461698600765733	26.2602212273774	3136	0.00296170266504948	0.0294155693610898	0.364210348288014	0.129405845550644	1110.47222222222	0	0	20.309235489253	-0.0374358400395722
483	1202	3304	0.69442319827494	61.3760304064592	2.45230276651292	2.52533602737207	2.57408590059671	3.01878950851168	68.5694071233213	705.743619682571	172.059079854121	-0.814314936934412	0.595802554553903	0.648952625147656	0.613727650560438	0.640140664230528	-0.14074325180159	0.452370389966287	-0.330223325547912	26.6358944981597	3185	0.0126424478259165	0.000734527366355583	0.259111282967136	0.12744249922128	1110.44444444444	0	0	4.0678694455783	-0.0850057839842338
484	1202	3305	-0.0437211316219677	42.2593225282195	1.94202369222651	2.47865212035204	2.11212213873853	2.79521018200512	108.52956158629	723.555899556698	198.089210315779	-0.811504107998098	0.291854246429855	0.786314017680901	0.242136088476212	0.577665047419428	-0.203945538353656	0.181767915647975	-0.480296233565101	27.0517443695728	2999	0.0149011330394031	0.04576182880394	0.329294013713603	0.144992629664068	0.0277777777777778	0	0	26.6203949492383	-0.069886809228703
485	1202	3306	0.64365200127436	48.6716893940033	2.05875897268635	2.50418358882514	2.21264220948421	2.85975784105361	88.2260938373626	701.22930887986	193.831289974446	-0.822204300318617	0.420774622296773	0.778590857600239	0.488980300612136	0.585753725189227	-0.146992964972945	0.130139607989062	-0.435399091082092	29.5233551225759	3091	0.148868234427598	0.0308167792428157	0.241687591443335	0.0886392148189492	1110.47222222222	0	1	7.55902009842613	-0.0873232910635487
486	1202	3501	-0.58005158944446	34.2745208902021	2.05173676523822	2.47073433084123	2.12320498475039	3.1171978488131	61.7490654008375	685.091428321749	300.137681836754	-0.443553774787349	0.813155342110797	0.768411403144111	0.555128924445788	0.597337108669804	-0.348257275045265	0.384741865244907	-0.308372826450772	27.4419459884286	2381	0.00908186074155219	0.0761503043215449	0.48625014777468	0.156922289388018	3.02777777777778	0	0	16.9839575364276	-0.140446720817491
487	1202	3502	0.22496122181124	36.2348499959054	2.05527426685227	2.38716269401611	2.13766015684806	3.09248817717367	74.3414097003961	694.256581739168	316.107138758969	-0.45430340871751	0.567810799051515	0.707960669056292	0.338118397885191	0.62115545064203	-0.151028330409466	0.296149369985881	-0.314568447564052	27.8569372129833	2562	0.000652002560756303	0.0736640692393504	0.383937593199779	0.156661035181919	76.9722222222222	47.5	0	15.925818824722	-0.244668403166399
488	1202	3503	-0.782345533939136	33.6901076551578	2.07747944588974	2.4974503912073	2.14880410364385	3.26555399772296	68.2029246128994	702.344015709978	272.538314393242	-0.475980617420457	0.744944624845319	0.841651767847816	0.431508361265591	0.540305108429485	-0.453124152899402	0.512628093503534	-0.271817609412508	26.6286757287379	2310	0.00715811580246257	0.0729291784670692	0.45844894930192	0.156555661958066	0	0	0	17.7114909767366	-0.248264804729875
489	1202	3504	-0.738476204768518	36.125385380651	1.86558821705659	2.40863053081336	1.97082905219987	3.09091100563751	93.3657831453058	694.264662857031	241.118952222421	-0.468739134930926	0.626744421543062	0.8642832432621	0.526115812516171	0.571886922083296	-0.40889202454213	0.5342219328056	-0.357739049876671	27.365762025134	2550	0.0045683870276764	0.069602683700385	0.391286226991435	0.153823484796728	367.972222222222	0	0	10.0047356969323	0.10778716816445
490	1202	3505	-0.451105341500887	36.8916921537512	2.04965685112342	2.42906497469602	2.11686701098527	3.19273936826046	84.1722305456084	701.179894640137	268.228388948361	-0.444945237910211	0.408296243753398	0.782089051814943	0.27512648249304	0.585911095477445	-0.317880790649662	0.317417227976639	-0.346809027499448	26.7817888334027	2576	0.000366210870346401	0.0679609329833476	0.35293942563659	0.159640665727185	0	62	0	14.0977822277139	0.0982482902417377
491	1202	3506	-0.584421808287523	37.4057423235435	1.92648915112231	2.37715401518386	2.01908824689434	3.05774190281187	97.0396657069374	743.907338990326	243.038243526759	-0.368297036379357	0.287536253792537	0.841554864960982	0.190115517931395	0.565445593389673	-0.316449921095352	0.566242135119447	-0.343500355820495	27.3114611477585	2669	0.00596658694114614	0.0628647031739032	0.352691995076559	0.156716153483627	364.944444444444	0	0	12.433454547295	0.110646679179066
492	1202	3507	-0.747613711426312	39.3002015993984	1.91360929614456	2.41078884802818	2.01507167309293	2.97792003724186	102.251647600032	731.029074212512	254.629436304448	-0.541923731421917	0.340386700660199	0.753531383453445	0.323717466067032	0.577395657394029	-0.271317074304987	0.56845888555866	-0.302339726272158	28.3225769857749	2719	0.0154408418975	0.0470998884713796	0.376991556243058	0.15378581841828	1953.83333333333	64	0	12.9365033489127	-0.195111241905161
493	1202	3508	-0.631045676462593	33.3001650115148	2.01887452369267	2.57422233211136	2.09485634601086	3.398610536818	74.7184916812047	707.84430837762	269.699870285422	-0.23842151542205	0.588777095258445	0.853281277102526	0.170196160513818	0.527616256815907	-0.428309604828145	0.37963818400114	-0.180268392064622	26.8266388803434	2293	0.00857101741096609	0.0693684310211142	0.470735704551917	0.15093449580971	0.138888888888889	0	0	15.1607325043011	-0.255047093684891
494	1202	3509	-0.694089320500205	37.4384113118141	2.06796817611338	2.44622164686008	2.13677394650353	3.34560250243753	90.9092996613812	723.428057726905	252.962788836763	-0.578429996371426	0.682458930133988	0.879314431456227	0.575645591257809	0.5557963915303	-0.418334637702532	0.333666291652495	-0.365616175238687	26.1705185652333	2431	0.00611453541542144	0.0704365805501738	0.449281989243962	0.156919442749338	0	0	0	13.9771339442641	0.0175609275037451
495	1202	3510	-0.72575123302987	36.2573857177373	1.91486570436273	2.4201875152171	2.03110679440607	3.20283798159528	91.6084867879497	698.85675856787	252.076310705293	-0.451533944296194	0.46057496358874	0.91389286998249	0.392536733461827	0.568035613748969	-0.42044422796743	0.531211741528992	-0.338731688094424	26.4003759132416	2467	0.00852567551367025	0.0737856696852719	0.431819972305756	0.157052421441946	43.4444444444444	0	0	12.3508287072675	0.0388540510587274
496	1202	3511	-0.644955602913271	38.7559636726708	1.71942500204512	2.40813852954144	1.88763260539476	2.81210307745325	123.480783366625	685.016330455447	205.486265289204	-0.389048316323502	0.105765043446409	0.84176029908107	0.231569797695843	0.519730299885364	-0.39025865671797	0.500630353278855	-0.385298831085311	26.7983321649563	2661	0.00576399364318662	0.0418269326432446	0.310580717620572	0.144364250145998	728.083333333333	0	0	25.130983237756	0.190797908060479
497	1202	3512	-0.76378883062559	40.8121379585507	1.73904391530436	2.26082352298734	1.91184727631777	2.74647580140659	133.803247118722	705.157649224825	207.657038404661	-0.47361304964782	0.0461856601170005	0.867675231912834	0.299730513071715	0.664647016699275	-0.295966898597584	0.397538860480193	-0.370477117652062	27.9638565040297	2763	0.0139589359804861	0.00862953939370471	0.269712252280742	0.140827492453077	1879.88888888889	0	0	26.497388105097	0.0653253667233847
498	1202	3513	-0.488575038673656	42.6890012227696	1.88032503187902	2.38158190724827	2.06751004628831	2.6968710075775	118.191243022268	735.449444394997	216.279353532845	-0.759091351328529	0.254545084552614	0.773637569636837	0.41121418348174	0.579884123527924	-0.189682368253102	0.043368111779418	-0.454681808363587	27.8087628012284	2916	0.00795423105504542	0.0504565107379852	0.302353037310199	0.148858927343336	0	0	0	24.653480652127	-0.0866267083885773
499	1202	3514	-0.430434925939497	48.5301565017276	1.88595894518846	2.25814984719839	2.07524819675269	2.7797681611429	94.5993044815407	702.768510787786	175.929685790912	0.394604133636755	0.10410218990834	0.830096680010194	0.306854425700196	0.539724853943124	-0.354741958242644	0.336274142142969	-0.489844093716326	26.2200207196532	2775	0.00408732558365725	0.0365076673152039	0.200408302084143	0.124265396393702	1834.63888888889	0	0	15.3378788076361	0.0747691493708058
500	1202	3515	-0.720915620383366	46.1475578995901	1.93241619420943	2.39991949483936	2.1241163514092	2.87104961313293	131.149321122208	749.178932968717	192.72940005824	-0.406118888714157	0.246052515550491	0.861481974609506	0.503142076105589	0.514059930559391	-0.273134665360462	-0.137064288282212	-0.440862388947597	30.0432430247387	2837	0.168696736414892	0.0317442277548591	0.156487001436837	0.141475402685898	1514.94444444444	214	1	27.8226048900758	0.0581893076907423
501	1202	4101	-0.588933732042408	34.7399715236214	1.96699599255533	2.8479367801771	2.10367146761373	3.39830640202336	89.0616303660608	679.443437002837	242.306285127643	0.464644292706567	0.401812277789568	0.864960400635295	0.0870503827179516	0.562887357177258	-0.463644691054189	0.659030912989929	0.0540774948279059	26.6032297075907	2258	0.0103600670547216	0.0685755112011125	0.482671514366161	0.140417932111891	0.222222222222222	0	0	14.6431854527824	0.094964568204836
502	1202	4102	-0.214861349322624	39.4806892885135	2.00955856183674	2.8279960102962	2.15385327144416	3.27709092217383	110.252851752862	663.37500536091	238.173402750072	0.348204896310297	0.490121041395944	0.896293367675716	0.281981780319217	0.629525534395195	-0.514957739049877	0.624849388688138	-0.0658360313073084	25.8951272032855	2362	0.0094842643025429	0.0594422816272084	0.472791756575252	0.114603177176391	0.222222222222222	0	0	15.5789592879186	0.167357901047692
503	1202	4103	-0.296007820340785	36.2557879844593	1.93409427201273	2.67629013635758	2.05504923187096	3.26906711545553	106.422379436865	664.727328537803	233.819924728669	-0.116332068941674	0.334849282094963	0.925571605903711	0.135831295950138	0.580582599536223	-0.496465353241332	0.674299707062573	-0.15745696346522	27.7029352790151	2395	0.00463827178308989	0.0649593985679563	0.482994952153477	0.136771864830353	43.5833333333333	0	0	12.0015957858249	0.119125420884644
504	1202	4104	0.030203077186503	35.9298305071887	1.90346463751521	2.45150297690014	2.06292635029382	3.16985265569547	107.226400053979	652.90520548324	231.734734016553	-0.416861424591449	0.355141134209529	0.882110661158707	0.327326517184273	0.558887206008754	-0.435236570147425	0.644471060437362	-0.286538481542921	26.3866411768495	2494	0.010065748305736	0.0624728042468934	0.460283466081109	0.142081187123765	43.4444444444444	0	0	16.2508630880503	0.0722966722132388
505	1202	4105	-0.267005019091286	38.7291640517883	1.69982018449138	2.61329155558837	1.88150952232337	3.02115814378626	149.241131220886	640.732298682363	207.155406733751	-0.509589408236556	0.503437436104659	0.914032797751078	0.521806347332893	0.569947701511976	-0.435581927133592	0.7483370011076	-0.259092758701081	26.6192581525642	2570	0.00450866540686807	0.00300578280045309	0.356549542797046	0.13169476040329	363.138888888889	0	0	28.6095626816332	0.114144463420017
506	1202	4106	0.0188169854002118	40.7413622806355	2.10129902959645	2.937115242512	2.28870050706279	3.34962117311768	125.81513965636	681.008348690248	215.962778959742	0.520157429917436	0.436757396839609	0.863311888724477	0.170981073897172	0.603142754425797	-0.479464048056266	0.586364988599375	0.202759184482677	27.1898558058271	2322	0.00518285193772933	0.0494025554354042	0.500722360458141	0.133917797305919	4.80555555555556	232	0	16.340919404249	0.140640824753887
507	1202	4107	-0.176546122435327	41.9847556148702	2.08768728567643	2.89540991307286	2.25951066974635	3.21808685132193	157.990119592616	699.710028165996	212.235892080813	0.108349941349279	0.64757001475831	0.823812333993242	0.494113827945048	0.45982144674072	-0.499385590096013	0.646191668095984	0.152259964962542	26.2924575554792	2443	0.00945661922883087	0.0427364208698323	0.503720521373262	0.117845395166646	4.80555555555556	0	0	22.5555620908029	0.14998481606304
508	1202	4108	-0.190362552260365	41.7897999091783	1.76601854282326	2.66309927889708	1.94465405318653	3.05337589695226	161.554989324925	682.952934506506	211.849613973891	-0.395196209150247	0.756076053261703	0.913317654446244	0.759056786060713	0.493870020281774	-0.458161567592738	0.744910515029153	-0.00464910224928729	26.3829104794096	2494	0.00737760446876443	0.0186447163610458	0.335154686997654	0.0861072611574532	0.222222222222222	0	0	27.8067988042876	0.181114626201214
509	1202	4109	-0.443690627255807	41.4766083983268	1.78239924628629	2.56159652866365	1.99999917283808	2.99719935678449	165.808785725847	628.613999995679	197.299989171682	-0.456942905343182	0.734105455535626	0.919093841724639	0.702509300254564	0.543557556923178	-0.425828468209596	0.569025961252412	-0.127284119758838	26.0869532679837	2592	0.00717864145717433	0.00216960821878774	0.401181541018685	0.120949470644294	363.138888888889	0	0	32.8962978627529	0.207144903284583
510	1202	4110	-0.17170955018232	46.9257190502612	1.78022108705068	2.38805876965911	1.98726573538339	2.97596695814454	157.298293210364	676.089376837182	172.768332425223	-0.132425312880335	0.557045663547363	0.905160369432566	0.590006211475046	0.495371627416152	-0.398161726687027	0.395084116550916	-0.351274681796126	28.242340675924	2713	0.022138210123403	0.00185312883366227	0.362311395217018	0.138399877395265	394.888888888889	0	0	28.9129553855586	0.227789578810112
511	1202	4201	-0.354731078122889	42.2913691789134	1.81263899746446	2.65116139853723	2.01849711584107	2.96369130399762	166.330122604321	737.550895975757	206.254872090296	-0.361665007394825	0.638752239667972	0.862771170615944	0.458125646221127	0.478054306315839	-0.380144176139406	0.507729458768306	0.136609737427115	27.1742820219833	2574	0.0107285093869269	0.0566260656552692	0.529464034043164	0.102364836957163	0	0	0	25.8919837037907	0.077519085582617
512	1202	4202	-0.129676770052373	45.5926457903217	1.80024889859901	2.41667224156802	2.01581513901577	3.02301789100865	160.221302079047	710.095131939137	180.902373600404	-0.184441557630988	0.546622013816414	0.887815527912392	0.643172561753787	0.541829972256703	-0.387943467680301	0.201929142671089	-0.165585947323881	27.1843344982312	2724	0.0034996830139666	0.0238279041225223	0.451433371641034	0.12005824297854	482.166666666667	0	0	31.9087110927133	0.437538057677045
513	1202	4203	-0.450532239835559	47.4835776900534	1.88467350349172	2.67385308009202	2.12043331486487	3.03297595711158	199.285094302764	730.473920075272	196.873004671615	-0.671713586223903	0.740188243547964	0.793680575138014	0.689536329376788	0.669580536473762	-0.253260606846806	0.696244334814978	0.18074029020022	26.0917886480674	2778	0.00940896011986995	0.0613011742869726	0.509443308505963	0.132678089432918	9.22222222222222	0	0	35.5623957783792	0.253740805500029
514	1202	4204	-0.434635616247626	51.3488386467231	1.92686428386783	2.4535367789308	2.13609118900528	3.12040671375773	147.621528506208	733.527791290286	173.077178422697	0.0175413691042563	0.414005761845651	0.864392162106901	0.485949565923518	0.560208186162074	-0.322221617120014	0.419974979674619	-0.030860742933613	27.402801233696	2797	0.00379682556686746	0.049939865981818	0.525264252491251	0.141629950080883	363.194444444444	0	0	29.5143730840688	0.326602961963455
515	1202	4205	-0.197459143914733	66.1056647610957	2.02845245093002	2.27735601859821	2.20227752567916	3.18016407661225	157.432833531474	780.549132099572	175.984682006836	0.0586564732100516	0.47296535431087	0.79954242456837	0.438445445128256	0.602365205661842	-0.208336051194094	0.377452054874167	0.115107777201911	26.9854448043568	2879	0.00376887802282973	0.0469135927419937	0.542130096316493	0.144264049087711	288	0	0	30.9415735506299	0.139093080664274
516	1202	4206	-0.236524589575243	56.6498732016891	2.23838684509922	2.51199189630062	2.43234663464383	3.15769297078083	143.049867437636	770.083586988318	182.848183138648	0.0144725626602034	0.654134216312438	0.769601758205979	0.545170020960094	0.757317573047819	-0.0468137391379904	0.470947060983894	0.381845016463199	26.9134760341403	2915	0.00649633404065168	0.0448181293111258	0.544989259334308	0.134544006058381	200.722222222222	0	0	24.0945125415872	-0.107553930369909
517	1202	4301	0.133766592928152	44.9514372988519	1.94108916987688	2.40901177805329	2.11382711801811	3.12919429455636	149.611216020937	731.658736634462	225.659168450812	-0.284449206394856	0.537458489225852	0.845328263374294	0.23915264239637	0.564454470663136	-0.29406119378235	0.36409806184536	0.0849907388767087	27.6574053332899	2598	0.0111825600798231	0.0601258021306404	0.537582945586585	0.10857364925744	0	0	0	20.196022855124	-0.0504181061404154
518	1202	4302	-0.217770734138246	47.6162201671977	1.90667619298151	2.6056890666642	2.11352673144029	3.00904482710552	190.468540033455	748.71457037375	195.230800437981	-0.256576866099516	0.635759103299446	0.848969486249965	0.42704230101719	0.72611523109885	-0.210786837517615	0.586035131172593	0.0865804579590283	27.0441523390033	2809	0.00693855537774079	0.0566488538562749	0.584593570795518	0.133137021174774	9.22222222222222	0	0	33.3248398613671	0.394587083009174
519	1202	4303	-0.489328087884926	49.2051320236378	1.98715965605303	2.44492551983891	2.1745541836004	3.34767859415058	155.169077955229	767.12255561502	241.589875087762	-0.175810570102145	0.596826624261963	0.793258853774513	0.297246698276388	0.589464330531871	-0.121329098161788	0.522866077303309	0.0273347239805881	26.3694946604314	2663	0.00794115378200683	0.0517324695915339	0.504900356057337	0.128966650999512	0	0	0	21.4114733316666	-0.0937776382873145
520	1202	4304	-0.14932235098342	48.7745004017276	1.98524796923941	2.58566399412687	2.20401818215559	3.10385432731172	151.848486820815	766.558386108209	212.776778363989	0.0223105263512153	0.467815159681422	0.835868215950021	0.225700583646087	0.663706671085438	-0.181155159152419	0.548827911132301	-0.0235286990798843	26.7414189460338	2785	0.00907153542628968	0.0396615627742673	0.545124269316871	0.129282009496971	455.583333333333	0	0	20.4142421457543	-0.0475742486690575
521	1202	4305	0.0939069666425462	54.7956168737426	1.92441542910388	2.55976493733465	2.17238153695572	2.98204925128114	158.148235138827	731.890420854898	203.046705834286	0.219036243514613	0.543467243432649	0.823347587747987	0.379014129409929	0.721753438356682	-0.19263931917435	0.638477035469364	-0.0138885642413558	28.5478899796323	2908	0.00417965561323499	0.0559180039399233	0.498829710707593	0.14669798859554	455.583333333333	0	0	22.1045763267666	0.192272080496781
522	1202	4306	-0.119846445644918	54.2775389397356	1.89788065679437	2.41382662641176	2.057211776766	3.23960100299646	168.366464624079	708.175164219153	257.990443385087	0.0636486072212898	0.420254059988701	0.700427826245372	0.214247050033868	0.632921011549855	-0.0998819642759894	0.517562776112663	0.121390533033175	26.6670281665906	2654	0.000146723791432558	0.0311543457509056	0.375419586473115	0.108658796320872	0	0	0	22.2790092425052	0.0526933486529343
523	1202	4307	-0.166758146390037	59.2575497346523	1.92652820401644	2.59268596221434	2.12418050763294	3.24693373613507	173.035742762992	705.523422634286	226.971028151921	0.0779076163942993	0.343988774769589	0.74787147963925	0.268196375638227	0.627687868049277	-0.0788237547353497	0.712299592717167	0.0955242493350165	26.899394552602	2929	0.000464849188218182	0.0156407402268573	0.412549953943001	0.129890529957839	0	0	0	26.6015629494666	0.321098784815437
524	1202	5001	-0.110275013450916	27.4489148158876	1.66280959182913	2.26808324886574	1.81593587653566	3.05688140141856	47.1024248452357	748.197093759337	285.293473974774	0.69520226697123	0.48819848812116	0.885296828077805	0.312804262951798	0.656283522342414	-0.196418909947126	0.700819701519728	0.716068339563506	25.5811859095353	1701	0.0010944528638696	0.013896908702177	0.125519154087858	0.101598778133782	48.6388888888889	0	0	14.5361195187804	-0.0404534518410915
525	1202	5002	0.385451383037479	27.17427535778	1.6843235489029	2.36547032472124	1.80612982896462	3.10428403324092	42.5063566121654	747.378786011755	334.423935244876	0.466232053705337	0.418693148287581	0.833187106877101	0.211391515764646	0.645993598595296	-0.0793061775700305	0.739654502447282	0.611920078372294	26.9823517898816	1884	0.0094649503874967	0.0421430136787026	0.382139456214279	0.11386491615881	48.5277777777778	295	0	18.8366288945969	-0.403165616053022
526	1202	5003	0.164804308813913	28.7264389196238	1.90525872933578	2.47928279162626	2.02992424456617	3.27744426921334	51.3877686437673	725.132900769588	312.167154945774	0.107901295455839	0.430236220167235	0.862429297231194	0.0623339447905493	0.564071898065915	-0.246482455877341	0.664858264992572	0.218416754831418	26.0274449903536	2102	0.00594599194620104	0.0471582511709154	0.397415022350915	0.139659995276936	48.5277777777778	0	0	17.6314108505826	-0.265114670031135
527	1202	5004	-0.420687298513292	29.9468286068852	1.81494056090396	2.5292008699317	1.97223215684261	3.3611470932862	71.3684422695588	741.525861721403	284.491542146858	0.58356188859606	0.334853158210436	0.882684713860311	0.0979360654133247	0.580713612239222	-0.241976171346996	0.728001348888185	0.501779836757022	26.8080524578623	2008	0.0061515362972603	0.0363279457824946	0.299387763534246	0.0990461986320009	48.6111111111111	89.5	0	15.5781874009522	-0.0747812808668306
528	1202	5101	-0.109664102775424	25.8483416743991	1.52818896633082	2.01583610681716	1.66959761723483	2.44415291344566	19.7644186528531	551.2909477391	221.103663843265	0.223141610438054	0.313672900429377	0.929357407886538	-0.0432688832233001	0.783579418214448	0.410109462989467	0.724409740290573	0.586454957041483	26.932414225691	1328	0.00801123831166794	0.038008644047059	0.336023856936562	0.0797308003617426	120.611111111111	0	0	7.75332377024058	0.480649089824727
529	1202	5102	0.440504233311233	32.36604924412	1.64451311163688	2.41005703471283	1.7812686701104	2.99799804781332	29.7013502576372	632.157929612938	334.851888506703	0.202425820758256	0.508760893095766	0.864170835913373	0.200551958843406	0.812404538543608	0.525256769003048	0.751192535376821	0.508126719824556	25.7072720704089	1883	0.0103772098834671	0.0487103115542941	0.276900982198504	0.0510399735061607	NA	0	0	8.47995029011328	0.585993913902381
530	1202	5103	0.275179868061902	24.372737314062	1.60452080074022	2.41957113102505	1.74999802876145	2.97963929244184	21.0380544015816	590.104134431674	241.27693230085	0.768829879865455	0.306477667276186	0.901498990756434	0.0796276215864747	0.860939706054783	0.388541662204888	0.619410035844378	0.784719972635782	25.8523048304919	1250	0.0090216473526313	0.0517556565366729	0.361046868414342	0.119754468808947	119.888888888889	242.5	0	9.49107877243812	-0.755040049590425
531	1202	5104	-0.116335550342761	25.6380777934731	1.56586663490789	2.26044638447883	1.70201917028466	2.84420622204154	25.0679540258548	634.700215275465	288.566057710878	0.766022722335798	0.523915341761946	0.901811405663586	0.345289986733995	0.794210440123222	0.18876745371427	0.672017062660314	0.76508602411747	27.0376934864765	1511	0.0093376354936002	0.0301291140709151	0.247557015937629	0.0170318821776142	119.527777777778	877	0	14.4872389734856	0.240194229164743
532	1202	5105	-0.112512469909233	31.5520218087054	1.6374981432936	2.32917259685145	1.7545010809397	3.06367591391809	34.2210367416898	654.472853664268	312.999827061762	-0.160757558049528	0.51467700814275	0.84368789130597	0.241925227794461	0.614768775176581	0.202781702443505	0.352914305870086	0.715953057394488	26.1882601614293	1776	0.0067551807165049	0.0610874217489857	0.389372833788102	0.101983679887725	0	211.5	0	14.8208037078381	-0.742975081124488
533	1202	5201	-0.664391105556629	32.8933081190287	1.77547024569408	2.48399472684624	1.83597857597059	3.27265191844622	26.7165304763951	759.405859256995	380.208555651318	-0.0145058500805568	0.463824698801602	0.852012236896549	0.262879508043424	0.846731804787196	0.511122098135476	0.398573395700031	0.255420128242234	25.4796956474716	2061	0.0109574204327922	0.0627809960455895	0.48875570804888	0.102288592641163	357.5	0	0	12.990679794546	-0.258690064539559
534	1202	5202	-0.570401702722498	34.116611400781	1.86186548701553	2.58711338263913	1.93734849066811	3.31390807583439	29.7154735000664	769.577807514963	423.476979071994	-0.126139375163301	0.706151685964877	0.876163149576389	0.545518483741149	0.876777513878916	0.502108550033012	0.767163681573238	0.209027988968647	25.7675658758485	2298	0.0104486300180221	0.061287940878212	0.417497977861635	0.110938422538393	11348.2777777778	0	0	12.1845087257496	-0.557027423442433
535	1202	5203	-0.656395110688511	34.5348288206927	1.93727012567925	2.57222127408847	1.97151413368428	3.21326159400595	39.4110993332738	790.83674092685	397.306813964614	-0.297389935817693	0.598415443994492	0.790933572102046	0.399242025619185	0.689282831424831	0.535973115512856	0.0804148606391133	-0.00269983007506191	28.1087339621203	2195	0.000155579704524176	0.0689764212205303	0.501879063529359	0.124696136920459	11705.7222222222	0	1	12.3124040838042	-0.716079163098963
536	1202	5204	-0.540683701597994	37.5443969320423	1.90553918403453	2.37135480082504	1.95255523060268	3.34490387108562	51.1216769143311	753.813860914778	414.156316887237	-0.282057652098729	0.584188162149539	0.867597321991819	0.670544526391986	0.800587812911534	0.336097576198515	0.806449274730344	0.0748784611421379	27.1395476290326	2413	0.000559992076415293	0.035981354465962	0.341745068266176	0.0984911654394351	11705.7222222222	0	0	12.8279938819952	-0.473883628428713
537	1202	5205	-0.664625804316833	36.5528654035086	1.82738132382665	2.3072788349533	1.86651784065641	3.12594472630056	45.7496608154149	715.386150499918	376.017864030617	-0.369564650717668	0.734765170389191	0.816569812231276	0.512319942323402	0.645503269987916	0.214504259137672	0.633910196218656	0.0367986312995984	27.2324458611392	2182	0.00864366821311062	0.0667883327851363	0.483686176264621	0.14509291356738	409.027777777778	42.5	0	17.2805572138788	-0.788353920351641
538	1202	5301	-0.434173271157023	40.6956050735399	2.13555454319394	2.54403111305525	2.19251906748789	3.49218963210982	84.7660266225294	897.446238220607	401.5009636171	-0.362397820163488	0.605430825389719	0.854979403291403	0.753041054846065	0.669008809441442	0.32236333341696	0.43876638748945	0.127825774620912	27.9353354615872	2396	0.987946357717589	0.923849695678455	0.360132284661499	0.13788514781779	11348.2222222222	0	1	10.4509676361813	-0.266849473962679
539	1301	1302	-0.739420155723385	12.6319268577775	1.05099505582389	1.51137317868947	1.16845013925744	2.00352234181044	15.0247027068673	363.821434949892	86.6802739407583	0.17309177109269	0.232508205251943	0.942900555350444	0.168758896896297	0.816110104936136	0.886024117470327	0.62514164779483	0.408023859248059	24.4775402213827	657	0.000691802725490439	0.0179964487448519	0.14588209692443	0.43452634735878	0	0	0	2.56074644673859	0.895308711353358
540	1301	1303	0.599610803523434	11.8111290982271	0.90501049705381	1.6365681588491	1.01254798922584	1.98034618367288	9.92247463094652	391.610599234245	61.8867237635482	0.62055449254735	0.506410416672723	0.930394656387208	0.283404702309487	0.88377739081225	0.860936906264705	0.822566938091653	0.795713632728388	26.5249414577783	592	0.0275683658372026	0.0330404492904804	0.16004213987782	0.117543993320959	569.138888888889	0	1	6.09238316420312	0.807392542338921
541	1301	1304	0.215646603260364	26.7094510769969	1.15697969165645	1.51367903879228	1.30001728000592	2.23514800910042	13.8194893676682	491.623363227835	107.24086840254	-0.085446482823018	0.382298749662051	0.912710654763116	0.111010202904955	0.827232618286931	0.715849768487215	0.761951469096216	0.205181333834276	24.2629756052227	753	0.00318909507577455	0.0223275353261813	0.225751062874921	0.149100193724619	0	0	0	1.93516330143577	-0.106525883916454
542	1301	1401	0.825845155401823	13.9625538815177	0.941509432784718	1.74738726372228	1.08340764151781	2.44116276629835	19.9293966828547	589.134898262365	113.508446195839	0.68364810546238	0.718609521096243	0.925548736822419	0.571584585076374	0.396312457544423	0.759235270469469	0.40464726864678	0.962142412640408	24.5076060162821	630	0.00979654946815616	0.0269052275469754	0.105640411799346	0.0480850442972822	0	0	0	1.85571981074405	0.720807315839977
543	1301	1402	-0.31007124121302	11.8209950129155	0.946264134399363	1.85219668249174	1.08451910030115	1.94033311300144	7.69297460591273	546.80993362085	97.839959970104	0.883575289230357	0.743358518393622	0.932987002415789	0.584375378526902	0.926808086739712	0.844986112904321	0.77533492060262	0.977943412609201	23.0891210775949	514	0.00299614494276788	0.0535217594392374	0.379014395079884	0.175480924551614	0	0	0	4.39426204992573	0.640493681447264
544	1301	1501	0.355085491002047	14.5467849222614	1.07210534928879	1.79729149795858	1.2014667507503	2.40970363703741	14.1171184132953	457.513760860844	79.283772679255	0.780185051133516	0.624611782809622	0.867781049865257	0.365448888087825	0.545363051510668	0.71762330266281	0.517213150496966	0.702821904346395	25.2158992593155	1130	0.0126315396146365	0.13426515905842	0.263535130801295	0.202759388927937	0	0	0	5.93700930712715	0.492407640181393
545	1301	1502	0.123846417934334	15.8078193618589	1.36608438988889	1.89570731581127	1.48405220009745	2.56603859342917	17.7544005535417	452.747637148453	100.937034200003	0.398587120338308	0.2559583162542	0.870890469697983	-0.198226289559392	0.472881630216646	0.604986994041919	0.245629631352348	0.576933531018185	24.8023670130092	1693	0.00398508473350441	0.0780191088033519	0.0995682289545793	0.00927730179701858	0	0	0	6.4770088840146	0.319696227339539
546	1301	1503	0.567969769618811	21.3430923720807	2.13178903157883	2.00910999388151	2.24356393552437	2.84200608288152	63.8227579228877	477.147823164615	92.0840383182562	0.105299981459396	-0.118946549336651	0.93046713974656	-0.412950295602256	0.657173478455097	0.564157525374009	0.404096472638016	0.192492218147641	26.4127272736091	1930	0.0785484475404262	0.0734589236838104	0.403420715798604	0.176086762691394	0	0	0	14.0205554779208	0.386138083035786
547	1301	1504	0.696587974098017	16.8389120646683	1.50542711986296	1.82727486156204	1.62242959435989	2.59804601746954	22.281853243251	417.887836539087	93.7670143605621	-0.0997754934829472	0.0592551462700625	0.893435120125664	-0.398025700583646	0.67869948573638	0.60499678445967	0.272992680924957	0.198726266650594	26.1037107383386	1949	0.00635694297074656	0.0950147423515294	0.35529761184946	0.0404671557285567	0	0	0	15.6272180242932	0.409880986110611
548	1301	1505	0.697546118675404	28.2126664138888	1.31272870699916	1.87529151707345	1.45777718001362	2.57398832131802	15.9091918013576	587.870754079562	107.736554177877	0.53129819103675	0.347799771502993	0.904175836102333	0.0640332338140686	0.721047210117437	0.717847013708421	0.0144181805320162	0.577625224032294	24.794949579749	1342	0.00558111422397148	0.0487481273919552	0.4084257287236	0.137202421963022	0	0	0	17.5843328877602	0.878436931091537
549	1301	1506	0.737165434334165	40.8893879976943	1.40437484010069	1.92791334773869	1.54397332666992	2.67968924111451	23.3604445150484	531.882459343124	182.14484005559	-0.447181614084984	0.197286331557103	0.869788877680455	-0.161954376182821	0.692565513619216	0.689632008791795	-0.102782372589662	0.173498807710688	26.0211051203209	1798	0.00859065150536278	0.0266034861248875	0.540891364172336	0.037140756804211	0	0	0	12.9759678978295	0.40867527194118
550	1301	1601	0.0664618750110185	37.8672231763233	2.35003875412599	2.2652257508599	2.46552037302485	2.8992798364272	19.4186485558278	452.670230780062	100.940322287396	0.308269537543499	0.544601007208606	0.843482457185882	0.423030521502266	0.594663364216283	0.700220345589509	0.687261824817023	0.473978966511264	22.6018434330758	1610	0.00368108847094482	0.0803299501197616	0.223192841463398	0.157952192978901	0	0	0	12.3257847458812	0.4456039371792
551	1301	1602	-0.0511640837092245	14.5893955426639	1.51779178715219	2.0506632922538	1.64410559557049	2.63317929469439	16.1686728771205	488.497426039628	96.3401528418511	0.366475529156782	0.532959481995928	0.89048384580425	0.284682269969505	0.424590270368745	0.62609782707797	0.633359012598344	0.638593092493136	25.0366667626852	1482	0.0139425515123134	0.066971254740824	0.256211928037461	0.213904402169067	0	0	0	4.71238661328496	0.246212233870198
552	1301	1701	0.421837175111901	60.9303008495414	1.55094134220284	2.00404570986677	1.65020122164813	3.1711684564918	22.8862218147152	671.344698989471	345.05737583081	-0.578050372923131	0.360051784902724	0.848890413494308	0.0986969468807445	0.799899414803466	0.703994062111634	0.80068587863301	0.0934643454402047	25.3832489043816	2090	0.00423725240082204	0.0956503624580935	0.654575670030312	0.164925463478765	0	0	0	4.69476959072991	0.274376088899603
553	1301	1702	0.228454149481461	66.2684583737203	1.60566115064604	2.08243119518122	1.67276843614967	3.56774434694394	25.3652116595963	734.785053818421	399.982221447393	-0.389825185972045	0.351820853695052	0.845603467572902	0.0992814650941266	0.837522929645597	0.699816735617723	0.806718664755742	0.149315986344815	24.8540833098469	2295	0.00353974832139523	0.097190747582764	0.623232683859956	0.138805786575874	0	0	0	3.88120545570286	0.511053358232903
554	1301	2101	0.246446737035292	19.6228083269496	1.65487348716721	1.94069215096212	1.84187581509031	2.78868806858447	16.8468411005304	551.991576383668	159.931770023741	-0.268660689208696	0.120714445604049	0.879284585367083	-0.46999043568507	0.603952474948181	0.442623685101003	0.141291579817454	0.0522400781764857	26.4794284553281	2376	0.00905081894805899	0.0572926131672339	0.420396261283513	0.629761613345113	0	0	0	2.10894893565306	0.334464562726096
555	1301	2102	0.520169155380636	27.9310905135212	1.37555090409328	1.91367910986411	1.53405366643047	2.71664145474261	16.3433739860979	501.192739249769	161.140003769312	-0.525019351372586	-0.350290950917719	0.895260382902067	-0.70391516733675	0.773391048692732	0.619407300347376	0.749189746511738	0.153268133230452	25.8653847855318	2163	0.0026884012332139	0.00826767063493146	0.441800820971817	0.227238167802806	0	0	0	10.7529612730799	0.559851713984719
556	1301	2103	0.353645446755749	43.43482080226	1.40977567995103	1.95577757948202	1.57340773911264	3.13699002430704	18.1683288792089	617.902950732508	254.905925499024	-0.391378925269129	-0.373501517983722	0.807179534885524	-0.641451566483617	0.552275328234303	0.576431527348002	0.654580357203421	0.306040748942482	25.4330490435745	2313	0.000610057320220957	0.0090532981454348	0.503298238935586	0.164842629142991	0	0	0	7.47306144224115	0.533042673124275
557	1301	2104	0.617354387025106	34.4438311994041	1.47152271521006	1.91741540202211	1.62365647681732	3.35373160677243	20.8400035416392	654.746175832256	276.838330692194	-0.330156261186317	0.342361969105422	0.857012813468726	-0.0191148696510818	0.738060643764638	0.438232437979233	0.521409820719969	0.339276769602711	25.8115214528611	2487	0.00395607032190209	0.00934756962790739	0.484645552162684	0.659115999708197	0	0	0	4.05079277270756	0.512260637756659
558	1301	2105	0.357067787186785	59.6806963671565	1.47278645566004	2.10763762022642	1.63429798272057	3.38936541219204	20.965201238023	696.690023337875	330.803317017877	-0.30393483008424	-0.00176382634615068	0.835025160834566	-0.314867131606718	0.761721615448646	0.669972360426887	0.639685220662409	0.21366448605508	24.345457299893	2287	0.00155717091877654	0.0633160642821617	0.572681286857615	0.0744080008566372	0	0	0	4.79031271959843	0.428666803374278
559	1301	2201	0.415920891264852	26.4166476482154	1.85282434816076	1.87254878640404	1.96713050542954	4.05422677317461	21.539141296514	570.561320874782	233.823177780242	-0.300443322353788	0.606111858878388	0.839403620873269	0.136737919359356	0.710020824430381	0.279033147294999	0.727499391934385	0.302987607166831	25.0643679271935	2648	0.000173692296234994	0.0282008076129267	0.556684129662831	0.262359063313096	0	0	0	5.28008094673549	0.41005395776361
560	1301	2202	0.525027160114797	38.3105204705584	1.5073089898016	1.7428567440451	1.65795086983279	4.21069170984917	20.3784087865546	533.704830518559	315.367686773227	0.181051870245146	0.383696476901743	0.821597909223314	0.0143829078812087	0.421047888437644	0.302021782455694	0.75881724212446	0.392315623487457	25.8964764581881	2682	0.00106728760337621	0.0621427459040081	0.674631091522566	0.110805387235018	0	0	0	5.90622306749008	0.501580616530455
561	1301	2203	0.774640122240322	60.1483667157898	1.46255425454224	1.76890880344426	1.64050932797908	4.02068303489345	20.3586879521552	576.681820815662	401.454927076108	-0.16496474531758	0.451011423881329	0.822612676254238	0.0573341434414673	0.677711463902221	0.590588716176401	0.7412522372454	0.34989986238344	24.8516566999053	2544	0.00466998896606549	0.0810589801231349	0.681202560763998	0.130710280896776	0	0	0	5.46579614306263	0.773095237722535
562	1301	2204	0.125306429268794	45.6221466944522	1.42859830772933	1.76388885109644	1.69094899158687	4.7423897538522	22.3011260415586	547.198852499707	405.053811981724	0.188755215692082	0.316313310289827	0.855027467123273	-0.277112991673135	0.0667027145405689	0.402873609990142	0.604729636100589	0.379096846200492	24.8667470289467	2772	0.00481910831725158	0.0726671311942411	0.641253865564652	0.176569858394598	0	0	0	4.64167910834884	0.554597210851662
563	1301	2301	-0.616598171859028	24.7127645750592	2.03384374453751	1.88278886121819	2.14531160856173	4.35495766438997	21.0749190727066	662.001779833445	234.087852722742	0.152049470980896	0.696407519276407	0.827853184374216	0.236002523351173	0.321176284762699	0.335133220050041	-0.0143484104534958	0.33106285387006	25.8045858059908	2808	0.00312334996499728	0.0117079155312484	0.591567551086313	0.044225849138311	0	0	0	3.57036338072546	0.513834210192648
564	1301	2302	-0.429651506783262	24.7893068046102	2.27798033434892	2.02230819883844	2.37814899009764	4.24307269576171	22.5282630899988	648.166909855285	207.235365146646	0.118537360540088	0.440934686485245	0.810730056659118	-0.0435200555059736	0.482921544515733	0.390624818341858	-0.170871379829276	0.247710908544648	25.5283980684599	2964	0.0030185824447961	0.022328815978642	0.586478646160762	0.107362886469808	0	0	0	3.43858036982371	0.435852171068182
565	1301	2303	0.352521720090976	38.7373541884619	2.51971304291241	2.04936808296273	2.5874102255076	4.08584193901264	23.2544947455659	661.278708547208	170.44223613597	-0.25379834554178	0.324957047795411	0.812767342951914	-0.0975550432622938	0.540914046170349	0.382927347145573	-0.161422960751424	0.228076715265892	26.7654551974136	3015	0.11510669482065	0.0152599054529215	0.582078119175358	0.175133540297153	0	0	0	4.13373800089186	0.355682549273441
566	1301	2304	-0.0351248633230128	27.3836639778954	1.66933124619756	1.94232331272891	1.89721308287307	4.73391259048162	23.5850714069475	657.975478169211	335.136878850943	0.331285341113452	0.21017480311756	0.829962954026363	-0.0372194298040333	0.00342590466112576	0.337070988483409	0.529873318856042	0.384002579775077	25.3823203629293	2902	0.0034211713576195	0.0307233647933247	0.639761351983227	0.142559272438418	0	0	0	6.33238124232604	0.535578938470618
567	1301	2305	-0.705381146944115	23.8826365977519	2.07094636101368	1.91378312107183	2.24714746899938	5.01117350145827	24.4792583195186	668.328113125701	299.783720441614	0.270964619265951	0.175623109788064	0.774707765119031	-0.269632088809558	-0.0312385836286449	0.400082117128887	-0.0176295422016917	0.295586785628401	24.8836974447542	3078	0.00192443919182795	0.000279365186785466	0.728665363284059	0.196828844935775	0	0	0	4.31588870730386	0.413831157751713
568	1301	2306	-0.212744679691921	33.0018525998041	1.75338239295424	1.8381457937263	1.92489236524782	4.89217937942162	22.7210128452517	735.987848216897	379.546288068864	0.376688892954632	0.170842308963226	0.824956175669429	-0.0238367535207241	0.249403417377207	0.367997939117063	0.394788368940299	0.384703573686049	24.5443069360118	3003	0.00259476846623456	0.00183206482021589	0.631038213911725	0.181426753450973	0	0	0	7.80865402925623	0.239755147276362
569	1301	2307	-0.335790699877115	33.2957489141962	1.60995900216439	1.86359882233564	1.8078443899418	4.7552542661409	36.980619921838	716.495518289703	381.382112077849	0.341741262511083	0.270057686288532	0.835883332800367	0.126280159812241	0.33546791012451	0.407102825698133	0.137785245760256	0.385372259218443	25.3901331442412	2988	0.0057896836077346	0.00148099773165902	0.557900183085205	0.183031668706584	0	0	0	6.54654969575452	-0.136787705080984
570	1301	2401	0.524617907220185	23.2989416886571	2.09231123941771	1.91662728553953	2.29666164949315	5.19820413848342	23.8179137823617	557.18895535777	305.702922409466	0.306998007038087	0.130821416700825	0.734943084089418	-0.289038248538462	0.0444921852666913	0.456181945123485	0.483034339476007	0.251815296426314	25.3315326958798	3171	0.00268740724393249	0.0797695696520523	0.715458990647552	0.260305749691267	0	0	0	4.57734255044548	0.236211967759962
571	1301	2402	-0.791636704032317	24.2480285452368	2.22749626191971	1.96220141503589	2.40771966934615	5.17330487347013	29.8366503222145	568.153089429231	252.58439539762	0.328592731471481	0.142907919969844	0.663568293763039	-0.204376134369419	0.126284423539262	0.548833563510134	0.35896569734709	0.209984757543364	24.5590997422185	3270	0.00386312843459178	0.0898355549359014	0.722859395944515	0.299909983663864	0	0	0	5.12532807904469	0.281181075492343
572	1301	2403	0.0315473020098234	24.3122902574563	2.34300471335738	2.16129557226425	2.45543254869089	4.62299340338106	44.8113302188021	573.834302260436	156.145864649527	0.377347053787943	0.165842120002597	0.192339632990006	-0.258663069631507	0.410699047735331	0.551885971004454	0.274864457087041	0.1105608624379	24.6702971208428	3357	0.00401744834303255	0.0753969840585368	0.615862113769157	0.289976254266532	0	0	0	8.10926079259249	-0.399250273545668
573	1301	2404	0.387962216943824	26.7812512715897	2.47746252243508	2.35869145172307	2.51677648848327	4.2898136610991	37.3452625743528	575.47424585282	133.46980828663	0.399245770692507	0.283570600051746	0.307940125644283	-0.0977476862013196	0.723858944281809	0.5428484363785	0.0471085632112066	0.108432180858387	25.9488796127377	3398	0.0160279887894638	0.0202395851672952	0.562694692427251	0.234868291575816	0	0	0	3.9783266020328	0.269164241671924
574	1301	2501	-0.118866065486858	30.5938500929571	2.03811238804718	1.92196387886045	2.19865689176279	5.23614773114411	35.1407772049532	571.88063530131	340.284036293705	0.361895816493305	0.0931079759797124	0.833904963462767	-0.284396212647571	0.197705727251321	0.462057664336751	0.38962809641062	0.320861728094399	25.374703283314	3148	0.00383208631934425	0.0801458694436506	0.631059982219391	0.22617746276707	0	0	0	6.21963449962157	0.00133485590130754
575	1301	2502	-0.443792476108822	31.8266544982852	2.19405219502852	1.94654796559078	2.3792832410954	5.09270099918196	69.300777739675	562.794165842131	229.452442849389	0.374114013086117	0.0972554195362034	0.815962812548149	-0.381156458432053	0.051943629652671	0.616469930261631	0.387646626180641	0.192037942763994	24.3120580038789	3295	0.00524468552989689	0.0889379953419391	0.75681587789707	0.281305979525172	0	0	0	5.08740641684923	-0.480020208724346
576	1301	2503	-0.319906956948523	27.0312194211711	2.27595007322857	2.14921536561604	2.38512275343822	4.49611684544967	69.0523261415723	512.239981435821	141.829879111737	0.455902673457137	0.122690101660819	0.544913034504211	-0.155359165704906	0.401226209129996	0.641773264939107	0.310207265584649	0.0737278422959509	25.7151642469967	3377	0.000717730984883362	0.0573137963231635	0.666476778919839	0.242776665504859	0	0	0	4.14266741243626	0.119824742929686
577	1301	2504	-0.519546052251226	23.7784322317209	2.43378553436758	2.44230938431257	2.46324962831059	4.10115098700965	47.9802619649236	534.894236076696	121.510906479044	0.522526955773624	0.193066017029713	0.267032765773125	-0.135946804191244	0.677292068208004	0.653455191399608	-0.372539466123235	0.0387452111089423	25.852441256603	3457	0.0102094708707883	0.0608504578009447	0.620090833039942	0.134648823467427	0	0	0	8.68436651260689	-0.155190401873416
578	1301	2601	-0.0374132949221177	32.2584541040716	1.6245381603821	1.78112924223752	1.8934607059223	4.93686106293259	54.0908854231449	609.044661108885	329.484308433333	0.402642800891662	0.226935126424351	0.870454019095683	-0.424137927693004	0.201314390757015	0.457695298947347	0.172959830846321	0.358235179296204	25.518662600145	3079	0.00159558529321706	0.00635515974768958	0.642597432649185	0.15865783376771	0	0	0	3.85540835847813	0.13261486178704
579	1301	2602	-0.360852429163841	34.8778336690876	1.48435746088969	1.78052766196239	1.82156835225228	4.84298226573676	38.2286303303744	589.458287251171	353.384603392819	0.248730825313859	0.150457817688847	0.869711742982535	-0.0170159531222595	0.186306846867275	0.443348176014578	0.193867597709603	0.357801463789834	24.9740073743414	3014	0.00714838380299723	0.0449217024946816	0.567105947625248	0.172275170015644	0	0	0	5.04824034294047	0.445205945841871
580	1301	2603	-0.220977739290024	32.459198184842	2.05827729406371	2.08189095668417	2.17813883161128	4.58450981641181	87.1765388362666	568.840561951125	180.208177916118	0.404356368758532	0.175948315876278	0.781256462211266	-0.226738607369852	0.322537576516942	0.686917125949441	0.206654515044658	0.128511838144814	26.3182631652521	3347	0.00429548639646119	0.00836837841108781	0.677997160489602	0.246022708785969	0	0	0	7.77238967329679	-0.501336421255633
581	1301	2604	0.0230307384031382	29.6761657343246	2.3125943512411	2.47267622602152	2.34866612294331	3.93135810369191	64.8936871644928	578.851563407362	118.124912377796	0.483352557226522	0.224390456616093	0.274007835567429	-0.115454556906705	0.758621498293056	0.671671487427574	0.280659249719708	-0.040904242983483	25.7923516767953	3454	0.00400140243405339	0.0317645888525865	0.615437637522405	0.156098951300794	0	0	0	6.08368166591247	-0.432521879740089
582	1301	2605	-0.135249711854379	38.7473333396681	2.45679394109651	2.57310871481295	2.45902066172468	3.96292111533209	58.1260454974247	652.989866338769	111.563056996246	0.493034790861379	0.236365715371027	0.286740487285857	-0.0807489817929166	0.776156657082971	0.634622833334659	-0.124853749318046	-0.156417955381395	26.8283246984739	3487	0.0881604960867102	0.0425911711466886	0.67373683185312	0.155926433278485	0	0	0	7.87889301786512	-0.697344611189466
583	1301	2701	-0.741070683935313	31.6589902306616	1.82201698558482	2.07235365901913	1.95976703729231	4.87189123694032	53.9686891993635	561.130993011743	259.197192144828	0.404434202579653	0.289288645598041	0.850236976009752	-0.235256758734099	0.12071289515786	0.505460299550069	-0.350462662833188	0.300286920430215	24.6840507352682	3255	0.00139729305123128	0.0202685417045491	0.522159817881969	0.271565378473809	0	0	0	4.69002910586106	0.621285218515637
584	1301	2702	-0.420125295679845	29.719179823219	1.97173511207863	2.34587356549814	2.06141725907756	4.24434232971915	61.8600704590141	610.833193812965	197.8775798126	0.463779309298266	0.36826759926005	0.653858236890735	0.0485752853063246	0.555737474575105	0.552947252288663	0.0374872693832422	0.152015938800099	25.0491135087939	3351	0.0022423832706925	0.0101033874256259	0.635632986250306	0.248280390043041	0	0	0	5.70684102759228	-0.352017272119631
585	1301	2703	0.386706061944236	31.4436188158177	2.12548987028389	2.48751990768706	2.17830825191208	3.77110283793398	59.9936452282076	565.863641865878	127.776050475587	0.468452520451265	0.284664827449875	0.359465716243153	-0.0297420154443821	0.756121791424288	0.583849237357052	0.221086455786604	0.0382671939622494	26.2467378109789	3420	0.00759917010682812	0.0485244389227266	0.538930871820088	0.196718715219822	0	0	0	8.57173521360768	-0.221389627649167
586	1301	2801	0.312299028201099	31.0156376787348	1.78766007785437	2.15093754515248	1.95812839871309	4.42537104028626	53.7381225649213	559.134828801473	216.63805330681	0.285217019906979	0.232435334281044	0.788826903342277	-0.294629932720326	0.164651377329182	0.504340765280242	-0.407346983073973	0.195037971523346	24.0288084812411	3272	0.00204551439250615	0.0349449075647965	0.695218226627034	0.297458559953311	0	0	0	2.56615380798352	-0.11901584608184
587	1301	2802	-0.0593773613661865	31.7597602135822	1.78978939941943	2.34502180767283	1.91133831233883	3.98490493587152	58.3645471487955	563.725452894916	177.492001551424	0.247405692271261	0.13391068073309	0.720557269121604	-0.262462438018491	0.490706722443968	0.518885899412024	-0.627856866683915	0.0287685306602229	24.7148653261642	3287	0.00178141443590221	0.000183133301880981	0.722450030453941	0.289502935589941	0	0	0	4.65404400204553	-0.517517097582623
588	1301	2803	-0.179202120063193	33.619415634503	1.88582268388551	2.31711069557896	1.98195488827151	3.60436223751071	48.7179201366904	542.061870881888	159.481382324378	0.231600041854036	0.168839907709691	0.700263091337754	-0.175190922912784	0.69721879024498	0.478512174690424	-0.352987176840985	-0.0322803535075089	25.8562498944197	3335	0.00508777402137989	0.0524583605209725	0.61224165129335	0.280946784206059	0	0	0	6.14423805672497	-0.24990255669322
589	1301	2901	0.456285992072409	71.7444161000605	1.66426250608589	1.76318126517134	1.69771840036499	4.31790716871356	41.8336487436972	782.528932673468	430.602086029373	-0.0865449676946809	0.577615433141369	0.874041363966274	0.0566585365144613	0.720430520145626	0.673649886094609	0.649237907246495	0.420666225689934	24.9758216986665	2615	0.00152638561429447	0.0110393842928446	0.775514760481978	0.152030055685696	0	0	0	6.30735833032977	0.661326199491886
590	1301	2902	-0.266978729130661	51.2660687458708	1.2543029646756	1.6364197415885	1.55927575943661	4.49902901081214	28.0182288676236	685.42980836396	413.948441467554	-0.173268488133096	0.405891501713728	0.889777229953458	0.10477275788523	0.282600408348765	0.529310001951965	0.0352174161620449	0.399641058809204	25.4855936871208	2828	0.00604508989663303	0.0400212431653742	0.648069450150321	0.142667059339535	0	0	0	4.21590454421138	0.773104238509908
591	1301	2903	0.418779591048481	29.154924929329	1.26476783792495	1.77967346820427	1.5417676584908	3.97296545895814	62.7786626693876	565.27044331108	302.482914940111	-0.083515322921632	0.227961521801696	0.897181385730662	0.0431285678431646	0.623233823758844	0.562605254639587	0.131900527248607	0.382973362109003	26.3221786499007	3003	0.00296714214157436	0.00804501073368874	0.725082108132806	0.225757187669712	0	0	0	5.31137126234673	-0.640448677510398
592	1301	2904	0.046475520845506	29.2245097841167	1.44399507144446	2.0864493020529	1.6671230469682	3.9878351406878	56.8389143486338	568.742132044411	232.61842712884	0.0605462685964396	0.197662702369566	0.869224127655987	-0.163785065520887	0.546134398489865	0.508380046883863	-0.0485842003719133	0.246333641527525	25.9574581313497	3173	0.00216219621449275	0.0278322918632806	0.709075259272784	0.178331050246817	0	0	0	5.06983885383303	-0.570092261983961
593	1301	2905	0.135798326356745	47.2369478998036	1.58566679103815	2.36112572343199	1.74016740877096	3.27405710725845	64.3660146796054	617.532426989825	139.593174200982	-0.196951019151893	0.078148495921842	0.783119710919308	-0.149150403939684	0.727261398444321	0.549753862778729	0.586944080251095	0.218066502636376	26.959418803225	3250	0.0353360508990383	0.0378596590848115	0.688599276274787	0.206958984219187	0	0	0	6.76904454542736	-0.613310129564378
594	1301	2906	0.319320456063482	33.7300409267063	1.2781256147151	1.90205931192856	1.51093657003851	3.80751827311968	74.5585140266171	594.803279452137	291.157625090184	0.0708658584268879	0.356132644547614	0.808487336246234	0.166987899736521	0.628702247468654	0.674289934655081	-0.053545628177809	0.494578739740713	26.4296069628576	3030	0.00030578211660591	0.0236855044659559	0.782436070490175	0.251867118731993	0	0	0	3.71218060392814	-0.394609389308317
595	1301	2907	-0.231555420520397	32.710942318717	1.41421574350533	2.40377122322421	1.58765408807679	3.04896837840846	70.3106242350572	603.643615221295	117.047735619626	-0.0377889320551127	0.20582502633336	0.719699484767351	-0.13626735894089	0.705695079562115	0.516495568918116	0.326117944379681	0.561770621526314	26.2208376544738	3319	0.00332229525857541	0.0390418062617712	0.627059214637622	0.233166164310437	0	0	0	3.87902147242105	-0.464131470979113
596	1301	3101	-0.786889045026771	69.3881465349922	1.90358298165205	1.91916262260717	1.86459152865008	3.95610303011335	83.1861357900787	601.348133738532	393.349675405555	-0.381090420015041	0.490680752470297	0.934347518946937	0.0434762554011247	0.779714931087512	0.662762452034602	0.717920735376628	0.50798500352761	24.5178571144874	2767	0.000365796317644666	0.0720751204885419	0.858783026798604	0.292661458868821	0	0	0	8.91634732058087	-0.875804396454159
597	1301	3102	-0.230892191209646	66.523383765285	1.53982151579631	1.87540896908523	1.61509827242243	3.86889985630309	80.5247104391437	569.097492420989	378.94894706318	0.0237237731535731	0.491552490840255	0.892369963593585	0.0140026609532725	0.364844214073981	0.646373782240305	0.70482876775382	0.588773327964921	25.9983283030781	2924	0.000830272596285093	0.0567523152471417	0.732354799595716	0.0690285872911512	0	0	0	6.8632627269239	-0.701167597791598
598	1301	3103	-0.26551746236917	45.5852491075178	1.34142079470765	2.06372574491983	1.50734398314055	3.27738510867876	98.0094982203074	505.519246834858	263.831861695346	0.0968320043861072	0.355226021138396	0.870110595264744	0.217194448239808	0.532422640002868	0.556946637939949	-0.045466640696693	0.626867843434087	25.1643237680736	3161	0.00253916690143528	0.060763719963106	0.757951293917406	0.185855480385084	0	0	0	12.5235444415426	-0.792510718763746
599	1301	3104	0.173902678739466	40.14960912387	1.51563036423855	2.18846594313831	1.67407138019785	3.36952270957264	87.8915919531394	492.296142360344	213.536546908512	0.146204102062657	0.295275305946639	0.894948355606462	0.0763023021218825	0.501337744352742	0.520319706091659	0.147864696437172	0.647198380175383	24.5683978428563	3265	0.00135202140350994	0.0580992488237722	0.730835450607464	0.15679479322355	0	0	0	10.091004830022	-0.690233206487454
600	1301	3105	-0.866194152950279	62.518528443299	1.98099414652838	1.86640146616943	1.95995842620416	3.65339608131385	101.834426745185	541.712829528707	363.6340594628	-0.367840313391272	0.167806922936041	0.858093474462698	-0.150095400892088	0.861000948679262	0.544262417462189	0.720718127913749	0.375260226244316	26.2847356666133	2798	0.00478638047471691	0.0882717650049945	0.900849753487631	0.320214637151357	0	0	0	10.0509464032121	-0.635529551541639
601	1301	3106	-0.777618100049344	67.2504448155	1.76090763841423	2.29292435511625	1.8339525153873	3.76529426322722	100.868202803451	597.164713951357	342.450884791583	-0.178413842182137	0.381377397014034	0.888641140508217	0.109166722385827	0.408955958606963	0.417722736593094	0.416817496010024	0.531478579483812	24.6368323694036	3024	0.00252235852626838	0.100365373671771	0.878859240424635	0.236571641633771	0	0	0	9.62434344134868	-0.710596900911506
602	1301	3107	-0.651725737031602	54.089099052886	1.56082100059953	2.34294169452538	1.70997335025736	3.4293375946465	132.122090815722	529.182235478735	286.369133360745	0.149410953397	0.357718363387764	0.87815314726041	0.0926781147737172	0.5083558390288	0.394226957792897	-0.336111345293088	0.523644287199457	27.3521953482851	3177	0.015280113501769	0.0885135388840957	0.834661140644651	0.244768427866239	0	0	0	17.1082179721824	-0.80660673446738
603	1301	3108	0.220412395735568	47.0163893442019	1.47779895971017	2.15378848887537	1.63537626039637	3.28657975437691	102.156876553822	503.165932547522	222.723796535877	0.156583902962274	0.309490184222078	0.892605631414365	-0.022441351950316	0.637404901929433	0.481543043265692	-0.368672653327015	0.590633262577168	26.0048765596608	3274	0.00168946582614089	0.0843624911877824	0.824196490911658	0.166571322176486	0	0	0	14.7203166443994	-0.761192674767897
604	1301	3109	-0.872828420895208	67.3746793797197	1.92562026898367	2.33728521068866	1.98113217831919	3.64660882443476	130.845183439786	581.60867622197	312.205136839491	0.042305251763652	0.472745190951984	0.792151447583775	0.0137239682507382	0.511981945054125	0.490511065925614	0.419239292957777	0.368734423292383	25.4758251098564	3095	0.00057829630809219	0.0910383235889727	0.940101728337318	0.321618532718386	0	0	0	15.3912915547285	-0.830587962738306
605	1301	3110	-0.835010215792471	67.7189131710063	1.88403652934515	2.23796748013991	1.95889851340572	3.3454449637564	148.688984282799	557.692502225876	279.61343824824	0.121487947689798	0.295419109830701	0.793210402331096	-0.212696603844525	0.606734363023409	0.537689865265495	0.765814018165415	-0.018975420544335	26.4132662501574	3159	0.00137319339541174	0.0842965711244968	0.870087970582694	0.33238845344863	0.0277777777777778	0	0	26.714889410948	-0.856919570529387
606	1301	3111	-0.859930933192228	60.6299081023683	1.73606740975906	2.24542082164135	1.85309766700452	3.49321205473512	150.965030524742	543.414081434355	263.721398912421	0.250126938885153	0.520049304188821	0.662927184263746	0.0876190088578929	0.565796769451559	0.544061958658737	0.0570352949384715	0.237018793318774	24.9318858281068	3244	0.00188193271116761	0.0930752595392013	0.915705932590357	0.298276472320616	0	0	0	24.7332116846095	-0.895176047574249
607	1301	3112	-0.14392520145592	52.9891183466825	1.59948256309637	2.07278432046053	1.7199943943966	3.22007081864793	128.457399727621	532.736696694137	193.834183324015	0.279540780455389	0.588722829641818	0.836979498256233	0.264860590661856	0.700887533540512	0.533745550714058	-0.405206592109586	0.462500191219097	26.2981184339905	3347	0.00191831883841378	0.0866104627868016	0.877721825793257	0.30042255461912	0	0	0	19.9966906024164	-0.855637545336575
608	1301	3201	0.406865653869935	37.1923730392182	1.57553892772065	2.34116077195248	1.74076290393506	3.45295922933785	85.6595049080014	726.845375905777	174.698727992731	0.182555188890813	0.484061122464899	0.873705692366281	0.0739874859611943	0.297996339008935	0.520413449341625	-0.152230365294813	0.626534724470109	24.6376873218217	3383	0.00158973924416291	0.0313115006692792	0.890244424743532	0.279477634890839	0	0	0	8.54843890195825	-0.190071583653318
609	1301	3202	-0.466493799795069	28.3938524583956	1.58440672788016	2.19009007989017	1.74002976440906	3.30444007493133	85.2518946762183	711.227899574667	127.66609623243	0.154153186995143	0.630748836438586	0.863703376387286	0.240061979086419	0.734611288604899	0.514595248832646	0.553228852640749	0.629819409625572	24.9219075363898	3440	0.00638499106461039	0.035226907236644	0.792689336812148	0.288685023222637	0	0	0	5.27867183858925	-0.0494569785843875
610	1301	3203	-0.16253233565859	34.7590530192739	1.68728115829277	2.25943411898445	1.81599960926585	3.22837952306922	117.254036818509	752.562386701989	169.061946408068	0.306861185950016	0.745090366787117	0.886646879097175	0.566188257114368	0.808617961337686	0.57039206339785	0.562399354239162	0.506826797107666	26.208515434405	3461	0.024410385263775	0.0318714377080363	0.881688135075392	0.302339285569542	0	0	0	18.4854402921982	-0.603265250855857
611	1301	3204	-0.380176811319664	43.0511880334954	1.80011262751298	2.35906917170324	1.91367841014672	3.29721428351134	111.651471780148	786.224864632034	163.519328755391	0.191549890439106	0.628835585840938	0.872520376254529	0.388626895783852	0.767724555482232	0.568345621327446	0.268271184666862	0.498257733971097	24.9525598198866	3448	0.00214616506865159	0.0385002549262089	0.83176601644254	0.312164122848968	0	0	0	12.2914249207615	-0.744224233876459
612	1301	3301	-0.174486227438844	46.1793120119477	1.90850281455365	2.30143939966241	2.04568211450491	3.41124775993857	98.7730960899344	642.35851434734	148.591830977079	0.199310265069442	0.519215164138955	0.814750363628083	0.233497389920743	0.793211565165738	0.562552875904619	0.566674709606274	0.46342171428991	24.3745381271021	3439	0.00163834585812581	0.0715803945917984	0.826880028624468	0.309696518880201	0	0	0	9.1341529861779	-0.756443781082067
613	1301	3302	-0.0619307048220263	35.2096597682437	2.19206715465086	2.42861988939814	2.26053924632448	3.48426152436149	88.1016244147027	725.912457460885	126.472465039591	0.222362782705961	0.469834615843041	0.846263957649562	0.381664229559063	0.803392182456508	0.574161863752875	0.435769762616998	0.382163205040107	25.3587479546582	3509	0.0289335505231853	0.00865080737207001	0.735935785647645	0.301961833277945	0	0	0	9.15179486250651	-0.840212543810354
614	1301	3303	-0.00679422433119751	45.6012664322509	1.89007904396994	2.06258615795743	2.02195289554835	3.22076321145446	133.537327254158	648.350350961615	156.31352187741	0.405204953217101	0.615468801631069	0.8249968748819	0.284221012228175	0.788091991848529	0.61382333558309	0.183558680996666	0.123874851537493	24.7906915548075	3448	0.00384725408746416	0.0600485932708293	0.779616777492496	0.310649180115262	0.111111111111111	0	0	28.8939535141976	-0.890005682236203
615	1301	3304	0.26971537239977	33.9798079548862	2.23624759381267	2.38988875269348	2.37761988719208	3.27054369931633	96.382429206629	627.957856757532	128.062987553274	0.477325820819446	0.402394470333666	0.788629221453136	0.16577622603955	0.859812919286678	0.597814044476644	0.566355317691269	-0.130722269712547	25.1663648255897	3511	0.0194514045784301	0.0298984965433839	0.674517712171618	0.308685833785898	0.111111111111111	0	0	11.3460226597027	-0.229987336283504
616	1301	3305	-0.284325739245741	41.606096682515	1.73539401615674	2.38795509458135	1.89541168760839	3.15015342069887	141.111983460935	654.417408415653	157.516328721996	0.382229779880814	0.597160357804219	0.840124578351314	0.356708635306954	0.794000742276113	0.548708735683809	0.20812937698227	-0.072051233256091	25.5822146970029	3357	0.0217100897919168	0.0763948527136795	0.744700442918085	0.326235964228686	0	0	0	35.8122503482963	-0.887562164133663
617	1301	3306	0.556015877838557	36.8003733439506	1.84644637732144	2.29606165340351	2.00172962434431	3.14197328309099	118.929176996574	648.742625264519	149.452265304378	0.495790059176956	0.530640014496672	0.838834219510234	0.234868371963669	0.839752471265871	0.596849443567726	0.125039027637672	-0.0388903540521009	28.053825450006	3433	0.155677191180112	0.0614498031525552	0.657094020647817	0.269882549383567	0.111111111111111	0	0	13.8617496486265	-0.632128819268886
618	1301	3501	-0.824219977194366	58.6597453825313	2.215923523582	2.06299811835611	2.20207683048651	3.6729253840716	93.0811741642248	659.110259570246	305.620326907003	-0.329787162437104	-0.00569537027077574	0.824574765906851	-0.277843251828315	0.836576769858551	0.144944809579434	0.463501430771124	0.104272721876872	25.9724163158586	2801	0.00227290398903855	0.106783328231284	0.901656576979163	0.338165623952635	0	0	0	10.5151633730121	-0.412151532560153
619	1301	3502	-0.210931943509927	60.228808950052	2.3005695901452	2.05719020799488	2.31540923184353	3.57687830942138	106.780353767399	689.8900205907	320.282821955407	-0.293569225290362	0.201664791595806	0.709625460652098	-0.266913381416546	0.867841517266641	0.423868671336288	0.270656546129166	0.16355982037031	26.3874075404133	2945	0.00615695419175733	0.10429709314909	0.799344022404262	0.337904369746537	0	0	0	10.2138703810824	-0.379020808255053
620	1301	3503	-0.902082016894137	52.5534462550601	2.23190857063734	2.0328483744075	2.23087264249739	3.700995360576	99.5353132623899	644.091247517843	274.058007328378	-0.246284934199214	0.128870955394632	0.856369378300149	-0.138133708541311	0.754462038778597	0.0373400414012291	0.409282715141367	-0.0369731454960101	25.1591460561679	2773	0.000349159049948934	0.103562202376809	0.873855378506402	0.337798996522684	0	0	0	10.5616768235662	-0.426851383694956
621	1301	3504	-0.812619363631779	50.3545555369888	2.00431264258508	2.01757999305628	2.03610098673029	3.47864087159246	126.237485451257	656.962695698119	235.519848971716	-0.244954416426852	0.1574185458559	0.846031003109614	-0.131286550557628	0.860656362013681	0.081879099354995	0.622782643917745	-0.196877346258317	25.8962323525641	3013	0.00224056972483724	0.100235707610125	0.806692656195917	0.335066819361346	0.0277777777777778	0	0	15.1567112157742	-0.429425217545117
622	1301	3505	-0.586336372813865	52.5427284432589	2.24586650206141	2.09725644212119	2.25294230834463	3.63598005240706	116.543471264711	679.241665548875	266.902035256609	-0.254729903790789	0.213724162056512	0.761538275186756	-0.206620405228492	0.86130522374392	0.24646360932317	0.431006016700244	-0.0973357213793964	25.3122591608327	2999	0.00717516762286004	0.0985939568930871	0.768345854841073	0.340884000291803	0	0	0	12.275807561729	-0.469561293796657
623	1301	3506	-0.703774738393298	53.6070833737902	2.12287393484618	2.16922010984941	2.16864933734515	3.49090778904752	129.716805474457	734.702523064563	232.230611232934	-0.17443061072014	0.452919247917315	0.851202516374165	-0.0207153177300305	0.841767276088922	0.387842381617022	0.599551533439733	-0.0936298035001967	25.8419314751885	3101	0.0127755436936598	0.0934977270836427	0.768098424281041	0.337959488048245	0.0277777777777778	0	0	19.0624567596301	-0.673229153785105
624	1301	3507	-0.7561101017643	60.838580491184	2.10504203278173	2.33297739744099	2.15165409884165	3.40670586179387	135.18809023313	726.425837653078	244.564566799193	-0.0803025973366392	0.447173681951159	0.818633068497744	-0.0686504625659303	0.729944445574978	0.484986088428277	0.591830311416807	-0.0463124697491389	26.853047313205	3125	0.0222497986500137	0.0777329123811191	0.79239798544754	0.335029152982898	0.0277777777777778	0	0	19.9397260855408	-0.899418157797108
625	1301	3508	-0.908257386307025	50.4204763966914	2.17836982029965	2.14070597237095	2.17726839623299	3.67634106320247	106.395431881717	672.083691255732	267.561250772732	-0.32619114199716	0.322484473734957	0.813955372344497	0.10478593667784	0.761368501329023	0.0217047442528718	0.239514671581581	-0.176820206932717	25.3571092077735	2810	0.00176206065845245	0.100001454930854	0.886142133756399	0.332177830374327	0	0	0	10.1222716521098	-0.487043170906951
626	1301	3509	-0.790171074534639	49.0805193039611	2.21101393626648	1.97668756996235	2.19204102815438	3.72968089860217	123.811215345849	677.021221627047	249.672910498495	-0.229533039906355	-0.0346972414655205	0.865834852286084	-0.175440932360816	0.785058931490628	0.00974721753268011	0.368527298996764	-0.118938522907436	24.7009888926634	2910	0.000694421337092195	0.101069604459913	0.864688418448444	0.338162777313956	0	0	0	12.0951796469944	-0.385473981463074
627	1301	3510	-0.777466158103382	50.5296484126974	2.02246591816959	2.01285354358505	2.05179476583422	3.51445940263415	124.503971722879	630.234188373372	245.519552039623	-0.266205986718075	0.161859411353724	0.895390620381972	0.0103641513584331	0.786012068285526	0.0323856004983323	0.556486340084557	-0.194134315964928	24.9308462406716	2967	0.00171671876115661	0.104418693595011	0.847226401510238	0.338295756006563	0	0	0	14.0910996091726	-0.446869917490173
628	1301	3511	-0.867848745346524	44.5015945487316	1.74527048929445	2.16049110875135	1.86578244891703	2.99648660511602	157.296634168866	606.123134312436	185.042688664694	-0.0265206507445919	0.36099368096275	0.857485311944928	0.148051912814535	0.838122177097778	0.190405635364457	0.511149743061996	-0.305021566454602	25.3288024923864	3157	0.00104496310932701	0.0724599565529841	0.725987146825054	0.325607584710616	0.0277777777777778	0	0	34.337057117502	-0.588981001294548
629	1301	3512	-0.849149321446199	46.2296995469612	1.75399737424292	2.14119910215663	1.86709681105622	3.04504390684636	167.670904916087	650.664565527378	185.689050425481	0.0957124701162796	0.633691583305958	0.919493856841489	0.356685766225662	0.866884504356269	0.419160459439829	0.35354805074998	-0.190352032827271	26.4943268314598	3213	0.0207678927329997	0.0392625633034442	0.685118681485224	0.322070827017695	0.0277777777777778	0	0	35.829169774698	-0.77405284323133
630	1301	3513	-0.427847580584861	51.0513890907109	1.69084070255021	2.26907428580789	1.84883215914769	3.03361624610243	151.23536665758	662.60584647194	183.230565126523	0.182551272723713	0.605307952529214	0.856589929270583	0.191592705538291	0.730674705730158	0.53005529750326	0.157620879083609	-0.167579031617542	26.3392331286584	3312	0.0147631878075591	0.0810895346477247	0.717759466514681	0.330102261907954	0	0	0	33.9387787143431	-0.843671585531743
631	1301	3514	-0.636852536321753	36.4887551693959	1.74276873108704	2.28420953299995	1.9228037798479	2.83594930394434	125.708948277435	594.542376060634	134.85176069437	-0.178550908030651	0.394729839596651	0.915420834702087	0.296828077805266	0.844907704845435	0.262975393620686	0.381860748613562	-0.203259474829754	24.7504910470833	3267	0.00272163116885639	0.0671406912249435	0.615814731288625	0.305508730958319	0	0	0	23.4324008332598	-0.598832167405253
632	1301	3515	-0.872259910425767	40.5455228992343	1.76740223941812	2.32659849761841	1.93332263346514	3.20388349352278	164.695333607	669.084437937746	162.366587879201	0.227088372593928	0.348745156066944	0.902701361776269	0.0896469924735528	0.624659846641491	0.477153998987916	-0.0993047217869668	-0.149573229571223	28.5737133521687	3276	0.175505693167405	0.0623772516645986	0.571893430641319	0.322718737250515	0	0	0	37.1787092494208	-0.803719047074901
633	1301	4101	-0.674552528608524	43.7388036881531	2.16251505700829	2.46332739417735	2.24883250474143	3.59745571969051	121.456433214379	597.85030266299	235.397449469048	-0.366633644403461	0.537235612586135	0.882553313545764	0.440198612156855	0.825599998449554	-0.0363671186372228	0.654867577359997	-0.499042435953841	25.1337000350207	2857	0.00355111030220801	0.099208535110852	0.898077943570643	0.321661266676509	0	0	0	12.9083300696109	-0.602560058732094
634	1301	4102	-0.634507205896546	40.423695115904	2.12828895020825	2.41018592467264	2.2160220646775	3.39495009241176	143.842761394401	594.05264832472	223.982164493622	-0.279894704057088	0.454991031637824	0.881531957118534	0.328209883900651	0.79259293713619	-0.00595098304972737	0.613196622740588	-0.448956372062798	24.4255975307156	2969	0.00267530755002926	0.0900753055369479	0.888198185779735	0.295846511741009	0	0	0	21.6510915626831	-0.617324089394255
635	1301	4103	-0.518184666370386	44.8931256333612	2.02610674889521	2.22672838814078	2.06463115712111	3.38399115341824	140.030022222584	574.241696629611	226.865913702997	-0.228292593977302	0.556602235937211	0.909451229261571	0.59455328253684	0.784052304302198	0.0156537765618623	0.618706908497511	-0.347227078337416	26.2334056064452	2958	0.00217068496942374	0.0955924224776958	0.898401381357959	0.318015199394971	0	0	0	18.0823379296894	-0.443595587579226
636	1301	4104	-0.199862501935836	48.5657558280702	1.90112350464187	2.00931557158014	1.96449639995753	3.38132189651632	140.850770034063	589.543460215878	222.854792781785	-0.207059625479807	0.397904765780877	0.89579683728358	0.331719706461775	0.78984632171177	0.043631119087582	0.627404136396627	-0.322288436721165	24.9171115042795	3019	0.00325679155322239	0.0931058281566329	0.875689895285591	0.323324521688382	0	0	0	23.8918665506111	-0.540807613257299
637	1301	4105	-0.602188431632067	47.0870983457624	1.63981365168169	2.2236390167199	1.74285055059815	3.08195616079681	183.84997178578	549.187154584663	189.570804481163	0.0417836672579671	0.458174485276091	0.885934061461625	0.378230766472764	0.823266576934593	0.0805248398195871	0.618519692120148	-0.460563401827504	25.1497284799942	3124	0.0113176221593817	0.0336388067101926	0.771955972001529	0.312938094967908	0	0	0	37.916614417069	-0.599580798111557
638	1301	4106	-0.311550303398581	42.8485666976623	2.19526460837377	2.71649878352454	2.34209459644648	3.41868299613166	159.714822104763	574.254291191869	195.714874088134	-0.198567417122584	0.353800773478843	0.826980670781163	0.225133120340788	0.775423683646959	-0.0428314867177686	0.589765504704151	-0.638895861162086	25.7203261332571	2976	0.00162610481478431	0.0800355793451437	0.916128789662623	0.315161131870537	0	0	0	22.4894232209557	-0.621370138987811
639	1301	4107	-0.459229278090765	45.6158270413473	2.06458313640891	2.63341359041754	2.18085822558104	3.28271907869698	192.482602153934	593.934049396787	177.505499999322	0.286516453102981	0.143726943169364	0.78213013863896	-0.0181187079744293	0.616863040366836	-0.0113861334641986	0.565243647773511	-0.59669279688371	24.8229278829093	3104	0.00264766247631724	0.0733694447795718	0.919126950577744	0.299088729731263	0	0	0	30.8809462808791	-0.549388102994053
640	1301	4108	-0.607736125929592	42.7776421031124	1.67706796251033	2.20180942690711	1.78420532831243	3.08661822639502	196.403728532011	591.766926327071	187.239662834595	0.166924542190887	0.235428858261116	0.851240114694257	0.0466093195382384	0.626573872462235	0.0631189456209603	0.610094179915714	-0.591873218985333	24.9133808068396	3116	0.000568647716250793	0.0492777402707853	0.750561116202136	0.267350595722071	0	0	0	37.1002761301342	-0.586950736734013
641	1301	4109	-0.501192780160034	44.1404736780363	1.57764956987284	2.16431976141141	1.74734607720523	3.08907977080659	200.568934006182	504.951755502369	166.975697773399	0.131888308466692	0.183149750814226	0.872390913997719	0.0870724765761497	0.632045397064424	0.0938354022729679	0.255600163184461	-0.557643226162933	24.6174235954137	3190	0.000369684704660692	0.0284634156909518	0.816587970223167	0.302192805208911	0	0	0	42.3260257247662	-0.593646148523949
642	1301	4110	-0.573750157146327	34.8767190052064	1.5676819888198	2.19649131670925	1.77132846600602	2.95004960073129	191.806161896516	525.373836750277	140.537967351102	0.153851886888856	0.264979587406888	0.886270508284712	0.162832703949083	0.789263741556125	0.150194676337968	0.144111066212774	-0.427235840761303	26.7728110033541	3262	0.0289471668759166	0.0287798950760772	0.7777178244215	0.319643211959883	0	0	0	38.2208986175942	-0.56225492421337
643	1301	4201	-0.651908880806605	47.046538404835	1.60327224270713	2.3309719935142	1.72917495742561	3.04750759106804	201.035981657967	630.691564790864	167.116433912285	0.556922896176903	0.359414163907357	0.805475594523437	0.280360013605165	0.619470503245762	0.0617847564419419	0.445547263898539	-0.651051154320848	25.7047523494133	3234	0.00391955263441325	0.0872590895650087	0.944870463247646	0.28360817152178	0	0	0	35.0156855636258	-0.501487477948071
644	1301	4202	-0.513948046864724	37.6219197669182	1.55133626503955	2.22310797470561	1.77486260066687	2.89651712961116	194.603879275676	595.771066473758	141.069197057737	0.156560650720116	0.308940938659504	0.926373574195149	0.169149609336012	0.794367422799893	0.146621908140182	0.35527486019336	-0.559414067973647	25.7148048256612	3314	0.0103086397664802	0.0544609280322618	0.866839800845516	0.301301577543158	0	0	0	41.2948526573423	-0.484589869339874
645	1301	4203	-0.742335760982099	40.8587201024186	1.63835854307858	2.46255675662318	1.81473430032749	2.9872363128678	234.401146683334	611.228554606698	158.322687123805	0.487336767730294	0.237399087756223	0.894185536081305	0.0584055017583029	0.810733932774591	0.197262599196819	0.620665509646198	-0.749120055609573	24.6222589754975	3412	0.00260000336735631	0.0919341981967121	0.924849737710445	0.313921423997536	0	0	0	45.0387209122873	-0.223073557565123
646	1301	4204	-0.73426980675731	33.933261824366	1.67485787709795	2.35215284795164	1.88228761126207	2.93058895928862	181.578052557629	601.993740271941	130.287205251695	0.149293957904875	0.37693653151621	0.942830397660377	0.188589878881082	0.840846698664	0.149037938480686	0.552716817786719	-0.641462174415068	25.9332715611261	3394	0.00301213118564618	0.0805728898915575	0.940670681695733	0.3228732846455	0	0	0	38.7921576633292	-0.412229800276442
647	1301	4205	-0.582755455351756	36.7806793767519	1.75598596008807	2.23680062568712	1.92314447003103	2.98002372182517	191.607496742979	661.554810958464	139.40244600874	0.205262839062054	0.297812998747046	0.935305694691951	0.0451278682043217	0.864973967039452	0.190587247613739	0.616861102309099	-0.652524367431931	25.5159151317869	3477	0.0105778347753434	0.0775466166517332	0.957536525520975	0.325507383652328	0	0	0	40.316691355677	-0.330111312346106
648	1301	4206	-0.555510191243642	35.9343986909997	2.02926204664944	2.45321115663	2.20172577682779	3.05646397754782	176.516060951932	627.711921066986	142.331030342701	0.190855260299672	0.0993783679809605	0.914328157750148	-0.0710327231358549	0.868410918629677	0.208426123037404	0.564648664048351	-0.733550599020591	25.4439463615704	3544	0.000312622711861955	0.0754511532208653	0.960395688538791	0.315787340622999	0	0	0	33.0440390485385	0.0293664384901844
649	1301	4301	-0.241378190587825	47.7806158923896	1.81026290475532	1.96758021754372	1.91505825774719	3.13865344966965	183.676753011379	613.204899074159	182.323956834347	0.579516732741788	0.310828219283481	0.872751005125194	0.328745563059069	0.698666131762731	-0.0227579484424363	0.330261511820699	-0.6375132094152	26.18787566072	3311	0.00437360332730951	0.0907588260403799	0.952989374791067	0.289816983822058	0	0	0	26.5997414604016	-0.0819251666711018
650	1301	4302	-0.444082954170251	40.8223717120272	1.71214667776785	2.25896551364684	1.86871273380206	3.02749320260738	225.467753076263	591.95037320386	153.770064292424	0.572144058654393	0.29974718036825	0.927945726631142	0.0777802649518732	0.828847020381584	0.137286010533266	0.512842055077663	-0.685059883702075	25.5746226664334	3478	0.000129598625227149	0.0872818777660144	1	0.314380355739392	0	0	0	42.7541499694996	-0.162929122321483
651	1301	4303	-0.460133108810005	44.0510867407513	1.9006441231187	2.03814410244904	2.02734950428308	3.42194809740225	188.701753918251	668.5210385962	191.374804505998	0.376877603256782	0.259599151518323	0.926883670991443	0.284589243198144	0.821094014211777	-0.138229317283575	0.474551848374115	-0.632890908434506	24.8999649878614	3418	0.00113219702949319	0.0823654935012734	0.92030678526182	0.31020998556413	0	0	0	27.8041457771829	0.574123049372841
652	1301	4304	-0.247702589157847	40.9766549619624	1.82601448629952	2.1451208159805	1.98768021045456	3.22062515084817	185.446127303065	616.600358631731	162.356255099106	0.407999138443238	0.5158844181127	0.954588206337255	0.421848306282892	0.860846291671875	-0.0760418075314012	0.509994660650935	-0.591691117215165	25.2718892734639	3507	0.00226257867377604	0.0702945866840068	0.960530698521353	0.310525344061588	0	0	0	28.5420693837286	0.199655074174315
653	1301	4305	-0.375073343876687	38.7491120361518	1.6613556797238	2.34927217879789	1.86684993580049	3.01669926396308	191.709338326491	571.077827737405	149.987130407458	0.220481798695549	0.418272589758722	0.941658260341234	0.21188998421452	0.844265044899953	0.121550851123848	0.55434013494696	-0.561698661955844	27.0783603070623	3606	0.0109886123657486	0.0865510278496628	0.914236139912076	0.327941323160158	0	0	0	30.1605105104916	-0.254359903135874
654	1301	4306	-0.452172010300813	37.7520349392938	1.87473477400709	2.08763081174813	1.98680687840906	3.3262193927039	202.366964942985	621.905221861767	208.530088694422	0.0814399991188624	0.310116564482573	0.880160975075608	0.223833846434119	0.85540034943181	-0.121101960469965	0.505552632318469	-0.695572589522662	25.1974984940207	3446	0.0069556805439462	0.0617873696606451	0.790826015677597	0.289902130885489	0	0	0	28.8303472020592	-0.14174674758505
655	1301	4307	-0.551848847004164	37.2156327477876	1.72432562194672	2.31397498780503	1.87545187007973	3.33154730278568	206.81737296524	600.17147880431	175.209018135658	0.324171378815127	-0.0182233630922099	0.913054078594055	-0.0092753505219674	0.895632877599057	-0.0259836463309492	0.67486019336002	-0.695549582040947	25.4298648800321	3689	0.00634410756429546	0.0462737641365968	0.827956383147484	0.311133864522457	0	0	0	35.391891034648	-0.227544209519546
656	1301	5001	-0.441139416298537	40.7205731759393	1.7816299409332	2.02598616440095	1.91872009735705	3.41420103003338	72.561968467817	635.310471519183	296.031898023754	-0.527838257403545	0.500511356533823	0.840457536670475	0.392334400234117	0.8605517068959	0.041084876190989	0.78816176192705	-0.704313964011648	24.1116562369654	2301	0.00571450388864404	0.0445299326119165	0.54092558329234	0.2828421126984	0	0	0	6.36228108787012	0.275214336141057
657	1301	5002	-0.113792242394124	59.3344228909607	1.74592902392933	1.97905767946901	1.8062851045262	3.51598433971498	73.9572134177232	610.930034224733	349.963712366091	-0.475585818824648	0.62662542479803	0.904616938043201	0.483282798477849	0.869434213114643	0.079386214235145	0.723083333575591	-0.711901782529122	25.5128221173117	2400	0.0162739071400103	0.0727760375884421	0.797545885418762	0.295108250723428	0	0	0	10.5317866101632	-0.0990219666172537
658	1301	5003	-0.310899138687428	56.0779068136993	1.97766122960132	2.01889378813879	2.02827785371564	3.67362755598837	82.6800093118203	640.346482729985	321.44577533845	-0.484536708253506	0.401841348655618	0.883529707033502	0.195694023320649	0.821630856204837	0.0411140026837983	0.4706261186227	-0.533831461629823	24.5579153177836	2598	0.000862964806312593	0.0777912750806549	0.812821451555397	0.320903329841554	0	0	0	11.358392654202	-0.134452196426922
659	1301	5004	-0.761621281721266	43.1040041257821	1.93033375205268	2.17247384583123	2.06008097454961	3.56167384477997	103.306643741855	593.730022370193	284.632027043923	-0.471811368021191	0.547127846885687	0.922473039194311	0.479977247202171	0.854117742821676	-0.0139548943216189	0.729984757175901	-0.787721469957797	25.3385227852923	2640	0.000657420455253336	0.0669609696922341	0.714794192738728	0.280289533196619	0	0	0	9.73460223224016	-0.349030184727464
660	1301	5101	-0.366295634332443	62.7687688970191	1.63666038466565	1.87019548024751	1.75333068894885	2.86205343911711	35.2801440847959	518.695461726777	266.288564127008	-0.317169516800051	0.567401481257528	0.883489395432579	0.182952456536633	0.855226699458604	0.787032958829458	0.70037859957886	-0.0928042265233431	25.462884553121	1535	0.0012022815591543	0.0686416679567985	0.751430286141044	0.26097413492636	0	0	0	17.2249495871007	0.643559819232882
661	1301	5102	0.0842748140430552	67.6566063152888	1.77317338356723	2.06976304691868	1.85560211946842	3.40134529868649	27.3959038044322	601.937101079512	360.05109920499	-0.479493419309518	0.333465508870975	0.756002019456162	-0.0661228476657548	0.790085478036476	0.739942273249336	0.717918409707344	-0.023486600283555	24.237742397839	2000	0.0035682531309535	0.0793433354640336	0.692307411402986	0.232283308070778	NA	0	0	1.9583707208573	0.723903195357785
662	1301	5103	0.037635692908727	61.4554331547856	1.68531393019311	2.22399519589663	1.81933055713713	3.41386633790207	48.8227068970771	643.899453277729	276.762129532931	-0.515891255382435	0.68663234366415	0.788439291794942	0.543853304533795	0.818471434482505	0.603547802632521	0.773828274518126	-0.519569025810601	24.3827751579219	1765	0.00221269060011766	0.0823886804464124	0.776453297618824	0.300997803373564	0	0	0	4.82168062884346	-0.319523647025122
663	1301	5104	-0.318504668758618	60.9957260310798	1.66750158462138	2.06247103868527	1.80464976476028	3.2826230223649	43.705402844321	633.143847301142	314.856105427689	-0.512784511069597	0.474199509477587	0.84797371218486	0.253554737049171	0.834174353488165	0.488743161240226	0.787580344606046	-0.554137277566298	25.5681638139066	1975	0.0161465922461138	0.0607621379806546	0.662963445142111	0.198275216742232	0	0	0	5.4354619581053	0.658157139659348
664	1301	5105	-0.408510413219887	66.3637373469161	1.6961844645254	1.96645953143285	1.75541535969656	3.50608634598646	66.5922189908485	599.193470303474	339.732090842713	-0.22823801239834	0.301488719050429	0.824489878977985	-0.0938087776572952	0.840907166065384	0.59582658967319	0.578002657077157	-0.484208729258847	24.7187304888593	2150	5.37760360087378e-05	0.0917204456587252	0.804779262992585	0.283227014452343	0	0	0	7.27205406747453	-0.407197577457645
665	1301	5201	-0.655799753246482	65.4133347798467	1.88747542765452	2.09401333155516	1.86754970535726	3.77240897054331	35.378529786757	794.19819967199	402.199960054104	-0.519594480896753	0.355696581556861	0.814025142423018	-0.221732604236013	0.770618075683093	0.732557605900195	0.341031686274966	0.206941406185464	24.0101659749016	2269	0.00414846368027855	0.093414019955329	0.904162137253362	0.283531927205781	0	0	0	4.17186104950998	0.505400863762517
666	1301	5202	-0.615321919280104	64.4212856169955	1.87862689354381	2.17121006250799	1.87628560912143	3.88424905908638	50.28771477882	807.917048910075	436.061958739732	-0.40647109899275	0.25146434797439	0.845837197335946	-0.180015136230923	0.770347522823052	0.752588800618754	0.626722327684864	0.303896157934124	24.2980362032785	2399	0.00363967326550847	0.0919209647879515	0.832904407066118	0.292181757103011	0	0	0	4.68282428486287	-0.686274816736142
667	1301	5203	-0.841590145604257	64.9108413280242	2.0580021843352	2.22549325989269	2.02103301538802	3.87154782313848	68.8243012387879	819.372853768315	417.165154642722	-0.290360660632914	0.281998447615753	0.822751053576637	-0.211816725632073	0.826903536083244	0.752978459245245	0.0769178292590515	0.411835758399414	26.6392042895503	2428	0.00665337704798946	0.0996094451302698	0.917285492733841	0.305939471485076	0	0	0	4.28571558337617	-0.308882368318481
668	1301	5204	-0.660531614833257	66.9938533887167	1.89029893044523	1.96340866292498	1.83001648430541	3.98205790261924	81.441150539691	797.343173484775	422.897127210927	-0.273191939304305	0.518725998366217	0.85664419488721	0.138701947069705	0.742404606375628	0.749062292144842	0.700790630653678	0.403687438465695	25.6700179564626	2563	0.00624896467609834	0.0666143783757015	0.757151497470658	0.279734500004053	0	0	0	6.09408485050484	-0.772459703866269
669	1301	5205	-0.836536987811163	69.6851876420622	1.94766174605997	1.86407055870797	1.90009591189453	3.69362614472796	77.827881828555	715.048485460954	393.078361474957	-0.319711354008656	0.198970116118729	0.878213227050247	-0.167216202937902	0.855290267752367	0.648114518516434	0.508747326691609	0.249796267525613	25.7629161885692	2511	0.00183471146059699	0.0974213566948758	0.899092605469103	0.326336248131998	0	0	0	9.52069906975322	-0.531936750293112
670	1301	5301	-0.695258666817556	69.4601419663838	2.11218951535991	2.24577908230517	2.06949861101197	4.15191127875168	117.718381876516	907.052144426801	413.524673671191	-0.155313841019525	0.514080086359853	0.864268901634849	0.115356491185229	0.827695038862903	0.751386537318931	0.556915813679005	0.29092189633049	26.4658057890172	2574	0.994755314470103	0.893216671768716	0.775538713865981	0.319128482382408	0	0	0	7.76706124573963	-0.857996142966941
671	1302	1303	-0.523348244346013	10.8280481866592	1.01833273937478	1.69179961821213	1.14830759854525	1.9835458100678	17.3501119381462	374.509257400299	76.935928386662	0.287302378887943	0.223653607064608	0.93872016481243	-0.0479302996915581	0.808390820970947	0.947035308529718	0.703344990750619	0.417795919965783	27.5898275246123	949	0.0268765631117122	0.0510368980353323	0.0141600429533891	0.552070340679738	6245	0	0	3.98933374136095	0.952398357630241
672	1302	1304	-0.398256140067755	17.8465803543992	1.03720414754834	1.50398169305312	1.16800025385771	1.82579690194123	10.697071567129	410.560513282703	81.5380474101798	0.458089608022268	0.165059532288526	0.929611681061591	-0.0771317908331807	0.881785067458945	0.897094877102722	0.4004327682926	0.699874988603342	25.3278616720566	693	0.00249729235028411	0.0403239840710332	0.0798689659504909	0.28542615363416	0	0	0	3.02381686338863	0.087268112323565
673	1302	1401	-0.602963849713229	22.2869713466335	1.3303325151562	2.23957998424467	1.46955867081038	3.06162953903762	15.346685108303	622.169699136509	194.742250576962	-0.276530716517842	-0.120869102611436	0.822446390900431	0.254476864920283	0.201985733957	0.629700700810341	0.335803194112956	0.366008281469615	25.5724920831161	1287	0.00910474674266572	0.00890877880212351	0.0402416851250841	0.482611391656062	1.88888888888889	0	0	3.58806082432429	0.738373330745281
674	1302	1402	0.438835651049099	17.5149839996238	1.31786157894389	2.27452554287867	1.47642429668624	2.62636586213617	18.1527446864527	582.569298535452	179.901379377454	0.122991021575021	0.00638454360193844	0.871754455836994	-0.208589471888957	0.799011396748521	0.743201013797758	0.582807102206382	0.326866925582423	24.1540071444288	1133	0.00368794766825832	0.0355253106943855	0.233132298155454	0.610007271910393	1.88888888888889	0	0	2.18626439152903	0.689965922236328
675	1302	1501	-0.416311286673568	15.107022792546	1.08963467279716	1.68018615937667	1.22860072533891	2.39637452595426	21.0420825540108	460.462966403037	102.635966210187	0.0163581971190472	0.0434723792856513	0.866289133019562	0.324078332417601	0.775216311469135	0.610936875669649	0.0731351281686033	0.462742993579322	26.2807853261494	1630	0.0119397368891461	0.152261607803272	0.117653033876864	0.231766958430842	3.63888888888889	0	0	8.25478407828621	0.531307086515568
676	1302	1502	-0.345820149452233	16.5130958313284	1.32407565050615	1.88374468939495	1.43654690586255	2.39470249455882	17.6288061490057	412.757237781983	92.3538463917059	0.171150576013109	0.0507544374254453	0.876924031043809	-0.0938068395995585	0.660603065425922	0.755690894483161	0.028419484844873	0.387552095730705	25.8672530798431	2152	0.00329328200801397	0.0960155575482038	0.0463138679698512	0.425249045561761	31.8611111111111	0	0	8.76007124491993	0.498499999217323
677	1302	1503	-0.720196241815098	26.6454645978766	2.08050024423877	2.00402243360104	2.1963565262677	2.79385250157273	52.0152576444111	459.672458841145	92.7448812073658	0.516273815956056	-0.403986390958573	0.925659206113409	-0.504327392217342	0.778582330146197	0.758421931514804	0.315431106408091	0.399621477973702	27.477613340443	2384	0.0778566448149358	0.0914553724286623	0.257538618874174	0.610613110050174	31.3055555555556	0	0	16.4100900377032	0.555862799824054
678	1302	1504	-0.784965879461679	16.7738464313327	1.48446445092022	1.85017992712311	1.60630139684716	2.48249057244745	17.6135291703548	408.664586493759	99.6194760539396	0.483706236067777	-0.386229905975129	0.89888958981977	-0.558961239814295	0.824098778926723	0.786381896049016	0.257310305331306	0.431418307224533	27.1685968051725	2384	0.00566514024525612	0.113011191096381	0.209415514925029	0.474993503087336	31.3055555555556	0	0	18.0231714292271	0.608748295720478
679	1302	1505	-0.520947623008724	22.3288339037026	1.25030093279581	1.8395864348347	1.41438281787905	2.3604709214942	16.749440544598	521.219547870056	92.5480304904548	0.245213128215923	0.267411074643325	0.913510297385269	-0.120897398254391	0.788070673213426	0.75257876544056	0.534719626032379	0.505096830291063	25.8598356465829	1620	0.00488931149848104	0.0667445761368071	0.26254363179917	0.297323925395758	3.58333333333333	0	0	20.0015938672575	0.848442785516716
680	1302	1506	-0.85319086071345	34.2909647514983	1.31373633273577	1.98266824188774	1.47403965877233	2.50121336312562	19.5822908910071	505.05311729002	182.015251195771	0.280128205520449	0.27926966232251	0.92173115069271	-0.229003034029387	0.815201155857634	0.861522618006659	-0.0272054854786179	0.709268649674989	27.0859911871548	2098	0.00789884877987234	0.0445999348697394	0.395009267247906	0.471667104162991	0	0	0	15.350363258825	0.390154782235733
681	1302	1601	0.0535259310011438	43.7671307251637	2.35387512863848	2.12823672973394	2.46231652715769	2.78093727778135	28.0855148662046	459.666981561018	127.164202078203	-0.507533420508845	-0.0365104882839565	0.846883360902205	-0.329210696915872	0.793824766633623	0.833032257590786	0.702828692169568	0.0933343776445601	23.6667294999097	2164	0.00437289119643526	0.0623335013749097	0.0773107445389676	0.592478540337681	0.416666666666667	0	0	14.6996804294118	0.703956667861554
682	1302	1602	0.214084350423903	18.5974535158851	1.50364094240298	1.93164868692979	1.62898488299496	2.49623552748265	22.0393387764417	464.559925206319	108.519106776068	-0.403944192171215	-0.0465980788033656	0.876403468735737	-0.275774956611732	0.689264226070559	0.706553766832635	0.582397009189301	0.236550811350276	26.1015528295191	2006	0.013250748786823	0.0489748059959721	0.11032983111303	0.648430749527847	0.416666666666667	0	0	6.82596337492925	0.436463050593817
683	1302	1701	-0.695471587638389	53.910365663342	1.52121974556614	2.13245628254765	1.63441078106676	2.95179823189082	26.4204273475298	643.676965410264	366.955595530807	0.186094669668246	0.226594028262696	0.922333111425722	-0.192653598343348	0.872336260769545	0.886159469995735	0.454862344604108	0.65730135701309	26.4481349712156	2297	0.00492905512631248	0.0776539137132415	0.508693573105881	0.599451810837544	0	0	0	2.66030160588615	0.422173322292367
684	1302	1702	-0.567791475112956	59.4950516180465	1.57361764780578	2.11297523260493	1.6473211724575	3.31984979551546	25.0071815407309	712.526237952374	428.968671450653	0.0285262178208855	0.398614870135596	0.888229109433399	-0.022680508275022	0.862823885786381	0.863792281601786	0.440582347588717	0.647987487846114	25.9189693766808	2494	0.00423155104688567	0.0791942988379121	0.477350586935526	0.573332133934654	0	0	0	2.3306645594972	0.632197303520638
685	1302	2101	-0.432919756316725	23.0131621739704	1.60096494365865	1.95272629968354	1.76019562436603	2.74806080088833	21.4435257336294	549.475417425398	202.36290582515	0.426033577461479	-0.171203562925343	0.823872026171532	-0.496879048723741	0.781228554179858	0.499925042114094	-0.0719312067025789	0.0751046197921861	27.544314522162	2791	0.00835901622256855	0.0752890619120858	0.274514164359082	0.195235265986334	0.388888888888889	0	0	2.45796663141154	0.507845947219383
686	1302	2102	-0.575942434269914	22.5889910892448	1.32941293411559	2.01511617735704	1.4783182022364	2.60598120660891	20.2748466525219	489.092686938886	191.154041809991	0.274815190567422	-0.143092035454828	0.888573308487433	0.0709431848684204	0.896357323581027	0.771676933347448	0.667188973226701	0.425999066238907	26.9302708523657	2550	0.00199659850772346	0.00972877810992047	0.295918724047386	0.207288179555974	0.388888888888889	0	0	13.1350284390416	0.794332008521789
687	1302	2103	-0.636220566973091	36.9151464503746	1.3207172767033	1.98893566748685	1.48487708472383	3.00136320847329	24.893993748839	574.150961343557	288.864301815415	0.225604879544207	0.351147960048878	0.842801811308761	0.404678277570567	0.610637611305078	0.703363559208469	0.682398075121056	0.496527522394051	26.4979351104084	2665	8.17454052694823e-05	0.00894315059941712	0.357416142011156	0.269683718215788	0.416666666666667	0	0	9.76805697286386	0.732025036277086
688	1302	2104	-0.696336183673521	29.4090391268384	1.38944946749004	1.91467165015427	1.53276866839966	3.20316818269884	30.4718014639108	624.970830980997	318.521384856666	0.248421448112928	0.360128144377549	0.848224884467533	0.150476810654666	0.916360792704375	0.465173464786009	0.00167893941728418	0.414492388256149	26.876407519695	2852	0.00326426759641165	0.0273440183727593	0.338763455238254	0.224589652349418	0.416666666666667	0	0	5.72838449558034	0.634737090914214
689	1302	2105	-0.708706211609222	52.831651418023	1.42657109048369	2.17973018199453	1.59843885998879	3.17868836250654	26.5582978834477	656.42970531679	361.458518866085	0.0719716861118641	0.734064368711608	0.875336374145922	0.546208432295406	0.814706563523234	0.82798187059393	0.51661041454086	0.619761468709519	25.4103433667269	2572	0.00224897364426698	0.0453196155373098	0.426799189933185	0.360118346502142	0	0	0	2.71308232934333	0.629801137386453
690	1302	2201	-0.0475996123776641	24.5313966193289	1.84030431569001	1.95781894738982	1.92594852765394	3.89837031006886	31.2111433986038	582.639395475802	280.951695319016	0.215982856978518	0.117431763409664	0.790604102286811	-0.442034728056584	0.832411496170883	0.245395474746535	0.72829011949095	0.365503095913663	26.1292539940275	3043	0.000865495021725433	0.0102043588680748	0.410802032738401	0.172167284045684	0.0277777777777778	0	0	7.19900024811742	0.528059367628159
691	1302	2202	-0.159226329592297	34.3413677422347	1.48452624825625	1.83884336166421	1.60851273182526	4.0303713457629	24.4276210376971	531.810919258002	362.258636582049	-0.02808369093854	0.569136042931855	0.810846340123319	0.565796381840011	0.708287813202243	0.27331285096353	0.736947035789143	0.435941235465054	26.961362525022	3038	0.000375484877885769	0.0441462971591562	0.528748994598135	0.323720960123761	0.0277777777777778	0	0	7.46139892280476	0.622667035046718
692	1302	2203	-0.630375353740095	54.29756568307	1.4217662247985	1.78844323223546	1.60119593769164	3.74730460158844	26.8162271741836	569.028408585014	444.831804766134	-0.14031663434809	0.340632833992758	0.878848909987877	-0.00784971525086704	0.849058249294305	0.658689883010627	0.801572733853314	0.486054957286243	25.9165427667392	2819	0.00536179169155593	0.063062531378283	0.535320463839568	0.303816066462004	0	0	0	3.67548632563601	0.887636518464137
693	1302	2204	0.138623945649238	42.2180874580985	1.4365863670391	1.87495655647832	1.6478352941095	4.52140751212445	28.1773413994656	544.789564748241	458.13090010495	-0.195589416803172	0.434836394011014	0.798142759270941	0.551527237947946	0.313267071139316	0.392089464837409	0.784439140626438	0.405725069160123	25.9316330957806	3084	0.00551091104274202	0.0546706824493891	0.495371768640222	0.611096205753378	0.0277777777777778	0	0	4.22977583949517	0.66753087270069
694	1302	2301	0.573888728568926	24.7786710037671	2.04197036482657	2.03574219221717	2.1204696013591	4.23421413542517	22.003880840222	650.506238611949	284.920123345374	0.00365145868045973	0.0879562309040749	0.783339486666647	-0.392036714565764	0.478084540016532	0.255116870052397	0.0168985068234168	0.321763180808823	26.8694718728247	3203	0.00243154723950684	0.0297043642761004	0.445685454161882	0.478752196497091	1.33333333333333	0	0	2.42585518221068	0.627294222433719
695	1302	2302	0.403073867940436	29.9866240456005	2.32170939073055	2.11774974227897	2.39274392486104	4.17712627829216	22.7122569017108	635.80618287879	260.965867057514	0.138765587415887	0.0748483712078267	0.77180998119115	-0.510959425792254	0.510098152934074	0.280371007880674	-0.0180388599956781	0.129589273618312	26.5932841352939	3356	0.00232677971930566	0.0403252647234939	0.440596549236332	0.541889233828588	1.30555555555556	0	0	1.72560999378629	0.597339993394205
696	1302	2303	-0.531546718015324	44.4479517830265	2.56661760966156	2.16380271930382	2.6077727287176	4.05854829098027	23.471366249882	645.415549893579	223.38469292766	0.238930861905546	0.0858038239817202	0.767843164615717	-0.51054390621351	0.494489035922869	0.265750242771765	0.0943099593880001	-0.0978367460078042	27.8303412642475	3409	0.114414892095159	0.00273654329193039	0.436196022250927	0.609659887655932	1.30555555555556	0	0	1.96422140364234	0.506340859035147
697	1302	2304	-0.0116195696176011	27.7957029063736	1.67225962606391	2.04519625273498	1.84347450159203	4.61809614464423	22.3635476243691	655.22381425723	388.503020644672	-0.317479138761426	0.641861659500698	0.787860200143222	0.710375101384645	0.331047200427148	0.261011435819834	0.432837481261404	0.376070383313212	26.4472064297632	3262	0.00272936863212906	0.0487198135381766	0.493879255058797	0.577085619797197	1.30555555555556	0	0	4.16450984091044	0.676609145113042
698	1302	2305	0.664313689793971	25.3798882618007	2.09246496117845	1.98738416036221	2.22198897588154	4.92349988892571	34.5304821512424	681.390747487306	354.837155799201	-0.0625058207093035	0.394536421434531	0.746081101902107	0.0482148065673024	0.232950470027453	0.320272100185345	-0.0355980507015285	0.236302869020732	25.9485835115882	3447	0.00123263646633751	0.0182758139316374	0.582783266359629	0.631355192294554	1.30555555555556	0	0	4.2975478812577	0.582044916277024
699	1302	2306	0.0698449569588802	32.1069310667868	1.76301690675223	1.93933660664646	1.87317362020249	4.76599438854375	29.4058745667983	748.398080528634	435.210219148157	-0.30814642304028	0.585095173170304	0.830108308356614	0.587218509226608	0.482935886142984	0.304821841932482	0.315941203204385	0.359550032400164	25.6091930028457	3345	0.00190296574074412	0.0198285135650678	0.485156116987295	0.615953100809753	0	0	0	5.73566697505433	0.439310430112408
700	1302	2307	0.244874447110553	33.3735169570884	1.62833207956384	1.93770562244286	1.75073835262715	4.59791181390068	30.4216180062191	737.690001470714	438.680741424859	-0.491050762704138	0.513999850769554	0.856040683708008	0.546939080062134	0.507665502862996	0.31742945239134	0.0633417348136218	0.356139295616157	26.4550192110751	3315	0.00509788088224416	0.0165154510131929	0.412018086160774	0.617558016065364	0	0	0	4.45724043699404	0.146367673554748
701	1302	2401	-0.5163404867325	26.5318035796069	2.0969846735687	1.88423297311046	2.26141646389001	5.10874066276535	31.997419155991	570.756486589792	362.45956936133	-0.317302666481465	0.468137652488805	0.710915819493179	0.271068577203983	0.277057175610319	0.368902573717256	0.654268329907816	0.19303681013504	26.3964187627137	3533	0.00337920996942293	0.0617731209072004	0.569576893723122	0.694832097050047	1.33333333333333	0	0	4.15828609291567	0.420865077414598
702	1302	2402	0.675632217332577	30.405268768011	2.20309761926765	1.84447419253435	2.35406671011879	5.06803043139805	27.1498485007393	577.86360328872	311.720863358393	-0.450701024506028	0.434150709183777	0.656718810110072	0.189994195517079	0.327914136290034	0.44084182907032	0.662951216179681	0.140607654515738	25.6239858090524	3627	0.00455493116008222	0.0718391061910495	0.576977299020085	0.734436331022644	0.0277777777777778	0	0	3.52193362294573	0.489825979559603
703	1302	2403	-0.120257647337024	31.8027318093636	2.29160179451159	2.00532782092088	2.37584229665626	4.56572232626641	36.8944614575669	588.896367840685	216.18280353315	-0.374398424721784	0.570796183189093	0.14036983955789	-0.0886663352587937	0.585429681935654	0.445220838169902	0.601733398839685	-0.032730957484499	25.7351831876767	3716	0.00470925106852299	0.0574005353136849	0.469980016844726	0.724502601625311	0.0277777777777778	0	0	5.69435130869617	-0.27218107079628
704	1302	2404	-0.436753419188109	33.9972748439937	2.42800003370779	2.15693741168735	2.44937088402504	4.29985169834516	31.9240296782922	599.012683132898	191.81664104316	-0.197366867145867	0.586930901458485	0.288136276467812	-0.0556922209269536	0.809018751677631	0.438493107851854	0.474815424226303	-0.193537100482117	27.0137656795716	3762	0.0153361860639734	0.00224313642244331	0.41681259550282	0.669394638934596	0.0555555555555556	0	0	1.93419379438461	0.38921400428594
705	1302	2501	-0.238152067725289	33.3093950318928	2.05758394509546	1.8949037933906	2.1658310028368	5.13149144667705	30.0394648429748	591.865994762432	398.65298953385	-0.505383934291611	0.409578462751984	0.816402751654375	0.075470100129753	0.388403631532587	0.355382496324004	0.507765506642208	0.296733243547044	26.4395893501479	3484	0.00452388904483469	0.0621494206987987	0.48517788529496	0.660703810125849	0	0	0	4.09043308741548	0.225399282754648
706	1302	2502	0.208931797309723	38.000478260138	2.20197042455625	1.8153710840585	2.34134918820624	5.01595173266822	58.6466832576627	592.765473858181	290.302229268477	-0.568199744102956	0.395941125682075	0.774049213100107	0.299825865512359	0.313263195023843	0.504699094569928	0.6946264442164	0.131489348943339	25.3769440707128	3626	0.00593648825538733	0.0709415465970872	0.61093378097264	0.715832326883952	0	0	0	4.75418419522845	-0.624844442913876
707	1302	2503	0.0215866488256175	34.3681761894168	2.24549379211335	1.9255392685244	2.31780281135743	4.48059726000933	58.4111282244984	521.174500280328	199.382132073765	-0.476208489393612	0.541404762389276	0.509308588212151	0.248964641105623	0.601188029392584	0.57462446099161	0.683195392073925	-0.00774091617505512	26.7800503138307	3717	0.0014095337103738	0.0393173475783116	0.520594681995408	0.677303012863639	0.0277777777777778	0	0	4.91826075390653	-0.108288864225862
708	1302	2504	0.360621396331244	31.4339638538718	2.40204030966952	2.20975321303074	2.40764731651229	4.17083704830281	39.6961263066718	560.965753265405	175.917139387156	-0.254967810942138	0.583942804040075	0.266395532389305	-0.0405381598723208	0.746947413710402	0.648861282630391	0.0644913906630192	-0.198176534693875	26.917327323437	3798	0.00951766814529783	0.0428540090560928	0.474208736115512	0.569175170826207	0.0277777777777778	0	0	6.29413957330733	-0.0945673595446697
709	1302	2601	-0.303069710274821	35.6959910539254	1.65626993330618	1.79320506309107	1.84636997049019	4.81386594883291	45.332988153472	644.090140140921	390.829247946942	-0.51814133814206	0.434189470338511	0.824717019344723	0.471825776361704	0.38535390387815	0.368965232390863	0.322055000140509	0.32917354800456	26.5835486669789	3392	0.000903782567726618	0.0116412889971624	0.496715335724755	0.593184181126489	0	0	0	2.79802490127759	0.401005427083447
710	1302	2602	0.165520663544019	36.0701505927652	1.49773873713425	1.8528864137483	1.75311884801866	4.68847664062011	35.0662439289748	609.066019427922	415.250705071009	-0.283467472254874	0.363173995916512	0.820645935263057	0.603362917784684	0.385991912485065	0.372538000588649	0.553896319725261	0.350761663905973	26.0388934411753	3310	0.00645658107750679	0.0629181512395335	0.421223850700817	0.606801517374424	0	0	0	5.66743829952082	0.580364899746882
711	1302	2603	-0.107237511688874	39.6333430399713	2.06332914774353	1.89376410114974	2.14418295279084	4.57501220038204	75.9574426710274	601.269523785415	242.655254321411	-0.555849376870505	0.437521379199408	0.702177117158497	0.150344635117025	0.571524892898084	0.583519545039287	0.503437048493112	0.0394870800140248	27.383149232086	3658	0.00360368367097076	0.00962807033376412	0.532115063565171	0.680549056144749	0.611111111111111	0	0	9.07673621646938	-0.621024195681814
712	1302	2604	-0.38285555851613	37.6822354958039	2.28567770443318	2.26350414909696	2.30332582708674	4.00111773744908	54.678948248482	602.808314346827	164.94617501009	-0.351282269369883	0.545414216234916	0.239834063496586	0.0148096681948252	0.880712546307467	0.673548310510442	0.674957871469949	-0.191345025947667	26.8572377436292	3772	0.00330959970856295	0.0137681401077346	0.469555540597975	0.590625298659573	0.638888888888889	0	0	5.3380012040026	-0.547745263629149
713	1302	2605	-0.240715059433823	45.9170574545688	2.42201968214264	2.34499149640359	2.40623653177965	4.04954347680958	48.2241516165873	684.596923035253	160.257326059361	-0.215100740339152	0.528743043584011	0.266769189920937	0.00792956322961817	0.874247960921004	0.660024072189645	0.225515692938008	-0.31040849906165	27.8932107653079	3810	0.0874686933612198	0.0245947224018367	0.527854734928689	0.590452780637265	0.611111111111111	0	0	5.93205005040006	-0.745997780327566
714	1302	2701	0.392507247008085	38.6073286252678	1.84352561416336	2.05006469066202	1.92127350408602	4.82195324793177	47.1421496805888	580.095699761615	324.785819753985	-0.352339634486991	0.395436843058992	0.786319831854111	0.196040935655514	0.422575077934147	0.407187757572123	0.0182198745882839	0.221272864449831	25.7489368021021	3545	0.00208909577672172	0.00227209295969716	0.376277720957539	0.706091725832589	0.0277777777777778	0	0	6.08340744843656	0.79808690221075
715	1302	2702	-0.0352830816715758	37.138221482365	1.96340995909808	2.13520277184285	2.0087123721681	4.25382878414806	52.6491257272768	626.613269075972	260.183807303498	-0.337389911341648	0.485886385241303	0.629062726207676	0.116251486248027	0.736278793481537	0.484176665640712	0.313662047306051	0.0501162918058487	26.1139995756278	3638	0.00155058054520206	0.0280998361704779	0.489750889325875	0.682806737401821	0.0277777777777778	0	0	3.60819586997958	-0.102568276842305
716	1302	2703	-0.25644997848605	39.7617288337758	2.10106628722579	2.22217450153704	2.12847461897992	3.80726402284636	50.5697389475494	590.42974820326	180.66799471301	-0.209868496332571	0.584322275744917	0.288397526650716	0.067640734485121	0.87870161759989	0.557867181968988	0.499816756640997	-0.105513167805925	27.3116238778129	3712	0.00690736738133768	0.0305279901778746	0.393048774895658	0.631245062578601	0.0277777777777778	0	0	6.41608006225712	-0.225958114248951
717	1302	2801	-0.564981617070463	38.8758419538376	1.78336181618328	2.13064078433963	1.89536676133108	4.40123457553614	46.7674619961628	584.407243692354	281.515749173396	-0.247851645799819	0.353084079727819	0.720292530434774	0.163062945208201	0.445389893610321	0.417717351863331	-0.080474552817403	0.110782860160404	25.093694548075	3547	0.00273731711799659	0.0169484588199446	0.549336129702603	0.731984907312091	0	0	0	3.37229725897188	0.22765378432235
718	1302	2802	-0.265882695916322	39.7043883911977	1.75754586430044	2.22733205638073	1.84230068294347	3.9619168673997	49.987025377576	598.490764403058	239.485837792931	-0.244931653705581	0.454487524237835	0.659127428265215	-0.0129867310877058	0.680730570244418	0.448676121354676	-0.273989617824705	-0.067897159004339	25.7797513929981	3549	0.00108961171041177	0.0181795820467329	0.57656793352951	0.724029282948721	0	0	0	3.01194374796572	-0.279600458961888
719	1302	2803	-0.086002429897538	41.5830583061951	1.83038314620354	2.14819667533488	1.89330239045073	3.58204725777141	41.9443199429789	579.360996305437	219.546919079067	-0.0212507136296689	0.556042137251311	0.663201225627713	0.0127045498812455	0.832936322205975	0.445237481880078	-0.142982341386932	-0.174000811380871	26.9211359612536	3597	0.00439597129588945	0.0344619117761205	0.46635955436892	0.715473131564839	0	0	0	3.83609841992473	0.0617594895692614
720	1302	2901	-0.578087128946866	65.809770650919	1.64579853569396	1.88250569103925	1.65300875596565	4.050217890017	34.0979051120519	776.67739852841	473.925396353899	-0.559976037952554	0.146576275653828	0.831196333969985	-0.145772369304654	0.847693081424589	0.731995635921288	0.641854294881299	0.479094215025721	26.0407077655004	2786	0.000834582888804029	0.00695706445200735	0.629632663557548	0.586556403044476	0	0	0	4.01286095182644	0.624577158662749
721	1302	2902	0.00915990420639289	47.4751366446464	1.25641283110781	1.68746682868484	1.50483700530517	4.29219719862887	28.6259766759567	689.338350518587	468.363775896263	-0.363463996656572	0.220056959516881	0.851536249916421	-0.00734233173540473	0.400259505930941	0.502986750505277	0.332339497325965	0.393758241543068	26.5504797539547	3072	0.00535328717114259	0.0580176919102261	0.502187353225891	0.577193406698315	0	0	0	2.90006401662831	0.782964014069405
722	1302	2903	-0.660344308832702	32.3126930768769	1.26435875301719	1.87276857410012	1.49448264205344	3.8081556527721	53.3116070691551	559.962106137133	361.609122842104	-0.490080287544569	0.505828224128625	0.873902986643875	0.482173454229375	0.649646062205839	0.452509559425082	0.406977976880909	0.337408023614488	27.3870647167346	3233	0.00227533941608392	0.00995143801116319	0.579200011208376	0.660283535028491	0.194444444444444	0	0	6.57966656028324	-0.511694762167891
723	1302	2904	-0.516385507608163	35.3968565515938	1.44088364079217	2.08853738887245	1.60464617832785	3.88381228048584	48.9408431338878	586.979819112113	297.108002437922	-0.340336582324257	0.354311257886684	0.8275427075248	0.02949937061575	0.687444002244271	0.419095842682672	0.356292340505116	0.215342808418046	27.0223441981836	3426	0.00147039348900231	0.0458287406081325	0.563193162348354	0.612857397605596	0.194444444444444	0	0	6.74530616493952	-0.425878124642904
724	1302	2905	-0.460732816848166	54.068372925531	1.5647696542218	2.29915184064671	1.69390552216523	3.12166982336603	54.8111168318833	659.700238570551	195.076518326489	-0.155268070816539	0.721390633948376	0.834637936898778	0.507818997035741	0.776463257816914	0.453494720211277	0.785977183246266	0.083408607368146	28.024304870059	3467	0.0346442481735479	0.0198632103399595	0.542717179350356	0.641485331577966	0.194444444444444	0	0	4.74298255049929	-0.441268688373957
725	1302	2906	-0.529228511942228	33.7870641441955	1.27749824132233	1.89437802843569	1.47163654366767	3.54922870722841	64.1030379195399	605.364130428284	344.211829753145	-0.71734060435025	0.284920263459569	0.85455225536624	0.236844415631986	0.736967579201152	0.590368431777004	0.297210262790939	0.314874153358327	27.4944930296915	3202	0.00038602060888453	0.00568905572110394	0.636553973565744	0.686393466090773	0.194444444444444	0	0	5.0592203200625	-0.345690892611997
726	1302	2907	-0.168042017515908	38.5031904205113	1.47427815314378	2.34628107231485	1.60012746244774	2.78652553980714	60.4107028156918	623.395716327564	160.856495027151	-0.371266714843681	0.447258181268478	0.809832348315489	0.108389173621871	0.817571788081139	0.350898484994043	0.684246206978752	-0.0151153035855569	27.2857237213078	3464	0.00263049253308497	0.0210453575169193	0.481177117713192	0.667692511669216	0.194444444444444	0	0	3.88193915279059	-0.235786582721932
727	1302	3101	0.632376906007385	63.5360277084971	1.93924290233751	1.98396836193492	1.89317274547505	3.67987494917847	71.8543443060126	583.137310341099	428.990586126261	-0.218174441992081	0.17063803767778	0.929553151717943	0.0877845189886052	0.656097468799693	0.568533597348265	0.733352326299153	0.29767312365114	25.5827431813213	2818	0.00105759904313511	0.05407867174369	0.712900929874173	0.7271878062276	330.361111111111	0	0	8.71567091852711	-0.847240593394518
728	1302	3102	-0.0468123678511227	61.6502390183518	1.5094646556543	1.81311234700285	1.53321050454628	3.61248164213122	69.8750542079536	566.378858887606	425.169060822624	-0.654950188190186	0.108244594514715	0.926993365059338	0.231449250504622	0.435091054797614	0.551525928391661	0.674778019711985	0.32182975564953	27.063214369912	3023	0.00152207532177553	0.0387558665022898	0.586472702671286	0.503554934649931	0	0	0	7.04696575275423	-0.635423107447486
729	1302	3103	0.0181111915172801	43.3650663392519	1.31572755991715	1.98294709019486	1.43762311795509	2.99555328689241	86.9114977793129	497.982269553431	313.734765092262	-0.704628970702787	0.446414350929929	0.90242615757766	0.492405236244393	0.461221112038149	0.39594395230598	0.0600462614381745	0.173596956648642	26.2292098349076	3264	0.00323096962692572	0.0427672712182541	0.612069196992976	0.620381827743864	0.583333333333333	0	0	14.3349457312203	-0.70097858125676
730	1302	3104	-0.438735813811584	38.8220217420374	1.51862036165846	2.21071872073909	1.63740269444799	3.07245900337799	77.1510206363946	487.274798829953	263.181825048045	-0.681135394746584	0.41787567553425	0.909863260336389	0.418191578945328	0.523669983652483	0.355155848153068	0.414248019062736	0.0815777992487078	25.6332839096902	3361	0.00204382412900038	0.0401028000789203	0.584953353683033	0.59132114058233	0	0	0	11.5926842010279	-0.59191251860815
731	1302	3105	0.582931282152998	56.5979527422647	2.01371672600741	1.87388840747371	2.01561359946393	3.38123162996276	89.9821047715666	529.37586854598	394.732564472439	-0.511099090653761	0.465022806094416	0.854302245918208	0.00920635566654166	0.687922314893683	0.429145216983193	0.736142354216874	0.0203015326287088	27.3496217334472	2772	0.00409457774922647	0.0702753162601426	0.754967656563201	0.754740984510136	0.0277777777777778	0	0	10.3807272755497	-0.630241393290578
732	1302	3106	0.48387926482149	61.8543079529916	1.72771732669086	2.19421870474102	1.76427756817108	3.42302918709395	89.6916444906331	585.611531042411	385.069076524167	-0.547262446221541	0.481404045307914	0.833083614593962	0.4399156557273	0.14115552816434	0.236801690805146	0.475936396821198	0.0691657523844256	25.7017184362375	3052	0.00321416125175882	0.0823689249269191	0.732977143500204	0.671097988992551	0.583333333333333	0	0	10.1367383697362	-0.597594363472144
733	1302	3107	0.353963227047336	50.2769274278551	1.51698690761315	2.19485752484729	1.61668696131883	3.12435941406377	120.432245607862	516.829873420742	330.365236279938	-0.658476696664099	0.422011490744321	0.886810838781698	0.316540838268113	0.382539844044494	0.19909169399315	-0.0443561336135765	-0.0246142116480271	28.417081415119	3203	0.0145883107762786	0.0705170901392438	0.68877904372022	0.679294775225018	0.583333333333333	0	0	19.1524268544421	-0.697479623000064
734	1302	3108	-0.458117177776835	44.2182858990653	1.45762714688442	2.1330783571823	1.57816226986652	3.00625646626335	91.1041759990066	483.286721512165	270.548700029149	-0.659518886633693	0.367397798947828	0.892288952780192	0.424449179765514	0.700440617426434	0.310227376333256	-0.231268623523563	-0.0194835432256122	27.0697626264948	3334	0.00238126855163133	0.0663660424429305	0.678314393987228	0.601097669535266	0	0	0	16.5199023320126	-0.658328154619439
735	1302	3109	0.606700977666853	62.2854911110742	1.95010959376292	2.27341136390736	1.99821620871716	3.29880467373184	119.100376402017	559.858435557329	351.714143523605	-0.651319167006782	0.382282469977063	0.732453455120881	-0.0223165410320739	0.229072804107907	0.290452690559773	0.606484741186925	-0.12596167908112	26.5407111766903	3086	0.000113506417398249	0.0730418748441208	0.794219631412887	0.756144880077166	0.583333333333333	0	0	17.1240305877918	-0.735415202408141
736	1302	3110	0.693492220122404	62.832801940714	1.92198966696145	2.17746056907076	1.99831503365101	3.06111163268449	136.712399758198	535.032022396819	317.771121450751	-0.663130082221152	0.346781515968142	0.789524604127482	0.00328403883480093	0.429884268882254	0.352272814885841	0.684384584301151	-0.452673548922412	27.4781523169913	3119	0.00206499612090218	0.0663001223796449	0.724205873658263	0.76691480080741	19.7222222222222	0	0	28.9418030854682	-0.725659522911309
737	1302	3111	0.727017126504127	56.8811201771692	1.78234953893086	2.16362358256784	1.85961812480155	3.20185553104695	139.015912583811	536.624863940073	305.406223031086	-0.634862698569559	0.39745629922061	0.661153473823139	-0.0474368701917999	0.357666035828873	0.357990418852428	0.324277564752932	-0.303864828597321	25.9967718949407	3233	0.00257373543665805	0.0750788107943494	0.769823835665926	0.732802819679395	0	0	0	26.8770454022719	-0.786601897522514
738	1302	3112	-0.15772657862756	50.3060070059517	1.62851492459492	2.03637245447636	1.70372766444772	2.95951116239156	116.942241296754	513.943444242203	237.998652134333	-0.65286213684434	0.132959481995928	0.875445292990723	-0.0921827472162223	0.654964092635284	0.360088260616025	-0.624495111733874	-0.135745243539701	27.3630045008244	3358	0.00261012156390422	0.0686140140419496	0.731839728868827	0.7349489019779	0.583333333333333	0	0	22.0150477002177	-0.770193853479704
739	1302	3201	-0.676073489832352	36.5514681710116	1.59176797054518	2.33817234090942	1.72149463735415	3.15734608316073	75.0586562909872	723.647738357679	222.237762202239	-0.605589839014937	0.325723743436041	0.883851424617791	0.273554330057047	0.526813125689827	0.351322165322218	-0.312446885105154	-0.0674747024783831	25.7025733886556	3459	0.000897936518672472	0.0133150519244272	0.744362327819101	0.714003982249618	0	0	0	8.09381070421975	-0.214459804048945
740	1302	3202	0.360787702953913	30.9296900787312	1.6300492392191	2.16977554474031	1.74237862769341	3.02317716208255	74.7305545204923	716.16054498174	171.472373749972	-0.443014322769269	0.228165793087142	0.870008265816247	0.110475686581179	0.83855242591532	0.348444516784753	0.18456763385438	-0.127236146711858	25.9867936032238	3519	0.00569318833911995	0.017230458491792	0.646807239887718	0.723211370581417	0	0	0	5.59637443641171	-0.097610408353983
741	1302	3203	-0.0216995700383471	35.4150869267704	1.7533910525674	2.19403974806452	1.86283568981671	2.9404831760726	105.692423183442	747.384746323111	213.089789007799	-0.56477995118253	0.110107067999663	0.884721612541559	0.07905511933106	0.862302935866762	0.399447208537734	0.0362166787310761	-0.242576568715577	27.2734015012389	3510	0.0237185825382845	0.0138749889631844	0.735806038150962	0.736865632928322	0	0	0	20.6330187037254	-0.536640640042077
742	1302	3204	0.182794841837816	41.9139280002598	1.84402032449776	2.36750770838295	1.94182402383851	3.01363777681833	100.393850132024	795.179242326531	205.201486726022	-0.66780060100927	0.23688899095993	0.892712999812977	0.0462686089881304	0.784411620206578	0.408494533581439	-0.218158050546484	-0.116699209607337	26.0174458867206	3481	0.00145436234316115	0.020503806181357	0.685883919518109	0.746690470207747	0	0	0	14.3444008187508	-0.712965282006409
743	1302	3301	-0.170698003164337	44.3113024477503	1.96891877848953	2.31722039674822	2.08537275572043	3.16206287315536	88.2784823287587	629.612508342072	191.247880147068	-0.697297171609502	0.118882593431341	0.86567554394013	-0.188898030061214	0.811222710935781	0.410443805755664	0.383130564042633	-0.0977594017075712	25.439424193936	3454	0.000946543132635371	0.0535839458469464	0.680997931700037	0.74422286623898	0	0	0	9.54964572827086	-0.743419250414428
744	1302	3302	-0.250929631879428	36.439228843593	2.21881059613301	2.46021304738066	2.26570605323468	3.30837067743361	78.1835551706702	708.055198266269	157.38094982405	-0.692188286866583	0.452940178940871	0.835915116947249	0.292351939656634	0.745817526049919	0.441394253391921	0.103657987075093	-0.150367232450829	26.4236340214921	3521	0.0282417477976948	0.0266472561169219	0.590053688723214	0.736488180636724	0	0	0	10.1189408650529	-0.741194099240334
745	1302	3303	-0.257870921173634	45.0517388383979	1.90747490395234	2.03583923639001	2.00856655846921	3.01381144807308	121.976411401343	638.629591209559	194.344779095869	-0.611364472164925	0.262639964107171	0.857002735568495	-0.0161360749098076	0.730916187724148	0.463199471806962	0.212247362061163	-0.371098564418807	25.8555776216414	3443	0.00315545136197372	0.0420521445259774	0.633734680568066	0.745175527474042	4.41666666666667	0	0	31.1158624447853	-0.793755566791321
746	1302	3304	-0.431096779875926	38.3473669769144	2.26944405736566	2.26053862668863	2.38664925059711	3.11241882824005	85.7686075114498	616.768490208778	159.982765768099	-0.612450229493511	0.557651500395848	0.782107269557667	0.317271098423293	0.74553805812429	0.488601200182836	0.353600765920418	-0.481872980343901	26.2312508924236	3498	0.0187596018529397	0.011902047798532	0.528635615247188	0.743212181144678	4.41666666666667	0	0	13.6335783787332	-0.354643936678287
747	1302	3305	0.0754264497890904	39.898550641526	1.77213292739795	2.24910062958516	1.91044405702621	2.87123976275286	129.316856188825	654.295308221031	198.049133653418	-0.598234298158606	0.369919212063247	0.875522815300191	0.0831843451448262	0.673112065281537	0.390410897713999	0.186878961511142	-0.547816339105804	26.6471007638368	3323	0.0210182870664263	0.0583984039688276	0.598818345993655	0.760762311587465	0	0	0	38.1429361326454	-0.761233765318949
748	1302	3306	-0.689995598779211	37.7478222466372	1.88147871332671	2.22749543170252	2.01088984931141	2.9608289145998	107.670615609426	633.22571263995	189.042178481878	-0.566477120099666	0.473283195779685	0.873875078612467	0.26140348327117	0.702883345397743	0.45218720992063	0.0576322167213683	-0.504198559462408	29.1187115168399	3410	0.154985388454621	0.0434533544077032	0.511211923723387	0.704408896742346	4.41666666666667	0	0	15.9441486078383	-0.679779378961325
749	1302	3501	0.663101898971016	52.9075512595057	2.2199302755143	2.16094119443508	2.23099119360074	3.3972097610352	81.7700793808005	653.512867877975	335.108932190158	-0.703269326437616	0.484463850862581	0.858726056507949	-0.169708932798817	0.707085442182408	0.0572503244605633	0.450587376848544	-0.289475117347335	27.0373023826926	2720	0.00296470671452899	0.0887868794864325	0.755774480054732	0.772691971311415	0	0	0	9.63668511765328	-0.349992877637818
750	1302	3502	-0.0243449770110734	54.5593696409253	2.32078642250046	2.080148904576	2.35712443171132	3.35234796271169	95.1244203235041	683.575698293982	350.846640653268	-0.646778860774753	0.27281476722473	0.748657168245699	-0.348721899374104	0.748347079007831	0.308441604135472	0.437276021089944	-0.254327762381666	27.4522936072472	2889	0.0054651514662669	0.0863006444042379	0.653461925479831	0.772430717105317	0	0	0	9.67878716566389	-0.285492061305537
751	1302	3503	0.73041951465795	47.3242152178907	2.22335369289439	2.22861161039865	2.24042573210532	3.45564034959639	88.2730955803426	644.008389707539	303.696395424772	-0.748374515297834	0.352913530646991	0.911264476080007	-0.302299990019003	0.645882741692758	-0.0515339442961944	0.491191236878138	-0.36691046846537	26.2240321230018	2665	0.00104096177543937	0.0855657536319568	0.727973281581972	0.772325343881463	0	0	0	9.35666369752747	-0.404582261717851
752	1302	3504	0.759429351790784	46.0216622868499	1.99070607826248	2.06704857405359	2.03317766080517	3.27765488971953	114.490993918695	649.435760395302	263.854040342554	-0.693336702868776	0.482663395225207	0.881391641738399	-0.0331936962734057	0.704471777518724	-0.0387811908941772	0.619762374740906	-0.564455398834084	26.961118419398	2909	0.0015487669993468	0.0822392588652726	0.660810559271487	0.769593166720125	1	0	0	17.0328865650629	-0.329588484001296
753	1302	3505	0.42233670428222	47.8683434157017	2.23337316293767	2.12425487389186	2.2509457266619	3.39750230909999	104.973544286307	678.13494870706	296.486135065339	-0.671078432872307	0.30052124062828	0.791385914777787	-0.239998798404203	0.731730559585101	0.10674602616122	0.504972377832108	-0.487067531242141	26.3771452276667	2920	0.0064833648973696	0.0805975081482352	0.622463757916642	0.775410347650582	0.0277777777777778	0	0	12.8577087854864	-0.356559539034458
754	1302	3506	0.59516515157918	48.9804456750226	2.08023170563612	2.14903213273631	2.13475585097671	3.22211457148377	118.035682733585	731.286471208933	264.394005313977	-0.544204164476571	0.0395133149411654	0.876029423592558	-0.442716924379894	0.74301393172804	0.218665431442294	0.727443188260022	-0.48524822686356	26.9068175420225	3018	0.0120837409681693	0.0755012783387908	0.622216327356611	0.772485835407024	0.972222222222222	0	0	21.0278661834258	-0.545590944738296
755	1302	3507	0.753716866911522	55.7589443212746	2.10321754160711	2.34300951437388	2.16779473017639	3.14129796450192	123.398777764261	715.3933061457	278.410856107055	-0.649599480128817	0.132219919163612	0.812176235342227	-0.349371923938986	0.668727791069624	0.300505001985619	0.560059343327897	-0.417953545691574	27.9179333800389	3058	0.0215579959245232	0.0597364636362672	0.646515888523109	0.769555500341677	19.7222222222222	0	0	21.9363253859777	-0.795166342377429
756	1302	3508	0.68238953094923	45.4295607994381	2.16683428978618	2.33227712916518	2.18475763200422	3.50154206785623	95.0727295022069	670.867077337596	297.977883182896	-0.54271161529043	0.520443505132461	0.911798604792235	-0.203944335105687	0.64393150516347	-0.0547682088002394	0.438979186228937	-0.394383114956026	26.4219952746074	2669	0.00245386338394289	0.0820050061860018	0.740260036831969	0.766704177733107	0	0	0	9.87403946080455	-0.503214455107986
757	1302	3509	0.775893813530804	45.0453364419054	2.20966846541838	2.05267502688529	2.20567592949093	3.5286124243085	112.097384780306	679.216417819836	277.555256062039	-0.789583362653595	0.683493852965374	0.922295125494084	0.237730108017648	0.664365998327456	-0.0880037399395809	0.453195614950565	-0.508393998229158	25.7658749594973	2794	2.61861160175559e-06	0.0830731557150614	0.718806321524014	0.772689124672735	0	0	0	12.6908577981907	-0.300444325825372
758	1302	3510	0.755255019952085	46.2418776679287	2.05060517364965	2.05635444141212	2.09135339258691	3.33030929469739	112.795162526898	639.130019603038	275.598214042225	-0.710246957168758	0.674660185801595	0.953869962140042	0.318462616319803	0.691583693569815	-0.0711801308366952	0.534125805141861	-0.543572193010743	25.9957323075055	2840	0.00240852148664705	0.0864222448501595	0.701344304585808	0.772822103365343	0.0277777777777778	0	0	15.4170692995521	-0.372871313786232
759	1302	3511	0.755396578201613	41.4615593605074	1.70219291233887	2.12517866251427	1.81414080015244	2.85672169493874	145.247645948981	609.000952540164	215.046672764581	-0.51789364057296	0.162190044003601	0.892077316875347	0.116153032915004	0.704914817517329	0.0437322051508612	0.602603974375001	-0.659179648658621	26.3936885592203	3035	0.000353160383836574	0.0544635078081322	0.580105049900624	0.760133932069395	1.11111111111111	0	0	36.6846182029977	-0.452102114324088
760	1302	3512	0.821938847620736	43.2284926706151	1.70276322591368	2.06710472991789	1.82447474937283	2.81090455612165	155.493336377935	641.091577119708	215.000040950575	-0.457812783960359	-0.036489169648853	0.921765260508876	-0.0438700687332176	0.784097654853236	0.238388717522584	0.52795037796971	-0.570267480331969	27.5592128982937	3120	0.0200760900075092	0.0212661145585923	0.539236584560794	0.756597174376474	19.7222222222222	0	0	38.1966549385983	-0.646583692451705
761	1302	3513	0.4755209384027	48.0055773175151	1.7543243508458	2.19915470016051	1.90276934956532	2.8057259576031	139.335783989368	666.385680831852	222.24826764523	-0.582549314640162	0.141093897928313	0.868283006819056	-0.0693675439285012	0.639527462762643	0.374234190464011	0.155830501346466	-0.60360997178524	27.4041191954923	3254	0.0140713850820686	0.0630930859028728	0.571877369590251	0.764628609266733	0	0	0	36.2883919328498	-0.728182482745882
762	1302	3514	0.648426483106273	35.8780568969789	1.62750905318093	2.14952340616781	1.78405226413966	2.74706961882992	114.483992979701	589.862914522263	165.226246570974	0.180548887533188	0.436969420356002	0.890568732733117	0.630654259221036	0.709249089839635	0.116313222387504	0.314660534651988	-0.642615975147025	25.8153771139172	3149	0.00202982844336595	0.0491442424800915	0.469932634364195	0.740035078317099	18.8611111111111	0	0	25.6223123371177	-0.524635546379101
763	1302	3515	0.825901075605703	39.0643417662145	1.72754054819615	2.23690949763958	1.87795671630062	2.98456522102837	152.575546314903	668.647174520823	190.350023845783	-0.294087872670722	0.471628094472562	0.911715268309558	0.512185441116476	0.565691726722231	0.299108154132994	0.0894946611354499	-0.566351313231566	29.6385994190027	3191	0.174813890441915	0.0443808029197466	0.426011333716889	0.757245084609295	18.75	0	0	39.5482034143324	-0.665075614440707
764	1302	4101	0.755117434371369	39.7239583260635	2.14628883414203	2.57590596931711	2.25882619680667	3.48510709658707	109.918436648272	606.44051645044	264.393104373578	0.180143074717409	0.495485197599522	0.919022133588382	-0.0902780240726151	0.673771780135102	-0.0992113206600455	0.645403266208704	-0.379744482334721	26.1985861018546	2666	0.00424291302769845	0.0812120863660001	0.752195846646213	0.756187614035288	0	0	0	13.4501436605618	-0.541511240026736
765	1302	4102	0.468824308637507	38.0321919354087	2.13790830600724	2.5312538824309	2.25173713647471	3.25770490677784	131.879655904342	597.021012989449	254.834050583882	0.0913258734429411	0.57589133697882	0.926404970730483	0.123236633942562	0.762599943214908	-0.10768027677511	0.633567935222358	-0.468788087019681	25.4904835975495	2774	0.0033671102755197	0.072078856792096	0.742316088855304	0.730372859099788	0	0	0	23.4602896140114	-0.540240172314204
766	1302	4103	0.313281861099381	41.1623495855747	2.02990558626185	2.34997351386216	2.08063178132767	3.27138041551357	128.049949353625	588.749642498699	252.431471183948	-0.344877867598062	0.678026592090205	0.971760173107317	0.367438498160299	0.690060767800334	-0.0929097182746102	0.622843886542224	-0.497940034915077	27.2982916732791	2791	0.0014788822439333	0.0775959737328439	0.752519284433529	0.752541546753751	0	0	0	20.0105831117977	-0.401948161726148
767	1302	4104	0.104903573514033	44.4257856738343	1.93447528654449	2.04218430001437	2.00506773899554	3.23062016238403	128.886735734314	588.489860475259	250.78674878939	-0.652562060540272	0.71400702158318	0.935022738262396	0.428394677705843	0.682883752389867	-0.0685401446901363	0.610257751988689	-0.592351725652914	25.9819975711134	2877	0.00394859427871283	0.075109379411781	0.72980779836116	0.757850869047162	0	0	0	26.0012323499292	-0.462824008778507
768	1302	4105	0.315025780842657	44.1234938622492	1.62064303550429	2.231343151617	1.71556376785214	2.98361373591406	171.510726109883	554.399982987102	215.107923777906	-0.632331141299592	0.800076940892146	0.937081730801842	0.621901990482198	0.733531402834022	-0.0492283009158324	0.654387714264396	-0.665825384228004	26.2146145468281	2965	0.0106258194338913	0.0156423579653407	0.626073875077098	0.747464442326687	0.111111111111111	0	0	40.2848854920437	-0.508017353518056
769	1302	4106	0.0728457449491482	40.7202947808897	2.20632241607809	2.70430526478915	2.3766204461596	3.31024470195456	147.668993670227	578.994476167186	224.092843291253	0.291826530930683	0.512488553346493	0.881359082368423	0.0492032160130082	0.744159323850417	-0.119728609619942	0.596223888305857	-0.330306054577908	26.785212200091	2751	0.000934302089293866	0.0620391306002917	0.770246692738193	0.749687479229317	0.222222222222222	0	0	24.3152663400962	-0.550377406927945
770	1302	4107	-0.0427516246616926	43.9356626447163	2.04259368054367	2.63717506693586	2.16738599276026	3.12724300700311	180.191241940514	610.691896749238	205.471162587649	0.0332591505221658	0.610584120911546	0.824225527902702	0.231854692183135	0.659209989524798	-0.107689088151086	0.675124544435303	-0.351448951232093	25.8878139497432	2876	0.00333946520180768	0.0553729960347199	0.773244853653313	0.733615077090043	0.222222222222222	0	0	33.0494506471035	-0.45294779699859
771	1302	4108	0.325509623323101	41.2556983739755	1.66692716550309	2.21550797990006	1.78316066359848	2.94810671599968	183.9467979509	602.840765163993	213.607100311684	-0.464188793520702	0.703966719672546	0.905430534681059	0.414773620320923	0.694941184792836	-0.0568491620932158	0.638307649223178	-0.517574228193833	25.9782668736735	2913	0.00126045044174123	0.0312812915259334	0.604679019277705	0.70187694308085	0	0	0	39.4520051349716	-0.480886241005083
772	1302	4109	0.237800279182656	42.3750511040145	1.57417715484774	2.15813729588733	1.72734823488208	2.97646150718985	188.166734458616	496.217225220104	192.307341453092	-0.572666622201853	0.86376965796188	0.926443344273669	0.713225209092204	0.759970386477784	-0.0331022590777059	0.403754211641719	-0.620434804690344	25.6823096622477	3004	0.00106148743015113	0.0104669669460998	0.670705873298737	0.736719152567691	0.111111111111111	0	0	44.7184156062184	-0.437959529329261
773	1302	4110	0.385174476176553	34.7227553193236	1.47652309573334	2.06984981286973	1.6408023082751	2.92041281101897	179.477733204155	528.619879096221	158.076013849042	-0.291425858084223	0.835313543825784	0.921512537780013	0.753010821145373	0.722655410427332	0.0157022391297298	0.405399235048611	-0.741489159253995	27.837697070188	3108	0.0282553641504262	0.0107834463312253	0.631835727497069	0.754169559318662	0.111111111111111	0	0	40.5916427739735	-0.436007532485016
774	1302	4201	0.324399023001432	45.5311885636895	1.60027927694732	2.29897299443446	1.74037713570575	2.88235293481078	188.685659946243	652.995037596668	201.447660498622	-0.228206683061537	0.577203014455004	0.850262558371876	0.20187952839303	0.67522105971059	-0.0225122089568861	0.560388037920038	-0.388431030484301	26.7696384162472	3008	0.00461135535990369	0.0692626408201568	0.798988366323215	0.71813451888056	0	0	0	37.3466893854441	-0.403228230226053
775	1302	4202	0.286390932508544	37.5045366365069	1.45681363480849	2.07110572144045	1.63867987636019	2.91421779717783	182.319623841848	599.768774766974	157.775408840076	-0.355177876593008	0.747108660114093	0.902816482405827	0.72494115572197	0.766858631285485	0.013024070353942	0.176485545480885	-0.687244860183656	26.7796908924951	3135	0.0096168370409898	0.0364644792874099	0.720957703921086	0.735827924901937	0.166666666666667	0	0	43.6799075605126	-0.278193205423014
776	1302	4203	0.360489650435853	41.5061467446408	1.57668794527529	2.29971096262652	1.74744968970275	2.92515414506096	221.848409638278	625.165880961731	188.216781076642	-0.575471576887516	0.67713547314288	0.864303011451014	0.386470612746024	0.838883058565198	0.115450931344084	0.724702774620359	-0.459208897531652	25.6871450423314	3205	0.00329180609284675	0.0739377494518602	0.778967640786015	0.748447771356315	0	0	0	47.4466944569042	-0.0151494991648835
777	1302	4204	0.595348119913858	35.5678711226826	1.5751391809288	2.17947914908593	1.7624776124534	2.99437266156851	169.463610835643	608.014572665941	145.711847768243	-0.210656135440639	0.649523964568428	0.907777910211723	0.529722150352581	0.736497018782687	0.0458244174242512	0.489124879719292	-0.631139892219739	26.99815762796	3211	0.00232032846015574	0.0625764411467056	0.794788584771302	0.75739963200428	0.138888888888889	0	0	41.1559688424626	-0.232322062260403
778	1302	4205	0.386455216070364	40.9961730503597	1.6764700145276	2.05887330822238	1.83142240897312	3.03506807442689	179.375412872782	670.640082805547	140.55921566522	-0.155413948041029	0.681333306200525	0.876449982121417	0.418419882146709	0.751877057369416	0.13377418768598	0.322094536518337	-0.581894580453064	26.5808011986208	3295	0.00988603204985292	0.0595501679068812	0.811654428596544	0.760033731011108	0.138888888888889	0	0	42.7028294293762	-0.190878915146838
779	1302	4206	0.25749377729582	37.8722625621274	1.95229995813871	2.23268529599201	2.11438710980653	3.04606658808773	164.560039372752	652.505078934366	152.874957214163	-0.182985722511413	0.68930182439065	0.858567523385089	0.381944085096239	0.85033039039266	0.228925544484905	0.47682635293388	-0.239669304164415	26.5088324284043	3342	0.000379180013628484	0.0574547044760133	0.81451359161436	0.750313687981779	0.0833333333333333	0	0	35.3599581148535	0.0362332565787929
780	1302	4301	-0.0784667851693551	46.6518823606885	1.81962860011077	2.13752801988169	1.93184779840991	3.08060437259619	171.666320931947	635.109064749633	227.045241829624	-0.135850001009637	0.385462822722952	0.888126779984903	-0.0521556531690636	0.725132248214807	-0.0520790258044817	0.490490047589008	-0.325674942221238	27.2527617275539	3051	0.00506540605279995	0.0727623772955279	0.807107277866636	0.724343331180837	0	0	0	28.4953263624715	-0.0398253534178729
781	1302	4302	0.0187166305852207	41.2757977370383	1.68757155151262	2.2421545150602	1.83267715750387	3.01883330136823	212.99871106488	621.387328482332	187.874893364641	-0.199681566662648	0.457507018191579	0.904959199039499	0.0174578302862221	0.837189583714888	0.106169860076573	0.678423506314677	-0.416673938091517	26.6395087332673	3249	0.000821401350717588	0.0692854290211625	0.85411790307557	0.748906703098172	0	0	0	45.150570597613	0.0391690786167903
782	1302	4303	0.355834663888877	44.0950783423393	1.86576173461048	2.23706047986461	2.00004820216	3.38585305755169	176.919897809814	678.818109974245	233.8200726518	-0.174493269393747	0.553228077417654	0.879619869355528	0.117282920575487	0.730329343841482	-0.0717024496237114	0.629598792977642	-0.363669105908456	25.9648510546954	3131	0.00182399975498363	0.0643690447564215	0.774424688337389	0.744736332922909	0	0	0	29.7138149993445	0.498378292918494
783	1302	4304	-0.0261095371939893	40.9715591732351	1.80487154563794	2.28479164457499	1.96955412119516	3.185555988817	173.63553184849	650.868211388536	201.215046242457	-0.021505264491195	0.501183087345355	0.908732597452811	0.0666821711285601	0.777124135505121	-0.0350402722715177	0.634824959470368	-0.353979039939397	26.3367753402978	3242	0.00295438139926648	0.0522981379391549	0.814648601596923	0.745051691420368	0.111111111111111	0	0	30.7438759621937	0.140497203494497
784	1302	4305	0.0229004074790332	40.0322002238864	1.5944247649854	2.22516423000401	1.78916261782947	3.00124914126489	179.818699180914	604.426710119283	175.241892697658	0.0897804560009448	0.576596014771876	0.896112353083111	0.230467430455221	0.844732116814492	0.104383843118346	0.72363180391507	-0.34993290504335	28.1432463738963	3359	0.0102968096402582	0.0685545791048109	0.768354042987645	0.762467670518938	0.111111111111111	0	0	32.3232644980501	-0.212368099331124
785	1302	4306	0.147980065567737	39.6111228599222	1.81556531072999	2.16151309217488	1.93670567653593	3.25277574405821	190.377932462169	629.128652256633	250.032723241516	-0.0546003031358096	0.494547952878064	0.78889202208223	0.190159705647791	0.71655440467227	-0.0438900756370961	0.588560032791937	-0.329217849644883	26.2623845608546	3133	0.00626387781845576	0.0437909209157932	0.644943918753166	0.724428478244269	0	0	0	30.7293530611315	-0.112682813818322
786	1302	4307	0.13689141309964	39.939704169009	1.6560386158012	2.31737841806027	1.81071451084851	3.28780173632984	194.891943309594	619.404692539525	203.290147533895	0.0907193570632663	0.391823915826276	0.827453169257365	0.366542340262859	0.756462114362849	0.0375728085832592	0.780719232606659	-0.366676477481121	26.494750946866	3400	0.00565230483880502	0.0282773153917448	0.682074286223053	0.745660211881236	0	0	0	37.6733504278367	-0.195842653713881
787	1302	5001	0.210630393435929	34.9658248725749	1.79423285158861	1.99678074964154	1.95892426172964	3.17212710599048	62.9096561555806	668.031729050972	326.658860081749	0.311517998153282	0.255641637620026	0.87476503472515	-0.0772612530899908	0.750230483516334	0.117106735746223	0.692316667005827	0.0815366794941536	25.1765423037993	2097	0.0050227011631536	0.0265334838670645	0.39504348636791	0.717368460057179	0.194444444444444	0	0	5.01507074084814	0.451881008025572
788	1302	5002	-0.193787315971114	52.4984827343385	1.72690326893879	2.03204746904517	1.8130645921228	3.30530329670992	62.506240383577	634.600521457009	378.279190670688	0.196295795443907	0.178027076604639	0.904000635682938	-0.164119961897785	0.712673637860346	0.183015828045998	0.663942338906218	0.0307586778285588	26.5777081841456	2250	0.0155821044145199	0.0547795888435902	0.651663788494331	0.729634598082207	0.194444444444444	0	0	8.71941757217005	-0.0908167705801046
789	1302	5003	0.0177932117121765	49.7209661580905	1.97850167321969	2.13470857251387	2.05163333868949	3.46342904111863	71.354800562036	650.286541475664	351.123294596713	-0.163074460410304	0.12789223623761	0.918893446554666	-0.461281579439533	0.675179197663478	0.0596918098872205	0.48733140108977	-0.260503313138557	25.6228013846175	2466	0.000171162080822154	0.059794826335803	0.666939354630967	0.755429677200334	0.194444444444444	0	0	10.5134004869769	-0.200440882045855
790	1302	5004	0.472226295150174	37.9220252297412	1.94785916300642	2.26569669980834	2.11042518407363	3.4461574946376	91.9642046923711	624.208997328995	317.963794253075	0.241029437950474	0.39420772684239	0.944904894661717	0.00294139022695625	0.700818151073539	0.0258514756913106	0.672858567329579	-0.130126767552842	26.4034088521263	2423	3.4382270237103e-05	0.0489645209473822	0.568912095814297	0.714815880555398	0.194444444444444	0	0	9.22778049317863	-0.269321559781664
791	1302	5101	0.0571976694439658	54.9068146637923	1.54858910063401	1.71531518047756	1.66397953772703	2.55506936767383	23.9957037113376	486.546893918796	271.581543527455	0.265354220373737	0.0238603978251116	0.899082232758796	-0.526927471096291	0.790001753942252	0.810292788561855	0.468266727134068	0.522937908558722	26.5277706199549	1529	0.00189408428464474	0.0506452192119466	0.605548189216614	0.69550048228514	0.333333333333333	0	0	19.624875077844	0.693581108051713
792	1302	5102	-0.406250422839705	60.3891245881656	1.77289875185201	2.11239258554652	1.88510068737533	3.12576590990373	21.572869661369	590.483743622717	381.625988913264	0.0800198990240789	0.161979958544945	0.822709579141072	-0.387665231534913	0.801658396005275	0.850441333675182	0.407606682810688	0.526691309964014	25.3026284646729	2075	0.00426005585644394	0.0613468867191816	0.546425314478555	0.666809655429558	NA	0	0	3.78217212218932	0.850422176061662
793	1302	5103	-0.312223954993052	53.7646294138704	1.63017804148078	1.99181557463504	1.77811085844193	3.04965181764887	37.4365443972774	610.44501813535	292.312499009556	0.480923309822053	0.0988698216308562	0.850167205931232	-0.268168467606819	0.842847549471346	0.7539415915915	0.278944843845843	0.343483956870762	25.4476612247558	1591	0.0029044933256081	0.0643922317015605	0.630571200694394	0.735524150732344	0.333333333333333	0	0	5.82055901381816	-0.44665233323889
794	1302	5104	-0.0651159312150219	53.5948563585269	1.64062976262773	1.90621054460033	1.78733086965988	2.9854202034511	34.3853220456971	613.866326390639	337.058539340737	0.426686353565028	0.256837031632009	0.889744670583481	-0.0686993016208946	0.804989529643078	0.593434301095731	0.642477961860962	0.30186660433434	26.6330498807405	1842	0.0154547895206234	0.0427656892358026	0.517081348217681	0.632801564101011	0.333333333333333	0	0	3.42621886265322	0.736842805553251
795	1302	5105	0.129818063999083	59.298114549076	1.69182441067206	1.96095201108389	1.76320751666397	3.31166924263069	54.5650065915425	588.915924239459	360.331737269947	-0.213503433683076	0.33232127958324	0.879050855604039	-0.165818863309757	0.7089269846438	0.66222030765164	0.268067300992964	0.291545790701673	25.7836165556932	2079	0.000638026689481702	0.0737239969138732	0.658897166068154	0.717753361811122	0	0	0	6.15149215035664	-0.534100852648501
796	1302	5201	0.853742919975684	58.2845031109234	1.88812539812142	2.22446007497267	1.90073443477568	3.50556182815362	27.1829447328724	774.234342891095	426.428595352759	-0.134405424870476	0.0827087457762454	0.892837810731219	-0.369212596212454	0.814947657905677	0.833001417774871	-0.00593646465321848	0.441428764614493	25.0750520417355	2301	0.00484026640576899	0.075417571210477	0.758280040328931	0.71805827456456	0	0	0	2.55165174635851	0.426891300230264
797	1302	5202	0.784023393145382	57.9170670328906	1.90153578212484	2.29848135644523	1.90936730366233	3.59279521442203	39.9997111065504	793.358684213365	466.768740393865	-0.114638816191638	0.347295488879909	0.897572098170377	-0.0904470227072535	0.873231255832342	0.819247349397369	0.47699806484935	0.49226134785905	25.3629222701124	2497	0.00433147599099891	0.0739245160430996	0.687022310141687	0.72670810446179	330.361111111111	0	0	4.043541488578	-0.745041740173097
798	1302	5203	0.774322405069676	58.4179381019607	2.06781263800677	2.33102035227811	2.04894163790702	3.58135677503177	57.1942486913238	803.997101279619	442.205978038608	-0.230945062906494	0.240213535201427	0.87352545299677	-0.200782200102523	0.733736061731015	0.83083846973323	-0.267885898788811	0.35809101539482	27.7040903563842	2450	0.00596157432249902	0.0816129963854179	0.77140339580941	0.740465818843856	330.361111111111	0	0	3.39515363457095	-0.453596245028043
799	1302	5204	0.605928831098451	60.9690891699896	1.92704688447806	2.04342943041094	1.868900149396	3.69208257223964	69.7355024314784	777.870401195917	455.217949136413	-0.190557386839598	0.290848782076067	0.921455171271007	0.144735896027079	0.82500850322832	0.727014516130019	0.572982699927614	0.414643650210402	26.7349040232965	2637	0.00555716195060791	0.0486179296308496	0.611269400546228	0.714260847362832	330.361111111111	0	0	5.56395982787849	-0.83372884619298
800	1302	5205	0.780256796122973	63.0514917657423	1.95056261391691	1.96230957890399	1.93449645641847	3.45000329961948	65.8944640194891	701.260825418908	419.683744893958	-0.401173748708124	0.266219944358362	0.899646207560169	-0.218072388394523	0.740129326592769	0.664470390411265	0.622555891162554	0.193513603479514	26.8278022554031	2478	0.00252651418608743	0.0794249079500238	0.753210508544673	0.760862595490777	0.0277777777777778	0	0	8.04418684436811	-0.654964208173341
801	1302	5301	0.483806630664961	63.72479987176	2.13270132959632	2.25845457394676	2.09337618135149	3.90022494922834	105.475402168778	889.761212397312	442.608314622091	-0.200685818763458	0.35385348864928	0.926767387527242	0.277469981908231	0.801655682724444	0.688639505192287	0.225656008318144	0.326315235542154	27.5306918558512	2632	0.994063511744613	0.911213120513568	0.629656616941551	0.753654829741187	330.361111111111	0	0	8.57758104537482	-0.853833474476115
802	1303	1304	0.767046925049414	18.4890567584876	0.756634413811463	1.06268664697935	0.872682090406538	1.32229520000559	10.7487364441358	305.187645766734	64.1751210357321	0.510689851191769	0.880803247409544	0.93982718339162	0.830168388146451	0.911843955343274	0.909252617865921	0.719632427969662	0.522385484237122	27.3752629084523	486	0.0243792707614281	0.0107129139642991	0.0657089229971017	0.266644187045578	21.1111111111111	38	0	6.17655046397381	0.281449925097795
803	1303	1401	0.329513861126726	19.8980406629341	1.01078334986861	1.93442587225427	1.14216041307569	2.79927825920395	22.1542737386084	530.331298521005	157.027156849387	0.510966920014123	0.588305372005337	0.83232312073809	-0.0178624967416404	0.246334309145404	0.545798044486434	0.135038242724289	0.717388087876342	27.6198933195117	757	0.0177718163690465	0.0599456768374558	0.0544017280784732	0.0694589490236767	15357.4166666667	46046.5	1	7.2703105397452	0.605726379194563
804	1303	1402	-0.594437290856105	14.2358997263986	0.888208676206192	1.56687170450265	0.998008319962053	1.91435063097298	11.8808731055037	489.100379791166	136.028908403228	0.770687366873265	0.759675026478714	0.936083631067453	0.690129762655759	0.881919181054323	0.672607940885458	0.651575592488476	0.743477593099224	26.2014083808244	483	0.0305645107799705	0.0865622087297178	0.218972255202065	0.0579369312306549	15357.4166666667	14491.5	0	3.0504034274649	0.585548179258116
805	1303	1501	0.435706001142253	8.2516231710966	0.797346894189414	1.50880838236271	0.922929498746739	1.64748419912342	9.75322821454242	356.715991573316	57.5475739982778	0.808544219951525	0.808523384120136	0.906043348537396	0.538761639247995	0.677265323011238	0.613409935193553	0.522293575047894	0.857948626006654	28.3281865625451	692	0.0149368262225661	0.10122470976794	0.103492990923475	0.320303382248896	30791.4166666667	0	1	11.5667117954344	0.38812490901378
806	1303	1502	-0.12101010520976	12.3055841418358	1.1355963298192	1.71527782485984	1.25818148399589	1.9811552164521	15.3004312814502	365.389237267543	79.4395142938033	0.605975581474327	0.73625941290417	0.940952807325083	0.432390177535779	0.630429444523582	0.75781419133291	0.381780513023263	0.759532899169099	27.9146543162388	1203	0.0235832811036982	0.0449786595128715	0.0604739109232403	0.126821295117977	26153.75	0	0	11.8632238803181	0.564773970662129
807	1303	1503	0.210137313535648	22.7529859681859	1.95765786810571	1.88207153042217	2.0700389701761	2.50237300331928	62.9125501181485	375.647167729373	73.7781548456425	0.316425934571862	0.0118479283616338	0.89995164545947	-0.525418886954061	0.762416602953019	0.739622860870209	0.303033738678109	0.651620956633956	29.5250145768387	1436	0.0509800817032236	0.04041847439333	0.243378575920785	0.0585427693704355	25500.0277777778	0	1	19.7591307308476	0.722513160716494
808	1303	1504	0.346969931616304	12.9752931448205	1.27826400777691	1.68281534372048	1.39376015106691	2.14937000049168	20.7158858947312	329.662043447978	71.1869258044156	0.248444700355086	0.263899701636011	0.878915191562472	-0.464893731449154	0.771575863816559	0.761395526146228	0.278439785999665	0.543240297848984	29.2159980415682	1440	0.0212114228664561	0.0619742930610491	0.19525547197164	0.0770768375924021	25519.1944444444	0	0	21.3660011074849	0.763440523579715
809	1303	1505	0.402718224949167	20.6184133777394	0.996413976841611	1.59055845742806	1.12294727413489	1.75333883474728	10.5929190195101	441.705483394525	59.5028075112162	0.840431365806109	0.90147185794812	0.926986000439939	0.88537318755263	0.807346983073973	0.873623329586459	0.105694498144794	0.684522634527989	27.9072368829786	753	0.0219872516132312	0.0157076781014748	0.248383588845781	0.254746415283981	20381.8333333333	0	0	23.2814085410883	0.866050673650234
810	1303	1506	0.641278936032287	34.187608953713	1.14995845786631	1.72317984445803	1.27151905483479	2.10374223337391	19.1313594827379	438.112659338549	145.715862595915	0.214474153603088	0.829664493134915	0.943798651305621	0.763672851977933	0.786454720672584	0.891085029166266	-0.138007734788427	0.329959963310409	29.1333924235505	1218	0.0189777143318399	0.00643696316559286	0.380849224294516	0.0804032365167479	357	0	0	18.8012045323367	0.474467505592228
811	1303	1601	0.0756402281402122	39.6529460462766	2.17574930508649	2.09941882143588	2.29428217025764	2.47309477067958	16.7790326286773	421.127123036337	93.7508299455498	0.441456177784196	0.539289566175466	0.824011178717025	0.368561796424477	0.710596427578174	0.806972857902489	0.813812731295078	0.673384076252669	25.7141307363054	1242	0.0312494543081475	0.113370399410242	0.0631507015855785	0.0404081996579421	430.972222222222	0	0	17.893895291082	0.718379059942113
812	1303	1602	0.0167494713742547	12.607634131434	1.31140237262398	1.95634758369223	1.44481551789291	2.08895271032678	12.7812486392422	469.321818025761	79.1442049725908	0.253302705643136	0.674810191470414	0.914234355755692	0.498202742157892	0.60188689301243	0.680136282615094	0.692246896927306	0.800386109600055	28.1489540659148	1070	0.0136258143248892	0.100011704031304	0.0961697881596409	0.0963604088481085	430.972222222222	0	0	9.85141139135712	0.315290146251055
813	1303	1701	0.273524743258199	54.3976320912154	1.40403008521087	2.00200298062816	1.47217626570101	2.72300889148606	18.1860800589314	564.360722538446	323.60738586262	0.0801214746082456	0.697101343946138	0.909365954721157	0.618954204664711	0.812326628622593	0.877142984767946	0.779513373082897	0.274807358233221	28.4955362076112	1498	0.0318056182380247	0.128690811748574	0.494533530152492	0.0473814701578059	482.166666666667	0	0	2.75160438893624	0.505672844076621
814	1303	1702	0.12239245126126	60.0315756907838	1.46654103088769	2.02382688072151	1.50145393225723	3.22293046660043	21.5921021795665	625.308539411495	383.655934753369	0.235407290556958	0.646433925313069	0.879640025155989	0.645257911878453	0.867245758318386	0.842093533979786	0.642337646480826	0.30306470670662	27.9663706130765	1704	0.0311081141585979	0.130231196873244	0.463190543982137	0.0212617932549154	178.916666666667	0	0	3.57681496385175	0.624579115355656
815	1303	2101	0.181980842775202	19.3146317992175	1.41218271902878	1.89035073028162	1.60372319301551	2.43675030522677	16.2343785950005	473.503548203766	150.770905214918	-0.185510916009842	0.650962391020591	0.807869871051328	0.186880899568879	0.573800947904039	0.405270304255589	0.00753730034371454	0.357300928682314	29.5917157585576	1854	0.0185175468891437	0.0242521638767535	0.260354121405693	0.747305606666072	1530.08333333333	0	0	5.7531630177772	0.414896772708987
816	1303	2102	0.337729426425809	21.1144391154213	1.13215929522706	1.90314364566339	1.28293690164161	2.31734077817028	13.860005581487	439.004683799718	140.540758547852	-0.0239607012631475	0.198438313075785	0.890776880134036	-0.405142248592728	0.796515178383679	0.714804886152739	0.624969548267812	0.412075378873869	28.9776720887614	1622	0.0248799646039887	0.0413081199254118	0.281758681093997	0.344782161123765	1834.08333333333	0	0	16.3999511956856	0.784157596742811
817	1303	2103	0.24649655344458	36.5387483015069	1.19399581901259	1.89278223150505	1.33886034077352	2.73093067835286	15.0947367348456	521.224443850802	238.421351842283	0.215994115958932	0.340976645435244	0.887189147651898	-0.01812878587466	0.653331085186359	0.647711887586423	0.521671070902873	0.445639378528757	28.5453363468041	1756	0.0269583085169817	0.0420937474359152	0.343256099057767	0.28238662246395	2142.27777777778	0	0	12.8493474666711	0.665232149873285
818	1303	2104	0.274489751233966	27.8592935501733	1.25853091068816	1.88803313419407	1.39463383565768	2.92757375247224	19.3472740411546	532.122025769199	266.311393793758	0.0988170115851237	0.842659557870889	0.867260487557185	0.615347091605206	0.778635045316635	0.391056820525121	0.436429865082111	0.438457128066619	28.9238087560907	1937	0.0236122955153006	0.023692879662573	0.324603412284865	0.776659993029156	2030.80555555556	0	0	8.30811984936966	0.521642588908212
819	1303	2105	0.400517863205692	53.052151948695	1.27635354206897	1.96942686681125	1.42119690171825	2.98121424713711	16.6260535855489	573.149089889796	313.484298300271	0.369159082662333	0.448174107354832	0.910138852146544	0.235592817945639	0.865539104675467	0.774824307893953	0.41029476889146	0.385766323532921	27.4577446031226	1707	0.0291255367559792	0.096356513572642	0.412639146979796	0.191951994177596	115.555555555556	0	0	2.33693902548092	0.6424268940396
820	1303	2201	0.271321361400418	21.1952712849284	1.69400200627387	1.96641102494356	1.79550923074374	3.64469903659551	22.2014802959278	495.566671134576	229.349855136996	-0.078471789217201	0.758874221021918	0.847205853709588	0.473006053523341	0.806905881133105	0.176155682327868	0.789381963078062	0.414008741619249	28.1766552304231	2115	0.0277420581334376	0.0612412569034071	0.396641989785012	0.379903056634055	500.722222222222	0	0	9.97329554759546	0.407718057770967
821	1303	2202	-0.020170813504482	32.5873532943339	1.35975057755699	1.71813602369267	1.49781351108058	3.78329649134682	20.7089859026694	457.097110678707	311.57442831611	0.563502546426467	0.631047297330035	0.866569763779833	0.371247556835966	0.541229174358333	0.206409786501584	0.784609302095719	0.478509482325542	29.0087637614176	2129	0.0265010782338264	0.0951831951944885	0.514588951644746	0.228349380555977	500.722222222222	0	0	9.63218324769864	0.506173366122289
822	1303	2203	0.644785219776878	54.4025165517331	1.2908119766662	1.76691727599343	1.45765970048358	3.58760471571728	18.8679549690586	487.07724986158	394.592433573086	0.384763295234331	0.778535816760517	0.915439440056359	0.565294037274664	0.799468003151282	0.62419946507605	0.802027014586791	0.461562758719438	27.9639440031349	1963	0.0322383548032681	0.114099429413615	0.521160420886179	0.248254274217735	30.1944444444444	0	0	3.03851112761068	0.816311148610044
823	1303	2204	-0.232017434719927	41.4766748162911	1.26701747481701	1.77498733114574	1.5232861727483	4.29796829895321	24.4596797904951	474.871981681118	407.602877905283	0.578547970905326	0.500688882622502	0.865684071394171	-0.0518688206240352	0.345060133086425	0.363252523633151	0.712784494762883	0.462070636640271	27.9790343321763	2203	0.0323874741544542	0.105707580484721	0.481211725686833	0.0590258650736395	618.916666666667	0	0	5.67052772821146	0.569824195055672
824	1303	2301	-0.239183868273476	20.718627286347	1.88669288397179	1.87695868025811	1.99575996709108	3.96499870986983	22.2459645028294	589.282669208638	234.276982815418	0.28409870943937	0.785505459993159	0.820796716154971	0.585466117421104	0.532204802313266	0.202519319247778	0.00904433403975538	0.451635275119917	28.9168731092203	2276	0.0244450158722054	0.0213325337592319	0.431525411208493	0.0733181441826479	6552.72222222222	0	0	4.30010745040459	0.518266902304671
825	1303	2302	-0.242790947122665	25.4995157006326	2.13262462572242	1.86266454074334	2.23997759349967	3.89873204006316	25.5187955128569	588.089583740412	212.818345998699	0.177831557086396	0.741430538557174	0.825666280024148	0.614660631554875	0.68861807762115	0.2413449341625	-0.0618990446344387	0.383841772163517	28.6406853716895	2430	0.0245497833924065	0.0107116333118384	0.426436506282942	0.0101811068511509	6052	0	0	4.45015721140997	0.487808629172256
826	1303	2303	0.193926862060355	41.2835768157004	2.36714581857676	1.96995135838142	2.44257101561906	3.76475150094305	26.7953595762743	619.753079709013	177.825890802944	-0.241078390039229	0.698745592129935	0.816994634487156	0.593308661858345	0.721213495471244	0.230777891523395	-0.0640696692995181	0.395656358784544	29.8777425006432	2483	0.0875383289834472	0.0483003547434019	0.422035979297538	0.0575895469761937	6052	0	1	4.05640625066295	0.387987549171693
827	1303	2304	0.506573226698738	24.1039430127834	1.54580635315423	1.74411432203732	1.77075539469814	4.35941163559095	25.3320921404456	587.094833789508	338.57461890979	0.501594797861528	0.558515098923312	0.833786741940829	0.1539269410375	0.203422222351426	0.215213819664176	0.549817483412648	0.476147544043112	28.4946076661589	2352	0.0241471944795831	0.00231708449715565	0.479719212105408	0.0250152791174587	6140.75	0	0	3.56837069540194	0.59740378158298
828	1303	2305	-0.428341825789526	20.6563892595633	1.92320344612536	1.80472279093112	2.10241484800557	4.73703584798229	27.9010033335374	614.955343165583	306.02490720203	0.399413431596493	0.617540972963125	0.77683032595224	0.436429089859016	0.124030074779958	0.280748428484976	0.121816425233124	0.369066807975029	27.9959847479838	2533	0.0256439266453747	0.0327610841036949	0.56862322340624	0.0792848516148158	6140.75	0	0	6.87990204936812	0.47729884022898
829	1303	2306	0.0916251648153709	29.1086799259506	1.63044163069565	1.69487624694336	1.79199706097486	4.59841344545045	25.7948316298888	673.610777649727	385.529668338851	0.501901482697578	0.425253473726236	0.82136417946027	0.0733595552545106	0.375207784015094	0.269683053582344	0.523635098613223	0.470630398879976	27.6565942392414	2446	0.0249735973709681	0.0312083844702645	0.470996074033905	0.0638827601300143	88.75	0	0	4.85653442279049	0.452025020623543
830	1303	2307	-0.455940228080944	30.6630030546061	1.49892142720472	1.72304205131586	1.67915029518882	4.45136111417624	39.3865944400429	662.358838732426	390.041213613523	0.410678775781688	0.568537958314316	0.834684450284458	0.267119203148181	0.4721827665968	0.295003521490885	0.294367132091232	0.472152074558926	28.5024204474708	2425	0.021778682229468	0.0345214470221394	0.397858043207385	0.0654876753856255	88.75	0	0	4.24908600346058	0.2880827227147
831	1303	2401	0.544745417039278	21.8306088190266	1.92752363536879	1.80480652301132	2.14401845963479	4.9681207122604	28.2694472809844	496.956848005366	315.003862580596	0.38127129798299	0.589351147960049	0.729520398542193	0.373993784648838	0.177772028206492	0.333993615423824	0.587679766967938	0.321443034148365	28.4438199991094	2623	0.0302557730811351	0.112810018942533	0.555416850769733	0.142761756370308	7806.58333333333	0	0	7.05351223416068	0.310667654927031
832	1303	2402	-0.368880272880361	25.9756352986503	2.04652741398603	1.82108371271983	2.24247933296305	4.98371883374369	34.3330753433711	501.920389746666	267.833407915983	0.338932636418763	0.635029618367361	0.657587447587651	0.563000152137532	0.276215283329506	0.423896818787322	0.523304465963346	0.279952222761375	27.6713870454481	2720	0.0314314942717944	0.122876004226382	0.562817256066695	0.182365990342905	1665.83333333333	0	0	5.58798089193787	0.391039598768379
833	1303	2403	0.433902654137919	27.738235963843	2.16216176924453	2.04053193063943	2.27240757831156	4.42832921290162	48.4744224499551	530.854137391406	182.033136614269	0.421213754802659	0.678003723008912	0.1930388842214	0.532254416591325	0.516241020736249	0.446653421047318	0.429075711194512	0.220140357876483	27.7825844240724	2808	0.0315858141802352	0.108437433349017	0.455819973891337	0.172432260945573	1665.83333333333	0	0	3.96608318894717	-0.269707419622969
834	1303	2404	0.017359589744599	30.4128192121587	2.30066346551957	2.22469445074136	2.33570189037231	4.11384074022202	41.751651945621	562.776935280409	160.760788962859	0.450882147234421	0.6098197509402	0.398921470869539	0.582241576958819	0.807614435041634	0.449817439303999	0.234930389811243	0.287698401285971	29.0611669159673	2851	0.0115403770477388	0.0532800344577756	0.402652552549431	0.117324298254857	2177.16666666667	0	0	4.35800085833744	0.241115440185463
835	1303	2501	0.452888652167335	29.7107491034181	1.90483362080613	1.79158950832786	2.05973543627654	4.97494715404859	38.9793045051552	501.463512455935	353.892464018708	0.316712549051523	0.610579081961431	0.844601879334587	0.434059232858606	0.332047625830821	0.349036347537802	0.609422836715729	0.416324909698694	28.4869905865436	2588	0.0314004521565469	0.113186318734131	0.471017842341571	0.108633469446111	88.8888888888889	0	0	4.27288911010207	0.307343233677659
836	1303	2502	0.0274457320620894	34.236407815635	2.04319924102775	1.76092575830026	2.22612640421892	4.85665545527584	71.7047978458361	510.557601880339	252.975837851558	0.269081187651101	0.58916625725197	0.791786317506185	0.301161574904478	0.1654924943869	0.495124800290775	0.549741123937823	0.274266682412922	27.4243453071085	2734	0.0328130513670995	0.121978444632419	0.596773738019251	0.163761986204213	0.138888888888889	0	0	6.07352126145686	-0.60043782960492
837	1303	2503	0.400732388059885	30.4253689528769	2.11432157542593	1.92343209460994	2.21473910836633	4.29916976245415	71.6197886547773	462.386877739006	174.251496007447	0.403214316527877	0.561218301854431	0.583283476798057	0.502220335846025	0.456719003915846	0.571558836433326	0.437495409225736	0.190464867391851	28.8274515502263	2820	0.028286096822086	0.0903542456136439	0.506434639042019	0.1252326721839	511.611111111111	0	0	7.18552358178497	-0.278035495974691
838	1303	2504	-0.394155410433762	27.6043148190634	2.28257582461356	2.23441102767959	2.30198407098234	3.9723171236804	51.6872904585398	498.778747127715	153.484322520306	0.489769931301862	0.645107518598087	0.340449493730868	0.581544263785162	0.737938546127228	0.669406719041322	-0.19297919204311	0.236088703632429	28.9647285598326	2901	0.0173588949664144	0.093890907091425	0.460048693162122	0.0171048301464686	511.472222222222	0	0	4.28252475539855	-0.244830808677698
839	1303	2601	-0.286264341164416	32.6793496778684	1.4992241059443	1.62940703464618	1.76201039197811	4.62655437000546	57.1591253805052	574.095266952467	346.347612745773	0.339327190254129	0.566477802940227	0.810753313351958	-0.0981341349140132	0.39513876977909	0.373901071500033	0.431514563050348	0.453560316010209	28.6309499033746	2511	0.0259727805439856	0.0393956090381699	0.482555292771366	0.0411138404467508	118.333333333333	0	0	5.39582877610561	0.395494597179545
840	1303	2602	-0.472631568200405	34.1006623031425	1.34026850154133	1.75860093122602	1.68620504582653	4.4965911049483	42.9045258696308	559.48422148606	368.790374979308	0.311534397103015	0.318718052329497	0.821377745864427	-0.1769343996527	0.432356842942708	0.389252446533611	0.491652494619467	0.44257742537713	28.086294677571	2440	0.0204199820342054	0.0118812532042012	0.407063807747428	0.0547311766946851	118.194444444444	0	0	8.84909575396695	0.51374263696459
841	1303	2603	-0.497112393398421	35.9323755985233	1.91968062671493	1.88289992341406	2.01934700807535	4.37409701128204	89.300640609365	532.600140508001	211.268770692652	0.233284972748984	0.731967002628975	0.71015183713338	0.424125911735036	0.393115437501999	0.575905047633442	0.487987239827862	0.255963741187859	29.4305504684817	2779	0.0232728794407414	0.0414088277015682	0.517955020611782	0.12847871546501	2128.86111111111	0	0	11.1081239349558	-0.580861899745317
842	1303	2604	0.00884155004508234	33.8111555726281	2.15727534972695	2.22833644573477	2.18162463012998	3.73838613985259	67.7818642017205	553.896371856775	153.100751628099	0.373589980975994	0.732370893861299	0.229964698278326	0.636657974477718	0.796158188148583	0.680716609627285	0.483595213385002	0.150795563227436	28.9046389800249	2889	0.0235669634031492	0.0648050381430669	0.455395497644586	0.0385549579798349	2640.33333333333	0	0	5.5903612044438	-0.54954698645812
843	1303	2605	-0.373817311370712	42.5737870271919	2.3002806708784	2.36339326707661	2.29065119478667	3.7839613246901	61.0587550334705	644.812528625115	143.146738297847	0.368623546811353	0.756036904495422	0.276650571097164	0.693251973669547	0.80246075190826	0.684851347803979	0.064058040953098	0.129207447326023	29.9406120017035	2924	0.0605921302495076	0.075631620437169	0.5136946919753	0.0383824399575265	2482.41666666667	0	0	4.05750441870844	-0.800003678582666
844	1303	2701	-0.864698378881048	35.1715393610897	1.67395890874988	2.05436530037308	1.78367216173425	4.63886007687067	58.4136533067582	532.367722340883	287.087402363428	0.0170582119882442	0.852804127287756	0.767438498160299	0.31449153601735	0.236619988546079	0.434015460293431	-0.0319475251487217	0.397587763446374	27.7963380384978	2681	0.0289656588884339	0.0533089909950294	0.36211767800415	0.15402138515285	928.888888888889	0	0	9.74703267586658	0.783159683360127
845	1303	2702	-0.422038804020385	33.4896436211615	1.80924025586126	2.14351369579809	1.87492086443097	4.06424983586753	65.2603603719457	571.420991504381	227.866680755751	0.135583701646809	0.837653942348596	0.600078297532562	0.535547951909035	0.60191014970527	0.488676341639075	0.320346408439854	0.248572710067181	28.1614008120235	2776	0.0253259825665101	0.0229370618648544	0.475590846372486	0.130736396722082	928.888888888889	0	0	3.89025671625571	-0.0168776503405428
846	1303	2703	-0.128958112175675	36.0299718114913	1.97143252231825	2.17594904258489	2.00061002285183	3.55126228666598	63.343023545867	538.167984266404	163.080586751416	0.247546674286875	0.735613652066309	0.282024805200972	0.501372241780455	0.812226237231833	0.537106845888422	0.430975395388004	0.197019796836594	29.3590251142085	2847	0.0199691957303745	0.0815648882132069	0.378888731942269	0.0791747218988629	928.888888888889	0	1	4.39398843006913	-0.169363511277595
847	1303	2801	0.25874386083102	35.1470251377639	1.61157322612041	2.16816301951797	1.76373017187469	4.21392922985808	58.1853202033021	530.714875035696	247.403601233553	-0.0703232245230384	0.856055412946807	0.689604549009119	0.364914371764049	0.272269785389177	0.44229472706457	-0.032675459634618	0.315412136813745	27.1410957844707	2694	0.0296138802297088	0.0679853568552768	0.535176086749214	0.179914566632353	259.944444444444	0	0	6.88834548385401	0.34335929734375
848	1303	2802	-0.256924757210292	35.921992464471	1.60434548102037	2.26810755868279	1.7096957132536	3.76958654690793	62.2106298089747	528.632805246949	209.561258953292	-0.0427328482589272	0.792116950156062	0.641047287639746	0.447249653814437	0.588087921927282	0.466340972102817	-0.468226027921598	0.205837781344481	27.8271526293937	2706	0.0257869514013004	0.0328573159885994	0.562407890576121	0.171958942268982	259.944444444444	0	0	4.08771099292029	-0.170507002612576
849	1303	2803	-0.471419333546468	38.0306277057549	1.69768576087447	2.22372543875894	1.77313264392648	3.36333084862171	53.1075270938466	524.471186558684	190.786676532294	-0.0519505265714997	0.746335375077159	0.717107913961865	0.467992298158554	0.756649330740212	0.452855161171693	-0.197657275807904	0.153390758212784	28.9685371976492	2754	0.0224805918158228	0.0854988098114528	0.452199511415531	0.1634027908851	259.944444444444	0	0	3.64525400640778	0.212115685946092
850	1303	2901	0.846476713153787	66.2195537228249	1.56437434680394	1.89119650382293	1.54470761438262	3.92221627919213	42.0905446192129	684.452091140635	425.328344178194	0.137974766422049	0.829158660065642	0.829381149093813	0.637920812898937	0.808535012466556	0.772029877907372	0.69745445806576	0.48532924257045	28.0881090018961	2023	0.0260419802229082	0.0440798335833249	0.615472620604159	0.0344860623647372	0.75	0	0	2.63262708505399	0.624547416930559
851	1303	2902	0.0973977833265215	47.0228375251933	1.11902447845703	1.70353668913028	1.41383154651852	4.10979964132943	31.3222512695371	616.96693125688	418.86837793901	0.186465971261453	0.662672523477147	0.899639618163865	0.339342862763225	0.56030043771034	0.523916950333823	0.210152321647814	0.473179578901895	28.5978809903504	2243	0.0215232759405696	0.00698079387489384	0.488027310272502	0.0251230660185764	30.3055555555556	0	0	4.52595445082315	0.682807556904543
852	1303	2903	0.370415409425099	28.4541696387801	1.13672070070841	1.77899031564339	1.41460457043507	3.60786657148319	65.2550910852456	551.212637703746	315.620529008014	0.103917084952067	0.755991941555931	0.921507886441445	0.416035683519048	0.779473449093522	0.486758154041209	0.304669847019413	0.516250808474341	29.4344659531303	2416	0.0246012236956283	0.0410854600241691	0.565039968254987	0.108213194348753	4599.41666666667	0	0	9.22172759481509	-0.361798779962838
853	1303	2904	-0.148564069194312	31.4159726840578	1.27218990756386	2.10472789267223	1.48543179038809	3.64280229742646	60.6930258332027	569.996276958492	257.820994132948	-0.0618557369706367	0.719547541040795	0.85373168172053	0.590227925280122	0.699347940474495	0.449734465513559	0.243936544113586	0.41023282225313	29.0697454345793	2590	0.0254061696227099	0.00520815742719977	0.549033119394965	0.0607870569258577	4829.91666666667	0	0	9.65841580710099	-0.304758051008636
854	1303	2905	-0.181645277671513	50.4822923010529	1.41478946670553	2.3258840565208	1.55941780579775	2.84053699782093	67.4256366544284	621.910141090211	167.622951898877	-0.109145168031104	0.520692739357398	0.853253369071118	0.402807664243125	0.835908139939397	0.469626636300054	0.76764199422265	0.497647546184766	30.0717061064546	2662	0.00776768506183566	0.0709001083752918	0.528557136396967	0.0894149908982278	4569.86111111111	0	1	3.66753985632769	-0.274794821181749
855	1303	2906	0.317740544702856	30.7908608700613	1.16093219603407	1.79899474859343	1.37597938879964	3.41733955650309	76.231070581532	582.37681487197	298.817220702488	0.140833813165787	0.829852484735373	0.89049121042365	0.660166227212075	0.73571094256469	0.645328410384941	0.0292633151834226	0.532834797102771	29.5418942660872	2438	0.0272625837205967	0.0567259537564362	0.622393930612355	0.134323125411034	5052.86111111111	0	0	8.07104499132773	-0.208181950525411
856	1303	2907	-0.144713927058873	35.150748337834	1.25313129654442	2.23392646131205	1.38882401034331	2.57639030865869	72.9622456643116	607.036671298445	137.673241114825	0.083558890280624	0.808280739291504	0.785191882251364	0.72077316875347	0.806817505700312	0.396068780132305	0.469833453008399	0.614196350499403	29.3331249577034	2727	0.0242460705786272	0.0720822555522516	0.467017074759803	0.115622170989478	5050.88888888889	0	0	6.11903124402604	-0.0611345218546944
857	1303	3101	-0.285062133682881	64.6848551480917	1.79861370192102	1.94689643252338	1.73081161501449	3.47320993421357	83.5992980865287	489.78759439002	385.452782044525	-0.154019547792842	0.571278759565526	0.943076143381387	0.507352312732749	0.801370013014058	0.634310519008402	0.711573983900554	0.273063684831767	27.630144417717	2188	0.0279341621548473	0.105115569779022	0.698740886920784	0.175117465547862	30036.3611111111	0	0	9.88974532085296	-0.745954733083607
[truncated: 17,775 more rows]
