# Supplementary material for: Using heterogeneous data to identify signatures of dengue outbreaks at fine spatio-temporal scales across Brazil
Source: PLoS Negl Trop Dis. 2021 May 21;15(5):e0009392. doi: 10.1371/journal.pntd.0009392 (PMC8174735; doi:10.1371/journal.pntd.0009392)
Supplement: S1 Data — (ZIP) [file pntd.0009392.s001.zip › S1_Data/files/meso_timing.csv]

	geo1.ref	geo2	corr	dist_Mean_MeanDailyRangeTemp	dist_Mean_MeanGreenNDWI	dist_Mean_MeanNBR	dist_Mean_MeanNDVI	dist_Mean_MeanSWIRNDWI	dist_Mean_MeanTemp	dist_Mean_PercentCloudyPixels	dist_Mean_RelHum	corr_Mean_MeanDailyRangeTemp	corr_Mean_MeanGreenNDWI	corr_Mean_MeanNBR	corr_Mean_MeanNDVI	corr_Mean_MeanSWIRNDWI	corr_Mean_MeanTemp	corr_Mean_PercentCloudyPixels	corr_Mean_RelHum	pop.product	km	mean_pesotot	mean.pesorur	mean.t_dens	mean.t_lixo	bus	med.twitter	mean.travelers	dist_kappa	corr_kappa
1	1101	1102	0.913912350664979	11.7881643961874	0.909045057313901	1.43703182123283	1.02549842516154	1.35694788361903	22.2073136340496	327.128185418256	45.9361841077752	0.917628797069836	0.291660788441486	0.412870061097759	0.604809704915715	0.936588111497449	0.77742765218701	0.924467573713229	0.896611671476484	27.0889541336541	269	0.0150319851331274	0.0383094194145285	0.167293171406736	0.15063887438238	31758.5	1	75747	7.13472291359038	0.941300700732668
2	1101	1201	0.591195779550319	14.8241627825731	1.74174625563302	2.4796043275029	1.9777167976078	2.36476809432267	12.1882466398352	666.014170135874	119.167696308567	0.885449056278268	0.202596134636651	0.380368737406766	0.239230125451929	0.614598099060597	0.534095212762538	0.678858363583679	0.877191954374152	25.5600183940454	870	0.0138131615701445	0.0102171093641367	0.388813724475523	0.0393525220675848	0	0	416.027777777778	5.19741730397773	0.763437040624354
3	1101	1202	0.893348005163516	15.1360886615363	1.42113240703091	2.32763480233861	1.63340910259895	2.12311299929695	20.1627223692104	613.938967016713	97.3809377199418	0.950333965204785	0.213881150361049	0.500626994143768	0.257914779515893	0.894485964297547	0.280477222704729	0.643036839551905	0.930412357269798	26.499836012242	551	0.00916450249807593	0.0326842449560525	0.224977710762824	0.127268251279243	24558.5	1	8561.33333333333	1.44768350332387	0.539546197388133
4	1101	1301	0.249006070758851	40.0593152369731	1.55294430017867	2.05984594556587	1.77430264301707	2.66157556906143	25.4941829956228	579.684064111861	167.190585585367	0.518315302470069	0.181720056261181	0.201554643728849	0.253192190968878	0.0737923570182025	0.763290051924428	0.333728752718503	0.287569668012986	25.0303063396721	1084	0.0159734592505896	0.00205122104631301	0.640384139967306	0.053975083285375	0	0	0	10.22165730415	0.704452873748457
5	1101	1302	0.660371571655456	29.9632169575602	1.53803244648215	2.19853211048486	1.74568902223003	2.28088353116111	14.3539432827856	554.045868518294	154.373594135721	0.761157392806874	0.318573265211298	0.281637627538379	0.30575932100824	0.850776765028051	0.763525598314849	0.546009668728946	0.827658640783564	26.095192406506	814	0.0152816565250991	0.0200476697911649	0.494502043042875	0.488501430644155	0	0	418.888888888889	12.5700854398153	0.658048152567535
6	1101	1303	0.535050020585172	32.8783020383581	1.38090136030322	1.96325527939099	1.57341450370808	2.05735509448758	24.2121325281761	483.081976437336	133.434328572684	0.643177264958184	0.251247490075999	0.276388955513426	0.213270690605772	0.7969815661268	0.903029939982318	0.497370211913625	0.633435931004119	28.1425936429017	839	0.0115949065866131	0.0309892282441673	0.480342000089486	0.0635689100355838	246	1	18857.8055555556	15.8655530943323	0.683102450512462
7	1101	1304	0.87566658815844	15.8285632042152	0.988499712981092	1.54573064522224	1.13111584489881	1.55308451587648	14.9164891685533	442.116850931134	83.9731421764076	0.869935231308958	0.432616246627049	0.501313075163932	0.301056156660144	0.837784842253334	0.838928797452658	0.659597502376412	0.930427108707655	25.880627790346	367	0.012784364174815	0.0202763142798683	0.414633077092385	0.203075277009994	43229.5	0	0	10.0223888646797	0.720373089194382
8	1101	1401	-0.484815861197614	46.1480361689091	1.58270755377646	2.29979285158046	1.85815621604568	3.03662497065836	21.8782868432538	574.207447853526	230.713377081459	-0.00837881501195153	0.176695097604026	0.336074790780666	0.226995443773732	-0.476829066895345	0.735705633582578	0.355253892633656	-0.276235799020418	26.1252582014055	1546	0.00617690978243341	0.0289564485932885	0.534743728167959	0.00589003898809282	0	0	37.7777777777778	9.27524503126835	0.0853763523896623
9	1101	1402	-0.197280954142842	40.1076227244164	1.59817790995167	2.03153864968617	1.84198289943157	2.75817830705574	27.2072859993578	580.718154489123	212.452453703891	0.196139579433753	0.0581831814715475	0.142555220527104	0.161063642661488	-0.0170039357729487	0.633087288939721	0.222906783216306	-0.134189232938387	24.7067732627182	1289	0.0189696041933574	0.0555729804855504	0.261369744887421	0.121505841266239	0	0	37.7777777777778	14.2185612111729	0.329509419477683
10	1101	1501	0.59887705672424	34.7400301410021	1.51007622362536	2.13072113780923	1.73993353752795	2.19427573787316	27.4053824091617	510.017785801316	162.660868332174	0.504390345338477	0.232876182923005	0.417542847939424	0.168918635008533	0.465310716307692	0.903678234168959	0.302531996652937	0.35438613890037	26.8335514444389	1437	0.00334191963595304	0.132213938012107	0.376849009166011	0.256734472213313	0	0	69.3333333333333	4.60056392042712	0.886251760322954
11	1101	1502	0.550445151722161	34.8188458176866	1.7299855323116	2.15199842478244	1.9375207386183	2.15234755519686	23.3332766922289	490.638966667145	176.624462305805	0.600632269834071	0.268821526514557	0.0517881456423152	0.128276851705676	0.335009795330471	0.918616245171935	0.497411472614796	0.424615326294283	26.4200191981325	1810	0.0119883745170852	0.0759678877570388	0.540815911012727	0.0632523850823936	0	0	417	4.43384624830009	0.866609818694214
12	1101	1503	0.64842958856827	49.9774701729685	2.40365832851704	2.40134670761956	2.58588649873448	2.48521686799698	48.4470222746576	444.907910062694	166.847037859723	0.68682320192245	0.0684527960279323	0.0536700121826594	-0.010311892465087	0.303365488223867	0.918396775520782	0.647123948833008	0.425406002325998	28.0303794587324	2009	0.0625749882898367	0.0714077026374973	0.236963424168702	0.122111679406019	0	1	388.777777777778	4.16928833134182	0.828855893254956
13	1101	1504	0.638818591858207	34.5069307717423	1.70452802492677	2.07728191318806	1.89910707317024	2.13409619613357	21.9943777757722	442.022332011261	154.539573746114	0.702000751836862	0.0913283016031729	-0.00838141966875715	0.0450348118569365	0.289059469178189	0.934701651676511	0.596626140948668	0.496940638004389	27.7213629234619	1983	0.009616516279843	0.0929635213052164	0.285086528117846	0.0135079275568183	0	0	388.777777777778	5.69137972517052	0.904857060718331
14	1101	1505	0.851008144825882	21.1966087693494	1.32735263720688	2.01317865687801	1.53821495013382	1.96548236142283	21.6302654465699	433.594977440831	115.279920140835	0.808060733468885	0.265130892400569	0.342997259739752	0.148271948900159	0.833477596736443	0.887305778227179	0.796019667550642	0.761609919284727	26.4126017648723	1128	0.0103923450266181	0.0466969063456422	0.231958411243706	0.191177505248397	0	0	67.0555555555556	7.662784554796	0.464551237302328
15	1101	1506	0.680781678613242	21.3306949417632	1.35770707645596	1.95824945215041	1.58134306965518	1.97703073110669	21.3334593628262	403.117744903755	83.9407309645662	0.917635159932492	-0.0888973001384356	0.235082172884664	-0.11668707175554	0.621133566146745	0.560847034768601	0.85101166105076	0.947818204945152	27.6387573054442	1557	0.00738280774522678	0.0245522650785745	0.0994927757949698	0.016834326481164	0	0	351.444444444444	3.44440845674767	-0.0248302208541062
16	1101	1601	0.542822675904723	66.7872393169976	2.63131945626077	2.5391244507931	2.80581751416595	2.78778981705525	34.8817201444803	594.571606354977	189.276857258119	0.464210327056839	0.203758084762864	-0.178781720552602	0.162346921637662	0.121697019026343	0.855449999364783	0.207117275308132	0.262305153801413	24.2194956181992	1983	0.0196545477215344	0.0823811711660746	0.417191298503908	0.103977109693526	0	0	27.3333333333333	2.75927692838276	0.847878333245073
17	1101	1602	0.00501128839190517	40.5045453982161	1.84153394635385	2.29908588777358	2.04230733594302	2.28291081565238	28.2768451517125	623.834142329436	177.722440902023	0.53192452727585	0.247987042672306	0.290048761696536	0.172028688966154	0.290528662391823	0.887376030388945	0.185109710947711	0.341875659813091	26.6543189478085	1788	0.00203090773827613	0.069022475787137	0.384172211929845	0.159929318883692	0	0	27.3333333333333	6.41747298620075	0.845275550665071
18	1101	1701	0.711296033078222	33.3844819127537	1.55187780556174	2.05747628256036	1.75149896504174	2.4574418720014	29.0401394318405	571.605746669347	235.740581707427	0.774364508695278	-0.070344250347872	0.32004255537849	-0.0734707353209854	0.734974977222979	0.616272285369566	0.851038211721463	0.965171115543249	27.000901089505	1645	0.0202107116514116	0.0977015835044065	0.0141915300630058	0.11095038019339	0	0	480.194444444444	14.3264133324545	0.667958453334899
19	1101	1702	0.508808870952287	38.961035950166	1.59227006532161	2.20004255081342	1.81427083434862	2.81713985691296	26.3403780273077	593.659579518983	300.786525703505	0.774488285520505	-0.0308938190229982	0.212633950590579	-0.0896407867182958	0.814356045810334	0.68849389964471	0.850245545504239	0.982575520059561	26.4717354949702	1823	0.0195132075719848	0.0992419686290771	0.0171514561073495	0.0848307032904992	0	0	130.083333333333	13.2932953160982	0.704271920476059
20	1101	2101	-0.102948537185174	44.9302427359965	1.96057860218047	2.22890111787908	2.19543330330881	2.46286281664213	28.5392808733705	577.592091039546	162.400798333804	0.74752088921414	0.0204368220312438	0.0894036849064899	-0.162430229482093	0.16052514567076	0.810187105524376	0.54300371824996	0.411345608812331	28.0970806404514	2330	0.00692264030253057	0.0552413921209209	0.219987878683793	0.683736696630488	0	0	1010.72222222222	10.896182938593	0.538762588368679
21	1101	2102	0.393051812880316	23.9170145503818	1.5658384952604	2.06169651004386	1.78434217333768	2.22202593475738	26.4267884297399	557.134038300814	126.628595488714	0.919060005276385	-0.0262683973689235	0.0671824120026586	-0.15329020694759	0.336948798796994	0.918425102137721	0.659549067677932	0.617995480420062	27.4830369706552	2071	0.0132850580173757	0.0103188916812445	0.198583318995489	0.281213251088181	0	0	1361.69444444444	1.40715319806072	0.92200905819867
22	1101	2103	0.493911072204891	23.5683292439396	1.53953602114894	2.19716048109607	1.79145722977922	2.5373304779814	30.4372631290479	586.6816684617	186.616426034183	0.950443139177457	-0.145435431759718	0.0471314477378063	-0.197899047669783	0.516156169296803	0.887192944753633	0.691869236132473	0.649345088472945	27.0507012286979	2134	0.0153634019303686	0.0111045191917478	0.137085901031719	0.218817712428367	0	0	1923.36111111111	3.6103151608093	0.941572938198859
23	1101	2104	0.333164364028064	26.541618160893	1.53700116216859	2.30094377853793	1.79129733767925	2.62665789383157	36.8458643345003	589.701085526768	225.043432743912	0.778013095950376	-0.120989448249432	0.0517248750440844	-0.163379903572888	0.462928347938043	0.826189469676868	0.543426290373287	0.526680653053654	27.4291736379844	2325	0.0120173889286875	0.00729634858159438	0.155738587804621	0.713091082993572	0	0	1644.11111111111	8.38895515376712	0.9416113472037
24	1101	2105	0.494654606144853	33.3252398086073	1.62940467425453	2.21559866244471	1.91638375008237	2.59783540369207	30.793003822745	586.236407355991	239.4129056134	0.821977131562463	-0.0672917954530021	0.219622758436112	-0.131377312021486	0.716261259573995	0.748576292409894	0.780745970193566	0.844988050845632	25.9631094850164	1977	0.0175306301693661	0.0653672853284747	0.0677028531096904	0.128383084142012	0	0	279.666666666667	14.4304732394543	0.665372606542662
25	1101	2201	-0.072347212104362	34.1662565101239	1.93227820502772	2.32738288509037	2.1553163192951	3.30316436255556	38.7530186279992	496.669247154796	213.580849354824	0.587486193777736	-0.257757313502427	0.0789799680500306	-0.18070434838003	0.243506763913685	0.560755641281816	0.482945673597754	0.38250160669792	26.6820201123169	2542	0.0161471515468246	0.0302520286592397	0.0837000103044747	0.316334146598471	0	0	633.388888888889	7.32009033134802	0.757206859113136
26	1101	2202	-0.0496748938961806	32.0722250283981	1.63984968833466	2.15399092802792	1.93451887849874	3.37334546959775	30.8039307748062	447.289281546944	274.777770683324	0.559083322764241	-0.316519962180159	0.0823145635135589	-0.139809384808884	0.430113227412248	0.496056226787594	0.466540126593416	0.424279012657484	27.5141286433114	2492	0.0149061716472134	0.0641939669503211	0.0342469515552601	0.164780470520393	0	0	633.388888888889	8.36407104909922	0.902782898148904
27	1101	2203	0.101392825044731	38.2889743295752	1.55305751099162	2.16388273952482	1.87751039439554	3.07819049828939	32.0934396313428	447.708045035828	332.856689734204	0.967156374646099	-0.118575859555745	0.189637886032914	-0.0969657264682332	0.754901545978737	0.810227472732872	0.743420529638664	0.729128996718702	26.4693088850287	2200	0.0206434482166551	0.0831102011694479	0.0408184207966925	0.184685364182151	0	0	11.5833333333333	14.8144762046294	0.792471949046633
28	1101	2204	-0.0343910793264132	37.5162265934108	1.58801299568182	2.08668491776039	2.02394210746393	3.81409405479691	34.8688379999157	440.292645007422	366.108374928652	0.559556179021675	-0.173920961837799	0.161322887996635	-0.0808095801848894	0.533100831958873	0.224948060889222	0.543022799230461	0.368854659491782	26.4843992140701	2488	0.0207925675678411	0.0747183522405541	0.000869725597346327	0.122594775109223	0	0	645	12.52480206585	0.496216649128588
29	1101	2301	-0.0600097695844809	37.6306345051681	2.22201556590521	2.21707904131347	2.44053998828561	3.59962271963756	28.9662695247716	615.34096945979	219.939409468972	0.439059255266281	-0.23361390551262	0.0139052094322935	-0.185175439552891	0.230146158018709	0.341761102629985	0.497322960872676	0.343677312684966	27.4222379911141	2696	0.0128501092855923	0.00965669448493543	0.0488165888809931	0.00974923414706408	0	0	1262.41666666667	12.8616266867221	0.571613484038792
30	1101	2302	-0.00783866987547998	52.0364721994019	2.50237667137064	2.23484340571752	2.70812079442687	3.59023723628961	30.5057817280318	601.506301201286	210.799040293552	0.315411569696836	-0.186887267194914	0.20585346313846	-0.19079751126979	0.201890524928281	-0.141208615109397	0.530948472622048	0.268349541713513	27.1460502535833	2837	0.0129548768057935	0.020277594932329	0.0539054938065437	0.0533878031844329	0	0	629.027777777778	13.0501990672418	0.105056773972407
31	1101	2303	-0.111746736682544	66.9991449599952	2.77756810626684	2.27554488991705	2.93877905067603	3.54709118384049	31.6129695839173	636.050258222692	194.706233180294	0.51558241223933	-0.117911505519835	0.289943120903514	-0.205000113255263	0.187246491180428	-0.241708010886186	0.546073168804928	0.244811985624521	28.3831073825369	2891	0.0991332355700603	0.0173111264992346	0.0583060207919481	0.121158457011778	0	0	629.027777777778	13.8832371683685	-0.160561356321007
32	1101	2304	0.148478106533096	38.9272701636	1.93079388494416	2.11628951782383	2.30066458400725	3.95970580951182	28.2662477291984	614.598640459771	305.768771672913	0.302996431430556	-0.347713811833426	0.198660324635722	-0.174142995799606	0.231027777107782	0.191953241819772	0.42208829961626	0.316610269427537	26.9999725480527	2711	0.0125522878929701	0.0286721437470117	0.00062278798407861	0.0885841891530426	0	0	629.916666666667	15.9452129199234	0.319889774237268
33	1101	2305	-0.181623246330758	40.8652677706684	2.30163228837647	2.12813561375023	2.62378454708559	4.29502818226114	42.920314609768	631.344561413069	281.701794382659	0.467509902288087	-0.273186313518793	0.193915840886746	-0.220622557292426	0.136062562144793	-0.0112911278424237	0.533737124700617	0.241783292714636	26.5013496298776	2898	0.0140490200587616	0.00177185585952755	0.0882812233167535	0.1428537616504	0	0	629.916666666667	11.9693781876095	0.0909405170196594
34	1101	2306	0.160789267476751	38.5295918508836	1.91451588064664	2.11298988118446	2.26348935190462	4.16964886946361	36.7054323538814	686.416472814368	353.354232479047	0.290030753789077	-0.372579355349673	0.108206858913291	-0.164821261543761	0.190189167161458	0.147075033989885	0.347957428026821	0.225827087313224	26.1619591211352	2771	0.013378690784355	0.000219156226097125	0.00934592605558077	0.127451670165598	0	0	0.888888888888889	17.1069948217815	0.134397363332843
35	1101	2307	0.158158868268243	40.7597283491837	1.80912755784989	2.08096272761322	2.1892872046549	4.04917304469459	33.1662356970026	665.053788256168	360.586885623307	0.186929173094857	-0.329259545051172	0.119960968986139	-0.149142275454997	0.17525350179771	-0.0574448014901409	0.321093081986202	0.17599487156766	27.0077853293646	2727	0.010183775642855	0.00353221877797204	0.0824839568821009	0.129056585421209	0	0	0.888888888888889	15.9141175560878	-0.0904087620350435
36	1101	2401	0.459032695310694	43.8485956815187	2.27998883438667	2.14958525197316	2.64463232669837	4.48405506812588	40.5061657359244	483.209030186507	293.360389308037	0.318925323611289	-0.286012491433316	0.143657075089294	-0.218061009454874	0.0470820163024857	-0.180889970166369	0.870242395603784	0.180186382480207	26.9491848810031	2974	0.0186608664945221	0.0818207906983653	0.0750748506802463	0.206330666405892	0	0	1141.80555555556	12.5419524634326	-0.215769242182413
37	1101	2402	0.230948594033328	51.1519000555586	2.40622500504152	2.25631515428806	2.73489160356229	4.52860723752296	33.6912369653076	499.038957361676	263.69203306083	-0.0941838559474353	-0.267533377783211	0.0996356497392413	-0.205645906287057	-0.0791466479698551	-0.323138191371188	0.943485299868991	0.0160854737844468	26.1767519273419	3059	0.0198365876851813	0.0918867759822144	0.0824752559772091	0.245934900378489	0	0	511.888888888889	14.2869242536005	-0.23229799293637
38	1101	2403	0.0335461083158416	55.0120157049839	2.52955366893086	2.35585851539123	2.74760566505859	4.11099266999114	40.1006304487705	537.305794129308	224.264869454586	-0.158994262670223	-0.215324999830022	0.0950369852852962	-0.201492468115928	-0.260068511412357	-0.378252347881802	0.637160209838075	-0.190440360864922	26.2879493059662	3146	0.0199909075936221	0.0774482051048498	0.0245220261981492	0.236001170981157	0	0	511.888888888889	18.0344981483832	0.0302563196648384
39	1101	2404	-0.103024531820599	57.8509252671825	2.69435954875571	2.48573188100414	2.83619951913816	3.91221029331403	37.2668752774737	564.955907247054	219.50377766557	0.078348561760066	-0.153763352962257	0.0418238238208966	-0.214903531285659	-0.305582861125521	-0.389920126166078	0.188690948753281	-0.209188673511219	27.566531797861	3196	5.45295388742414e-05	0.0222908062136083	0.0776894475400552	0.180893208290441	0	0	971.944444444444	13.7106354744789	-0.313722401513555
40	1101	2501	0.0373940170726442	46.59790399187	2.18304493045657	2.19040499755164	2.52112001976799	4.53007589257541	34.5928025533264	532.899526888384	334.57708267385	-0.0207211504025916	-0.148364649000996	0.0149990166271644	-0.210472797274602	0.0698109614226614	-0.231269128690211	0.511417355236828	0.0333685553739737	26.9923554684374	2897	0.0198055455699338	0.0821970904899637	0.00932415774791534	0.172202379481694	0	0	0.888888888888889	15.6777618895033	-0.0446280293640057
41	1101	2502	0.0632329717904595	56.7134254138717	2.37306112362579	2.22718340829392	2.70715858199597	4.50214501803207	57.8990634958067	559.841804400117	265.472980944459	-0.309492940141992	-0.143904668846551	0.0353639971677529	-0.213719002455335	-0.208268776416509	-0.36229188751991	0.643175657816467	-0.192100997511468	25.9297101890023	3030	0.0212181447804865	0.0909892163882521	0.116431737929765	0.227330896239797	0	0	0	12.7156461858384	-0.0192835713447028
42	1101	2503	-0.133889749962773	55.9775942686792	2.46334080346422	2.31193447300024	2.68828373365204	4.05173032237902	58.0272517211375	509.95721275059	231.275465890803	-0.274158211063893	-0.219085405909119	0.0837007818077406	-0.215425003478321	-0.352021710077252	-0.396713998146439	0.833830902651459	-0.29050115293011	27.3328164321201	3127	0.0166911902354729	0.0593650173694765	0.0260926389525329	0.188801582219484	0	0	460.055555555556	10.5751377291713	0.0436781238118204
43	1101	2504	-0.199057331312724	54.9826451847827	2.62055318787436	2.47095556784861	2.75470811251554	3.83996104382512	42.4061997158103	538.542247257708	226.167090313319	-0.165786905816184	-0.146999108356239	0.127886442992849	-0.160037986655528	-0.336910868986894	-0.397117285045727	0.693956686687169	-0.267767543630655	27.4700934417264	3208	0.0057639883798013	0.0629016788472577	0.0202933069273638	0.0806737401820524	0	0	460.055555555556	18.5860942999213	0.0312776508200626
44	1101	2601	0.373325040716518	49.5156949012114	1.87211135725648	2.05871671162559	2.30228577785123	4.22779299210083	46.4873189510893	601.80860614775	335.376223341367	-0.211995550593538	-0.150832859897185	0.105420863235595	-0.161972224232324	-0.025546421286077	-0.27991349315576	0.0863222324809237	-0.0659281585461625	27.1363147852684	2786	0.0143778739573725	0.00840638079400259	0.0022132926818797	0.104682750482335	0	0	11.6111111111111	12.7864030044195	-0.0408962425070139
45	1101	2602	0.0491956775863497	45.4087215465199	1.78252399242826	2.09061868242543	2.25185654541005	4.10112269223053	40.3712163108862	576.193974213126	353.978658247743	-0.129189291524542	-0.242935313562083	0.0957675401191092	-0.0576779303310723	0.0612995187965914	-0.260593881742282	0.379304398207624	-0.0415845950486249	26.5916595594647	2690	0.00882507544759233	0.0428704814483686	0.073278192342058	0.118300086730269	0	0	11.6111111111111	10.9710707421982	-0.18052917335494
46	1101	2603	0.0762349572347023	60.1250905586097	2.24166774769037	2.30117518720666	2.50042580345022	4.13668960969952	74.189901881127	593.741677262434	250.69248304033	-0.351389756988486	-0.114419735426591	0.0261488672841033	-0.170213027255506	-0.414113235594793	-0.367469138651344	-0.0209186513025903	-0.312746591622309	27.9359153503754	3041	0.0116779728541284	0.0104195994574008	0.0376130205222957	0.192047625500594	0	0	855.444444444444	9.50949582164461	0.0208659814867948
47	1101	2604	0.198266120774935	61.654898423675	2.49525365731562	2.45940640281118	2.65134433865117	3.66937949219053	54.9404484238043	594.139721519411	231.957830525349	-0.361356074112578	0.0013757592663346	0.0886994865483446	-0.115480117634687	-0.390532151694854	-0.401635232933708	0.444716935051897	-0.363980117144856	27.4100038619187	3160	0.0119720568165362	0.0338158098988995	0.0249465024449006	0.102123868015419	0	0	1315.5	13.899025492263	0.0981251788097953
48	1101	2605	0.0887165870088306	69.8722439803692	2.6573407547424	2.54815081224999	2.76865232502673	3.70268556549686	48.9706632978136	669.817879809429	221.182206282559	-0.222175434015535	-0.0497113062694032	0.0753648629685934	-0.143009090709613	-0.299094952194732	-0.401843826427509	9.16726319266472e-05	-0.309600087007032	28.4459768835973	3200	0.0721870368361207	0.0446423921930016	0.0333526918858138	0.10195134999311	0	0	933.611111111111	17.1176215205247	0.181015775902095
49	1101	2701	0.250921056964865	59.4651108602721	1.97468822417074	2.29379716460357	2.268522694303	4.38381963017122	50.106884250617	597.075149993991	307.16563305926	-0.380429868824844	-0.0487407642176451	0.0219463177774504	-0.00407490954658305	-0.437601216688629	-0.345392737224815	-0.0745953807396573	-0.29039279340523	26.3017029203915	2911	0.0173707523018208	0.0223197627508621	0.118224322085336	0.217590295188434	0	0	798.527777777778	9.26066652445305	-0.253929123427646
50	1101	2702	-0.164261607624616	58.7074203379351	2.10286118004238	2.47656224255	2.31461212436768	3.94356447292591	53.5078971333778	632.944442260832	259.037245557485	-0.370616037995637	0.238521321343266	0.0333955057049736	0.111342720805964	-0.488817338213989	-0.372447181698859	0.017424323082663	-0.303866883477925	26.6667656939173	3000	0.0137310759798971	0.00805216637931293	0.00475115371700019	0.194305306757666	0	0	798.527777777778	15.3507467332882	-0.194185275635237
51	1101	2703	-0.2434877983883	64.2513285887172	2.30393705961953	2.51680160914479	2.46955223960582	3.52337457142744	51.6172464743955	577.323094546837	230.129418161455	-0.420542318231199	0.271924007951792	0.0670781164881626	0.260668937443702	-0.460792666307479	-0.401291352418082	0.305333711713347	-0.360081351136535	27.8643899961023	3077	0.00837428914376145	0.0505756599690396	0.101453268147218	0.142743631934447	0	0	798.527777777778	18.1077498009045	0.0472076529051921
52	1101	2801	0.158950195419621	62.3211344987993	1.9181009106278	2.35754362945015	2.22504658350854	4.00842721753222	49.8056613651971	569.174231622807	280.081631834541	-0.404600109614848	0.275586952097198	-0.0690918776088521	-0.0225888396086793	-0.482598368125129	-0.367304674016586	0.0741348081571396	-0.333366001561543	25.6464606663644	2902	0.0180189736430957	0.0369961286111095	0.0548340866597278	0.243483476667936	0	0	416.638888888889	10.4542022647635	-0.356853572514316
53	1101	2802	0.106333485249425	63.7104580489277	1.95856254358803	2.51907757157142	2.1969549178952	3.62879975103415	51.8935745942992	536.831536096611	251.952674628054	-0.424225415953936	0.448636715402216	-0.0895022841462589	0.172297774104362	-0.492568797319351	-0.400870988465584	0.450171709447405	-0.381049506838381	26.3325175112875	2891	0.0141920448146874	0.00186808774443203	0.0820658904866349	0.235527852304566	0	0	416.638888888889	13.9952586272583	0.0591371069166897
54	1101	2803	0.0401873999121475	66.2585246458264	2.05100444409991	2.50056564244287	2.2371174383451	3.26862731086679	45.3696329229169	528.055393703532	236.051442901581	-0.42920510864833	0.330133971551318	-0.0864854441343352	0.383837951420162	-0.472408177321948	-0.401043718267034	-0.0573921812876623	-0.356675598869233	27.473902079543	2938	0.0108856852292097	0.0545095815672855	0.0281424886739555	0.226971700920684	0	0	416.638888888889	15.9716340413737	-0.281663161059488
55	1101	2901	0.253177841138812	47.6370816678595	1.61537067405923	2.18778522419833	1.83771890509907	3.4756848968772	33.1622718452345	602.274989214105	361.575975609995	0.853126824965222	-0.0629308541113312	0.356148717818866	-0.0826736397047739	0.793194370613875	0.234826715265152	0.92423621381487	0.896551489935779	26.5934738837899	2082	0.0144470736362951	0.0130906053391576	0.135130620514672	0.098054972400321	0	0	0.861111111111111	16.1888019811692	0.483040434811987
56	1101	2902	0.0791931494140516	39.827385640201	1.46987663786182	2.03704795902212	1.93405536531757	3.62494169717833	34.343889013436	537.534362160934	375.910832569755	0.778074522050247	-0.236012703163278	0.18010095324579	-0.0527539059367858	0.658955771564351	-0.139698298446295	0.944184146024634	0.480694379657023	27.1032458722442	2413	0.00992836935395653	0.0379700221190612	0.00768531018301549	0.0886919760541602	0	0	11.5833333333333	13.5496572123668	0.0378336466206676
57	1101	2903	0.181645411061566	47.6539397792034	1.57270656841438	2.0741950215725	1.98035714831053	3.24535016477395	53.2833033382635	519.005685119515	299.87210448142	0.0275901028950901	-0.198892253404281	-0.0272124790645644	0.0105386599253701	0.560347748523872	-0.314503757952107	0.749173665330576	0.173882872268319	27.9398308350241	2558	0.0130063171090152	0.0100962317800018	0.0846979681655007	0.171782104384337	0.5	0	738.777777777778	9.09054490427903	-0.0505275021194838
58	1101	2904	0.314447260382279	55.8921522688584	1.73076941356876	2.31657426196053	2.0676835906038	3.43789440843817	51.0547494520431	581.754664078388	276.52090726726	-0.307105585582864	-0.138446635781137	-0.147571235537034	0.0348084832935742	-0.401875092551343	-0.366830728661204	0.0534238886192413	-0.283047417352692	27.5751103164731	2765	0.0138112630360968	0.0257810708169676	0.0686911193054784	0.124355966961442	0	0	1144.69444444444	8.0638405828048	-0.00549358772463154
59	1101	2905	-0.141306198721243	77.5799090014056	1.8654400667523	2.4908760251688	2.08500522614744	2.85068582450105	55.3981887137491	594.059522524103	217.098838682851	-0.431636184742468	-0.134573476288757	-0.134170687090088	0.0853813034591042	0.323941078570195	-0.400443982344935	-0.39727586715967	-0.355996670792469	28.5770709883484	2775	0.0193625916484487	0.0399108801311245	0.048215136307481	0.152983900933812	3	0	728.055555555556	16.2019684687855	0.0472745794261755
60	1101	2906	0.3931994239469	41.0553105331435	1.47658139323656	2.12216573136893	1.85906662123413	3.0425619589511	62.3394846479406	461.914355315654	272.803235657834	0.84416454907009	-0.197287546677337	0.339516334218188	0.0027037639001971	0.854571515715781	-0.301226753104413	0.709806051856382	0.646299856489521	28.0472591479809	2485	0.0156676771339837	0.0257367255122689	0.142051930522869	0.197892035446618	0	0	929.305555555556	9.315781051294	-0.0762828800847208
61	1101	2907	0.28973262863876	59.839071810381	1.66448531877643	2.51477611561616	1.89722384394293	2.60684208554404	60.2182369884683	559.025631140961	190.812359642492	0.0772758347098774	-0.16688762417661	-0.135128764957762	0.0244904727642994	0.763180025607571	-0.376150692715394	0.173079891556259	0.17594018846391	27.8384898395972	2725	0.0126511639920142	0.0410930273080842	0.0133249253296834	0.179191081025062	0	0	928.694444444444	11.6742899621128	-0.0052178027767231
62	1101	3101	0.297180813955869	46.226291373035	1.84717727632696	2.33806981048424	1.99861848450793	3.18011495944872	67.6149876719641	432.929166893782	314.723627018687	0.729513341607124	0.0213788066887916	0.570032144922176	-0.09920492177791	0.854008414301886	-0.0114154535008176	0.868388713760959	0.948008424698559	26.1355092996107	2043	0.0163392555682342	0.0741263415348549	0.218398886831298	0.238686375583446	0	0	15427.7777777778	14.5932811850158	-0.258597876045469
63	1101	3102	0.492532809193767	47.3872681722968	1.51002343538821	2.12034239906462	1.77247188346675	3.12689265232953	66.8986048133918	407.096420097546	327.015704910018	0.854172847068112	-0.15692881392696	0.574243678267313	-0.0709101085559085	0.896506795839328	-0.184862104066333	0.815059882269675	0.863850040765056	27.6159804882014	2267	0.0168037318468747	0.0588035362934548	0.0919706596284106	0.0150535040057762	0	0	0.722222222222222	12.4512158073266	-0.174033688158728
64	1101	3103	0.531616641238091	40.4984994055792	1.5148108024329	2.16424095737814	1.78949008349912	2.71689109278353	84.0309079277963	390.540891324514	246.427806833191	0.869999130450117	-0.208468296687197	0.404890085084153	-0.00542950872986089	0.856268814675193	-0.276602990393895	0.77923073267801	0.684742543779326	26.781975953197	2505	0.0185126261520248	0.0628149410094191	0.1175671539501	0.131880397099709	0	0	1061.13888888889	8.3938347546447	-0.0985927010271455
65	1101	3104	0.399239170710041	40.1180414906621	1.66034762347445	2.31015485250296	1.90585112843085	2.78793262980091	75.0174286915208	429.918855127184	213.482529813519	0.808775069134128	-0.181206744488222	0.419131436677501	-0.0046324094819346	0.875549853596704	-0.314989713043555	0.852624210811903	0.637505249797321	26.1860500279796	2597	0.0173254806540995	0.0601504698700852	0.090451310640158	0.102819709938175	0	0	89.4166666666667	9.25454895506055	-0.075030936532433
66	1101	3105	0.426681864632446	40.7119754249272	1.88948836606103	2.05371165598481	2.02383817829018	2.81609360445277	84.9971195184672	435.360347219471	281.831075071335	0.872057019510484	0.0560435861084401	0.441782896544487	-0.0758260748584695	0.756115341811865	-0.0579400146142341	0.796713280773224	0.896267454984266	27.9023878517366	1970	0.0111870787758727	0.0903229860513075	0.260465613520325	0.266239553865982	520.5	0	526.388888888889	13.8460180677617	-0.240109612376675
67	1101	3106	0.460443739189185	46.0514266348866	1.7537678723578	2.49139315402806	1.98273012700905	3.12042834107107	86.0055421471945	433.07996186151	288.053147623118	0.760335820510022	0.197027146440367	0.447458262708963	-0.0873390869327579	0.937840592813348	-0.15898820713468	0.83243364006569	0.830814856656027	26.2544845545269	2265	0.0184958177768579	0.102416594718084	0.238475100457329	0.182596558348396	0	0	971.111111111111	12.8194803906817	-0.202134430945576
68	1101	3107	0.361054790327427	41.3657271204064	1.68062483772328	2.29521501380069	1.93940669255632	2.80035675254714	116.492514986436	395.302535663757	253.295973621497	0.855423961014858	-0.205412142397499	0.657520441634747	-0.0177549755756967	0.876179045014036	-0.237504741237411	0.778791387447241	0.816146882017577	28.9698475334085	2413	0.000693345748820552	0.0905647599304087	0.194277000677345	0.190793344580863	88	0	971.861111111111	9.73053081013208	-0.129872010400634
69	1101	3108	0.712809930933161	39.7747684523245	1.59800497009391	2.20404277003554	1.85266862147465	2.63643655039753	88.2910654281996	390.609650273314	215.986507589292	0.744191013433646	-0.155923513795258	0.626034864357897	-0.0174907245962486	0.917619357078569	-0.283282285752379	0.887484291129615	0.623716932323805	27.6225287447842	2555	0.0176629250767305	0.0864137122340954	0.183812350944352	0.112596238891111	138.5	0	386.388888888889	9.82628064425071	-0.118020679673251
70	1101	3109	0.425820574537973	47.6005054671539	1.90402694680777	2.50054107663084	2.11159342463789	2.92942912884805	114.726137514685	439.504348284459	259.691716432248	0.855664453471415	0.257674654764368	0.683475072321165	-0.0174465813339667	0.937623917652	-0.166478188811471	0.796232235828744	0.831086265583684	27.0934772949798	2286	0.0153951629424974	0.0930895446352857	0.299717588370012	0.267643449433011	0	0	971	10.4665142452237	-0.181702616929664
71	1101	3110	0.332005311073586	49.2849435495343	1.8369351814969	2.55775761886096	2.05583069191316	2.66593360041132	132.162289975412	426.865868841819	236.103319660217	0.88868154821204	0.00499532403180884	0.493999480782938	0.0424271391254274	0.895880794605924	-0.205443954582732	0.726586890051297	0.750223823895154	28.0309184352807	2312	0.0173466526460013	0.0863477921708098	0.229703830615388	0.278413370163255	0	0	6506.80555555556	17.4731247206782	-0.172783442659691
72	1101	3111	0.283453944718491	47.0713797096044	1.86582995379089	2.32483919692814	2.11553586289096	2.80744176476033	134.681697501972	453.28252996012	235.363943470292	0.902563774895981	-0.211259092809428	0.480657355990616	0.00384488335134323	0.797865986479567	-0.245190908557972	0.575949559532669	0.752401427813599	26.5495380132302	2431	0.0178553919617572	0.0951264805855143	0.275321792623051	0.244301389035241	0	0	0	16.0607738170551	-0.129421736600588
73	1101	3112	0.409995280225334	44.6807500297685	1.76146133944717	2.09179325015231	1.98643912842961	2.65360668706988	113.420912756016	441.158621869976	204.930907694839	0.807503669088959	-0.20569569747727	0.375149317006512	-0.0290640307623697	0.856158678408954	-0.266563438005296	0.744841826783786	0.480730940752549	27.9157706191138	2562	0.0178917780890034	0.0886616838331146	0.237337685825951	0.246447471333745	0	0	972.222222222222	12.4582190411506	-0.0736674495113834
74	1101	3201	0.196200001177862	40.7859817925357	1.7646155245813	2.45005852655839	2.02760214777879	2.78730800718448	73.1823374738898	631.37179167017	190.914924739473	0.43912359404929	-0.10387965841396	0.366724173260205	0.00672180876222958	0.936622433493443	-0.333068129883783	0.295936739241715	0.580138693163664	26.2553395069451	2684	0.0143837200064267	0.0333627217155922	0.249860284776226	0.225502551605464	1531.5	0	385.777777777778	15.0071390562058	-0.0754565179791176
75	1101	3202	0.257506565051689	45.6592689879599	1.81825870886924	2.31715440473445	2.05377226924619	2.75699495961151	73.2537649402295	634.019550112283	187.304759717841	0.194321329962062	-0.119409946373729	0.419091964876278	0.0190399782944333	0.874501322374201	-0.344502197125779	0.217614968901842	0.30639998241985	26.5395597215132	2746	0.00958846818597918	0.037278128282957	0.152305196844842	0.234709939937262	0	0	385.777777777778	11.6294477148567	-0.0157738420558699
76	1101	3203	0.320207935185708	43.1769905607373	1.90233313257863	2.3255969153079	2.12239462906944	2.6558820060356	102.371867386576	670.33254573787	192.097898894187	0.456400284471217	-0.105807371888372	0.644330699417333	0.0349236928339301	0.957035456095981	-0.30398290088698	0.316225062239604	0.482645405586435	27.8261676195283	2725	0.00843692601318539	0.0339226587543493	0.241303995108086	0.248364202284167	48.5	0	385.527777777778	10.365042407028	-0.00392847897275456
77	1101	3204	0.255214521381576	43.0349321553006	2.00680275548793	2.36783843428185	2.20964735383847	2.69791901467147	97.3634955780518	706.758348140026	189.558779929124	0.610167897642516	-0.144227050264003	0.671224415125683	-0.00131897980085713	0.895403213332159	-0.291703058841376	0.621977036098419	0.421357594381146	26.57021200501	2690	0.013827294181938	0.0405514759725219	0.191381876475234	0.258189039563593	3.5	0	386.138888888889	6.53475195305179	-0.0644622516027087
78	1101	3301	0.872410513181493	43.0450893201201	2.14110103381494	2.29658804654145	2.36370766770731	2.87649071013386	86.1968254469445	494.131414262166	196.186783332374	0.685031850408234	-0.188140094497497	0.49110244359889	-0.0354474162552449	0.83451804217933	-0.304809060837957	0.90618746133028	0.143959976514797	25.9921903122255	2659	0.0143351133924638	0.0736316156381114	0.186495888657162	0.255721435594826	0	0	0	12.9921256270796	-0.0739896604929786
79	1101	3302	0.129788073818956	46.6783568127	2.50973613098636	2.42444223680264	2.65839191922268	3.02685367634662	77.1626887607665	607.171288619221	201.90545146615	0.124881494902738	-0.213437854784406	0.571210479851106	-0.0758728193240647	0.876435123497474	-0.345039170977479	0.905612660542449	-0.0948442182180205	26.9764001397815	2723	0.0129600912725957	0.006599586325757	0.0955516456803387	0.24798674999257	0	0	0.0277777777777778	10.9021020121042	-0.0360137276340348
80	1101	3303	0.446870464696561	46.6129104797543	2.14814258284038	2.15809648639926	2.38088971002706	2.76786298364897	118.49650498514	509.406826729305	198.0572004256	0.752704614786317	-0.227472366851604	0.197595765533101	-0.016888996477689	0.780066669698597	-0.30461104814793	0.925067719113637	0.254048179378177	26.4083437399308	2642	0.0121262051631254	0.0620998143171423	0.139232637525191	0.256674096829887	0	0	2107	19.6528547157911	-0.0362801578991872
81	1101	3304	0.198912544383091	55.4716097707144	2.56027550231979	2.51667369528974	2.78885110905582	2.86114529037541	83.8614689213737	512.051846628166	187.993911122534	-0.0234523244325324	-0.260430756263613	0.267156549103979	-0.0668263437739281	0.742908643055936	-0.345101502467241	0.796055828072468	0.206468325239829	26.7840170107131	2695	0.00347794532784055	0.0319497175896969	0.0341335722043125	0.254710750500523	0	0	2106.38888888889	4.08196018973571	-0.0632266182879607
82	1101	3305	0.334677385058626	41.721316657004	1.98307407660239	2.56721619934349	2.25606551547646	2.58812958172471	125.602725340327	512.238913453613	192.581034384934	0.842023460871828	-0.265645268284838	0.304510866858734	-0.0291415043584996	0.690078822998878	-0.304996781890217	0.762463914085316	0.312520498086611	27.1998668821262	2516	0.0057366305413272	0.0784460737599925	0.104316302950779	0.27226088094331	0	0	0.611111111111111	25.9983104615714	-0.0635852720029959
83	1101	3306	0.28298349824573	46.3703647848326	2.16062458944394	2.4049844089271	2.42273458089005	2.66910391240082	104.689038548433	490.427999988938	194.997169963556	0.692046181863327	-0.259003944257498	0.284293759807445	-0.0155907899668702	0.619200057785934	-0.310477567475884	0.833278611600281	0.202326477811298	29.6714776351293	2605	0.139703731929522	0.0635010241988682	0.0167098806805112	0.215907466098192	0	1	2106.97222222222	7.23896284620194	-0.0377007882771686
84	1101	3501	0.362361028730682	39.6551600279427	2.05294702922626	2.05825695310965	2.14732551539976	2.84882623961888	77.3475039466689	532.705083430499	233.544641436319	0.904311178927811	0.0225709385374908	0.494960102180988	-0.0449425148472523	0.682718584117396	-0.126686954310077	0.797756239880738	0.831201321353224	27.590068500982	1908	0.0182463632396281	0.108834549277597	0.261272437011857	0.28419054066726	0	0	382.083333333333	17.487426661803	-0.195293593928541
85	1101	3502	0.494450147950682	40.9428755630123	2.17096666596835	2.28701468457984	2.30119554540858	2.78131678707479	90.4839398342546	551.276836806922	249.107804212848	0.888745838512431	-0.0407463941197737	0.32063209615029	-0.0841314647251547	0.62472571215672	-0.117335505670193	0.833483317724525	0.829782387135391	28.0050597255366	2080	0.00981650505883223	0.106348314195403	0.158959882436956	0.283929286461162	385.5	0	582.75	16.4123161693356	-0.211620913022467
86	1101	3503	0.426184350167089	37.893428793427	2.01883275332547	2.25348398493133	2.1129146032407	2.9294254278796	84.115732368671	549.281880580939	215.01157179649	0.85630332300004	-0.120553064077537	0.492719305411723	-0.0628068139896042	0.626618787639216	-0.173497699436484	0.762333182154599	0.750087587144266	26.7767982412913	1851	0.0163226183005385	0.105613423423122	0.233471238539097	0.283823913237308	0	0	0.583333333333333	18.2461647794291	-0.19524732648307
87	1101	3504	0.393161059145084	40.1155752596689	1.98817188665973	2.24927224828568	2.15331291296502	2.78014225531748	110.20299921331	562.187851416163	199.762107197442	0.748383748382588	-0.16014390865092	0.208008028497124	-0.0290097011907354	0.504005289914934	-0.225035780619545	0.852582829027202	0.658824790681641	27.5138845376874	2096	0.0137328895257523	0.102286928656438	0.166308516228611	0.281091736075971	0	0	3078.66666666667	9.78340833490996	-0.142928479204867
88	1101	3505	0.360820598365769	39.867477923598	2.17964854292936	2.36680365743991	2.30180934044041	2.89572610872128	100.713002191147	582.661276662997	215.233387672227	0.858917369498987	-0.0432667751043947	0.251254174953246	-0.0405316231429923	0.536613118590128	-0.182028800200946	0.78304632312103	0.735670937795467	26.9299113459561	2108	0.00879829162772953	0.1006451779394	0.127961714873767	0.286908917006428	256	0	3.66666666666667	14.3340779220601	-0.172212936592105
89	1101	3506	0.334447035113401	41.2341949224176	2.06536306236152	2.52937278219028	2.22931682635958	2.82782509223153	113.922300290856	630.177767401105	203.014434599957	0.856662607300005	-0.211380231423894	0.210014171927366	-0.035268360675818	0.646534717802028	-0.225269562835058	0.796912680358537	0.641738093180089	27.4595836603119	2205	0.00319791555692979	0.0955489481299557	0.127714284313735	0.28398440476287	0	0	2692.97222222222	12.0055223152822	-0.119918247801477
90	1101	3507	0.39525177377156	44.1979216695961	1.99165088339225	2.76410999976902	2.16524017580183	2.78500245808761	119.165836370543	600.283002033121	209.10103014829	0.87245108555056	-0.193586978720155	0.215835268497712	-0.0466053669378133	0.814377216931539	-0.211579620851615	0.905374135027022	0.703234747773335	28.4706994983283	2247	0.0062763393994241	0.0797841334274322	0.152013845480234	0.281054069697523	439	0	6505.27777777778	12.5025815529023	-0.140917647086675
91	1101	3508	0.494730951397352	38.195685549555	2.05207905461636	2.42835005868711	2.17826217774752	2.96513706020306	90.8423626211937	558.646699003782	219.314802455749	0.763094138122728	-0.273721321381294	0.623182111634586	-0.0603033804164777	0.536935378306334	-0.182578004585582	0.760737937367693	0.67205148175597	26.9747613928968	1856	0.017735519909042	0.102052675977167	0.245757993789093	0.278202747088952	234.5	0	1773.19444444444	15.5836352427771	-0.194526250707911
92	1101	3509	0.352551946089458	40.7197976736125	2.13391990743192	2.15637389522343	2.24928207074469	2.97192343414786	107.708961530983	580.762336457674	209.234422494395	0.720874449733731	-0.110041555064434	0.282279913677226	-0.0422422612227484	0.574252721981674	-0.198941984139421	0.869071946833886	0.658372813795124	26.3186410777867	1980	0.0152790379134974	0.103120825506226	0.224304278481139	0.284187694028581	0	0	0.0555555555555556	14.1617319599478	-0.142510586664363
93	1101	3510	0.544924270782127	40.9116764459803	1.99261237921693	2.116923538446	2.17188229149211	2.77148151932218	108.406327385909	553.606068986486	209.468920784973	0.633178672217802	-0.204652743397557	0.277790920983621	-0.0613033623226752	0.537185194309946	-0.205780823449667	0.87047591899607	0.627677097521393	26.548498425795	2026	0.0176901780117462	0.106469914641324	0.206842261542932	0.284320672721188	0	0	158.416666666667	12.3183583125964	-0.142916764764462
94	1101	3511	0.392132294231908	41.23393836892	1.83796124157574	2.36457654766743	2.07867727604303	2.54320042478984	140.858848987125	555.766062163851	189.828624893646	0.63895644425183	-0.217731935543615	0.156400935339378	0.00536005257517794	0.522778257294954	-0.266388690322371	0.700512409270601	0.498494896423061	26.9464546775097	2221	0.0149284961412626	0.0745111775992971	0.0856030068577484	0.271632501425241	0	0	3382.63888888889	24.5080711548673	-0.0624489150286293
95	1101	3512	0.459703980699948	42.394921592961	1.84886774191015	2.49976758800799	2.10136894233111	2.57786932495524	151.138879828731	556.039355651841	194.096292235995	0.736818368801999	-0.230264506957314	0.26148696269537	0.0041115656912191	0.741416450855874	-0.294888834137443	0.832979563385612	0.647221574949921	28.1119790165831	2307	0.00479443348241012	0.0413137843497572	0.0447345415179184	0.268095743732319	0	0	6323.22222222222	25.8958147895762	-0.0628571896280874
96	1101	3513	0.345796805115093	44.4440168573492	1.89290057283962	2.60145947246284	2.18108956010401	2.46986426944643	135.394201559323	568.418564450348	198.865579814731	0.845694565678665	-0.22247846037253	0.347138629421952	-0.018814738181591	0.795603603822267	-0.294823256102089	0.744985480508713	0.467148237078066	27.9568853137818	2443	0.00121027144303051	0.0831407556940377	0.0773753265473756	0.276127178622579	0	0	1.52777777777778	24.0572673053985	-0.0635235016740767
97	1101	3514	0.499538263944258	46.057020020641	2.00171389477328	2.599293203978	2.269261161363	2.59502028439419	111.360007573381	590.943667520467	192.667031107264	0.520327885787323	-0.230548065087622	0.270268685124852	-0.043388210669556	0.587803023546879	-0.305105353478157	0.554589779279621	0.148186147561333	26.3681432322066	2335	0.0132518280817332	0.0691919122712565	0.0245694086786806	0.251533647672944	0	0	4160.5	14.6596225046444	-0.00256132230077895
98	1101	3515	0.344885432141032	44.5241386611547	2.0159669220984	2.73527254662439	2.30963570974115	2.75238578472355	148.443671990219	589.245032206442	194.381772170743	0.706499908968438	-0.247672576830203	0.363176980688387	-0.0136354569464203	0.856896624166061	-0.305005594610357	0.834049886962279	0.603205603466049	30.1913655372921	2378	0.159532233916816	0.0644284727109116	0.0684907093259864	0.26874365396514	675	1	3630.25	27.2127706284168	-0.0490563745724907
99	1101	4101	0.494031916874965	38.6604915267689	2.13014689478436	2.47224411660122	2.35491400163958	2.95041895284804	105.606319543927	483.838604841524	208.837062921544	0.536537154166879	-0.196373849285681	0.285433274231812	0.00288737111499575	0.671634162412204	-0.213070453523356	0.692416361917123	0.50696809873667	26.7513522201441	1859	0.0195245695527976	0.101259756157165	0.257693803603337	0.267686183391134	0	0	1773.61111111111	14.860370914411	-0.171913333567606
100	1101	4102	0.476882710175203	42.1620778146721	2.12265329229278	2.48840242538907	2.35663337732925	2.89043836621189	127.397874126705	476.654735656941	212.084012043819	0.268970123329796	-0.177456940665458	0.12217536125051	0.031873953025069	0.898273922438174	-0.234422411661947	0.779172640976981	0.454759281333374	26.0432497158389	1968	0.0186487668006188	0.0921265265832609	0.247814045812429	0.241871428455634	66.5	0	1773.13888888889	15.1496976115937	-0.148543975742801
101	1101	4103	0.546197868178191	40.0302002702685	2.0402361541425	2.28657124138082	2.23859316119567	2.77435507585408	123.552784458193	473.63561865786	206.317012343153	0.550492332993828	-0.242485549057402	0.33156608645316	-0.03921748034094	0.483312685186871	-0.225843881053604	0.868796582802201	0.570863332389258	27.8510577915685	1980	0.0138027742811658	0.0976436435240088	0.258017241390654	0.264040116109596	546	0	1927.30555555556	11.6938256141282	-0.171670943604788
102	1101	4104	0.397656916115135	40.4387116713251	1.9459958725401	2.16372486960948	2.1694295023749	2.75390249192201	124.368339133417	471.170554113274	200.150405343517	0.549456136626413	-0.237774543610811	0.215902820480679	-0.0526115074156847	0.519865218287267	-0.233579004064192	0.887134047881016	0.584942019710458	26.5347636894029	2064	0.019230250803812	0.0951570492029459	0.235305755318285	0.269349438403007	0	0	154.277777777778	15.716418245735	-0.130750570040344
103	1101	4105	0.637755508655695	43.0744205584296	1.83744679416633	2.40333962650974	2.10338138764849	2.62428450596675	166.79180576966	452.888151357042	197.513259657735	0.434800650148266	-0.207770520299203	0.107271674814845	0.0127851640878975	0.592875521667212	-0.266635743229151	0.924095576279552	0.488465250025704	26.7673806651175	2153	0.00465583709120786	0.0356900277565056	0.131571832034223	0.258963011682533	0	0	686	28.0072373558906	-0.11921162779748
104	1101	4106	0.493387697993876	44.6175926195159	2.23721256489433	2.61710148360845	2.51914986785056	3.04080826610712	143.190064651642	476.599090269875	209.887933031474	0.114184586416845	-0.169188039036866	0.169752543764174	0.0690297392626787	0.627334820186816	-0.246271336208596	0.627260898790413	0.262218885354471	27.3379783183805	1953	0.0143473544358053	0.0820868003914567	0.275744649695318	0.261186048585162	681.5	0	113.25	15.8809608815603	-0.148450791429951
105	1101	4107	0.545382258009039	47.1049412311482	2.19989208636415	2.66164894234855	2.46276491277245	2.99237115683025	175.698108381625	508.373263903676	227.515464294558	0.0128431155775457	-0.142131645523224	0.231494824094415	0.0777148184493931	0.304056974034582	-0.267723981735497	0.479092275151749	-0.102937173392445	26.4405800680326	2080	0.0186211217269068	0.0754206658258848	0.278742810610438	0.245113646445888	0	0	113.25	21.9368207808283	-0.119618079248242
106	1101	4108	0.427012367822893	45.4863161192434	1.83302229336476	2.30453197848934	2.08414443797003	2.73636499652996	179.248780599018	496.077418954291	212.329781162065	0.0948979085905284	-0.139714176044562	0.0922029817618676	0.0703215767838547	0.855328822110961	-0.281250283269784	0.711253617265863	0.308027781914132	26.531032991963	2110	0.0165421069668404	0.0513289613170983	0.11017697623483	0.213375512436696	0	0	1773.13888888889	27.2120016413916	-0.138829311416019
107	1101	4109	0.541801503339454	45.2788146908028	1.84631769218182	2.31631248880735	2.1369889470361	2.66930498676622	183.560772577591	457.893544640719	208.884349742325	0.135613577034666	-0.166157014654841	0.299402770641957	0.018997151936502	0.874353183994592	-0.280994982580751	0.850660155891072	0.122635287622914	26.2350757805371	2197	0.0163431439552503	0.0305146367372648	0.176203830255862	0.248217721923536	0	0	686	32.3118411066186	-0.119028832723838
108	1101	4110	0.617783028856283	45.3368926256094	1.93369557858742	2.4294689635992	2.23813357589802	2.68236318925358	174.987307458018	496.268227447696	201.689097318924	0.296418823483922	-0.188072498928483	0.153188320917147	-0.0334303019852282	0.352358820179558	-0.288302719204822	0.596721530818443	0.179443217985852	28.3904631884774	2296	0.0129737076253271	0.0308311161223902	0.137333684454194	0.265668128674508	706	0	543.944444444444	28.2904227621156	-0.0624327324789492
109	1101	4201	0.562990830461533	47.7865266879654	1.86994534235659	2.33963589684515	2.14783141730583	2.78589401830243	184.150182091311	623.249695411237	215.46487344089	0.0570829933487399	-0.0830438848956927	0.196711692534994	0.109716524197174	0.364210766860396	-0.275083176419647	0.443188631896221	-0.0827226747492379	27.3224045345367	2212	0.0198930118850028	0.0893103106113217	0.30448632328034	0.229633088236405	0	0	0.555555555555556	25.2791964115749	-0.119315863329971
110	1101	4202	0.700732118337256	46.1794873228697	1.92256656449718	2.34416157911183	2.23023386398973	2.74582915424001	178.042286865985	600.962940621052	218.642818438694	-0.0159019494717971	-0.187505025710115	0.126844281537617	0.00950057894632125	0.295212052073735	-0.318026144111176	0.627707442254343	-0.328961383202398	27.3324570107846	2327	0.00566481948410932	0.0565121490785748	0.22645566087821	0.247326494257783	71.5	0	635	31.3003386048803	-0.0625088370171099
111	1101	4203	0.677045107421519	49.7053074871117	2.00356415544348	2.56802975002902	2.30974513281609	2.74925620292362	217.181500115253	627.378975048285	211.361727652911	-0.243118156916363	-0.0564413281324762	0.187084942748976	0.0704100153562635	0.289206287423384	-0.305232783017067	0.292407383601849	-0.320959379316845	26.2399111606208	2404	0.0185734626179459	0.0939854192430251	0.284465597743139	0.259946340712161	0	0	3.69444444444444	34.9923206741528	-0.0514367821595266
112	1101	4204	0.563412397778899	49.4495466644811	2.04074903372778	2.50091529926669	2.33212021726478	2.85723208491089	165.455713640078	619.557092769207	217.660230814202	-0.176944279670795	-0.137887775039448	0.139875241632674	0.0062217167176448	-0.125989818065643	-0.318015910673484	0.616717124811394	-0.236070917509772	27.5509237462494	2404	0.0129613280649434	0.0826241109378706	0.300286541728427	0.268898201360125	175	0	463.472222222222	28.8751701015896	-0.0408028035381775
113	1101	4205	0.546727391705868	60.6815583804693	2.07498965582179	2.42748311332573	2.32036963300886	2.88477017833873	175.323890703746	675.458579821474	233.107743285489	-0.413229579722136	-0.0749238454613768	0.164475685543121	0.021102705970608	-0.227753250089887	-0.323502157425802	0.631888434468904	-0.348090760347148	27.1335673169102	2488	0.0053956244752462	0.0795978376980462	0.317152385553669	0.271532300366953	136.5	0	451.305555555556	30.3239899551151	-0.0265953058050289
114	1101	4206	0.442862535240406	53.1880231775244	2.30933581655488	2.57119095596744	2.58191120985312	2.80569679092918	160.887812727213	620.099459648027	231.860871536661	-0.0717468849965455	0.0538042310946596	0.146575017550655	0.138641649316967	0.0827469089826061	-0.323719271939846	0.234506162190448	-0.380559979850413	27.0615985466937	2540	0.0156608365387276	0.0775023742671783	0.320011548571485	0.261812257337624	57.5	0	363.25	23.4210794673383	-0.0375948095602798
115	1101	4301	0.49262014943285	50.5238401568755	1.97638868095271	2.13448247266099	2.22661189897926	3.04976553443964	167.449071073468	566.364073782942	222.823599124202	-0.0681938641189753	-0.0949636997346483	0.167783488547752	0.0809777256987496	0.186031672316447	-0.267567966267067	0.377978760244521	-0.0731818161330329	27.8055278458433	2268	0.0203470625778991	0.0928100470866929	0.312605234823761	0.235841900536683	0	0	0.75	19.5891514325779	-0.0960464768730097
116	1101	4302	0.621921542268805	50.1065721001142	2.00640767123692	2.50064062572362	2.29592203129717	2.77779862812345	208.43539148088	596.752732318063	207.167197878686	-0.192367173302927	-0.0620355416695124	0.0770337267024495	0.0642698197454223	0.110044885401363	-0.288609428917792	0.188768636896578	-0.10113472478877	27.1922748515567	2454	0.0161030578758167	0.0893330988123274	0.359615860032694	0.260405272454017	0	0	3.88888888888889	32.7301605306377	-0.0509507474345932
117	1101	4303	0.368557204405583	52.6548732645155	2.0473442363628	2.22448216226682	2.31014151489601	3.31617487061788	173.133313020954	606.813885973341	253.543559249292	-0.276572847595063	-0.141915108493041	0.079530197826631	0.0191833839966957	0.237699860583755	-0.281445387425522	-0.0179373470690532	-0.282134091317872	26.5176171729848	2361	0.0171056562800828	0.0844167145475864	0.279922645294514	0.256234902278755	0	0	0	20.7709786854244	-0.0855424730515054
118	1101	4304	0.380783155715638	50.9195448630464	2.03363929251428	2.27996340876298	2.32013497760501	3.099324680632	169.761353742453	579.597035411689	231.978087874294	-0.0698517426815567	-0.130672704150913	0.235808331313018	0.0317904869057523	0.0799233006562125	-0.275077054379547	0.0606132628903403	-0.175718492478187	26.8895414585872	2462	0.0182360379243656	0.0723458077303198	0.320146558554047	0.256550260776213	0	0	515.111111111111	19.7346018075324	-0.0617996995823367
119	1101	4305	0.424456965617024	54.0765811316098	1.99470440016299	2.3631506231179	2.31131696016159	2.76824395375408	176.091447862875	543.38476317024	244.67511331368	-0.394300973409905	-0.112659599658311	0.143040229534537	0.0420744769941872	-0.0482366314515191	-0.28885277189878	0.134733983712584	-0.338216850050061	28.6960124921857	2572	0.00498484688484094	0.0886022488959759	0.27385199994477	0.273966239874783	0	0	518.027777777778	21.3894856869181	-0.0509238433332466
120	1101	4306	0.643631685448066	54.3803500805287	2.02836827442413	2.22858596962117	2.27976007878339	3.14362798601795	186.497620022244	537.705870154625	272.52531152032	-0.368646469707305	-0.159417762576014	-0.00315286863597123	0.00977092830802173	0.370103710923671	-0.281545334020318	0.462680725824125	-0.341159068449256	26.815150679144	2378	0.00901777870664337	0.0638385907069581	0.150441875710291	0.235927047600114	0	0	0.111111111111111	21.6065164661543	-0.0853507705619714
121	1101	4307	0.833859728461018	57.1670959263809	2.04299383693351	2.19424639341679	2.30788042402967	3.1458072483348	191.168963595322	501.104988887751	264.784225319032	-0.448122843656972	-0.166289290647299	0.0779073920887884	-0.0150703432274438	-0.0474215579258735	-0.306406730567205	0.489364428010277	-0.393556952492141	27.0475170651554	2633	0.00962935168629411	0.0483249851829098	0.187572243180178	0.257158781237082	0	0	0.111111111111111	25.904068293284	-0.0509278664262203
122	1101	5001	0.673430861377496	30.1063745521302	1.61656075910904	2.26922408808557	1.8531510043107	2.70045259207465	58.5001642677427	594.672418092842	218.870021119312	0.644404398875302	-0.104772721128338	0.366113016823984	0.104529442013642	0.649393052348334	-0.110737548339058	0.498390454696121	0.66757250955356	25.7293084220887	1289	0.0102589553619455	0.0465811536582295	0.0994585566749656	0.228867029413025	0	0	253.111111111111	15.254694544203	0.0769523420237639
123	1101	5002	0.769988825210297	34.6299863166008	1.59339569511394	2.22164639939875	1.79162187160235	2.71594649566713	56.2428969287975	548.294748759169	256.281772791973	0.902537128661554	0.113454525172072	0.377755653108813	0.0526465917112648	0.666862613521011	0.00707349131107723	0.743631160624528	0.845653123681751	27.130474302435	1436	0.000300447889420768	0.0748272586347552	0.157161745451456	0.241133167438053	1290.5	1	253.444444444444	19.4811365705767	-0.184298991912656
124	1101	5003	0.528067400510962	35.0108479554248	1.84339860927593	2.20530136783191	2.01784958638262	2.91228986307433	66.2042624982218	561.856359452205	240.297018835421	0.902532297914575	-0.217091649390306	0.30030243830545	-0.0776564780197478	0.7420534890958	-0.0751757721813074	0.618618285403856	0.813780035325693	26.175567502907	1652	0.015110494444277	0.079842496126968	0.172437311588092	0.266928246556179	0	0	253.694444444444	18.1549959258891	-0.192743183365694
125	1101	5004	0.713676107181129	33.3384912181111	1.90000368157137	2.29354113361762	2.16158271235616	3.00000823880531	87.1157308230533	568.603509498678	227.603412092728	0.733619037517024	-0.208858526080422	0.133841955459183	0.0334338430988725	0.565476760534647	-0.174467446148549	0.300414421822485	0.60966301697885	26.9561749704157	1621	0.0153160387953362	0.0690121907385471	0.074410052771422	0.226314449911243	179.5	0	253.638888888889	16.0991737263306	-0.199799440638043
126	1101	5101	0.754208203979583	30.36142889887	1.31866173804338	1.97477419736904	1.47322587247053	1.92733537760852	16.888648544397	367.598271158532	132.608338711556	0.837486392808885	0.0834724946096482	0.601507246252697	0.154332483241967	0.854828229496151	0.934876584455986	0.906171457656551	0.880880284244546	27.0805367382444	780	0.0171757408097439	0.0706928890031115	0.111046146173739	0.206999051640985	8432.5	0	10849.1944444444	7.31739632668982	0.591965084364231
127	1101	5102	0.795196152301248	37.8947776849784	1.65129115272825	2.0923819805154	1.85164566140186	2.61528427986867	19.2614245393439	442.9220900478	248.289588716802	0.80582012047405	-0.0331367119745108	-0.157836275479502	-0.150378100648745	0.754313823818969	0.870926944419516	0.943109247225641	0.965320797285447	25.8553945829623	1337	0.0195417123815431	0.0813945565103466	0.05192327143568	0.178308224785403	31.5	0	NA	9.10848742787909	0.462780729437571
128	1101	5103	0.688836418438754	31.3028259116145	1.44761977250022	2.30752001427778	1.63149456099101	2.49710585412481	30.1744640028912	486.806965707371	155.889890734598	0.822065488122699	0.338586186691743	-0.0936680034493841	0.275565265978785	0.855625687792773	0.168942156526821	0.943125036587659	0.879535211522147	26.0004273430453	777	0.0181861498507072	0.0844399014927254	0.136069157651518	0.247022720088189	1176	0	10847.3888888889	10.1629741672199	-0.205772995464726
129	1101	5104	0.504978331299533	32.2822957990502	1.50308617693071	2.2120039661979	1.73384940955051	2.50458435495761	28.3145459325315	474.863849578926	204.106678306194	0.791165955428182	0.209655788531162	0.268516897068036	0.0698121933291872	0.814404676502131	0.168541196043721	0.90607064213693	0.879603241736447	27.1858159990299	1029	0.000173132995524274	0.0628133590269676	0.0225793051748056	0.144300133456857	7046.5	1	10847.1388888889	15.1428246109883	0.43964061467252
130	1101	5105	0.655107876073735	38.0070107233283	1.57759576891012	2.16396241336824	1.78604176430773	2.70761404519021	48.1292855483475	469.00537681314	229.846895562239	0.791353005259002	0.0771388391145081	0.507428751175395	-0.0592987917052564	0.755104696297633	0.124895701277476	0.797075417809422	0.965398166738472	26.3363826739827	1274	0.0159196832145808	0.0937716667050382	0.164395123025279	0.229251931166968	1554.5	0	0.333333333333333	15.4633403531356	-0.231053378596356
131	1101	5201	0.69569444263185	36.7264119653631	1.7600021391492	2.14150205141097	1.9077300293537	2.93139783919269	22.9104165559641	615.605518920356	295.137213195313	0.729403761981419	-0.0890333291165018	0.410434595982948	-0.155945609465553	0.813433762646393	0.732481291041067	0.888371236786429	0.948021680531934	25.627818160025	1529	0.0201219229308681	0.095465241001642	0.263777997286056	0.229556843920406	1.5	0	862.138888888889	13.6262180409203	-0.11680230211763
132	1101	5202	0.598014396557014	38.4992856324195	1.77241714668866	2.1629557988519	1.9188222153875	3.09149801511945	35.3986232092889	632.708803328351	340.522145379698	0.729267357072697	-0.0682967434148783	0.661142613428098	-0.136756955769432	0.83390907993723	0.870670512707646	0.906373926631629	0.930563497432451	25.9156883884019	1755	0.019613132516098	0.0939721858342645	0.192520267098812	0.238206673817636	0	0	15428.6388888889	12.8795196593664	-0.359167153407019
133	1101	5203	0.619165963700911	39.030654737611	1.86138245109474	2.23333715524979	1.96767968308016	2.96183030966297	51.3094844551022	646.029826791152	314.14617648188	0.715299784189526	-0.0725944706889596	0.516266242706393	-0.135951276921206	0.813748811858349	0.559838896361578	0.870426510644955	0.930671032459648	28.2568564746737	1670	0.0093200822026001	0.101660666176583	0.276901352766535	0.251964388199701	3018	0	16289.9166666667	12.9962580896247	-0.323377275887718
134	1101	5204	0.239901737612255	43.044467286285	1.80805864394285	2.15094675861565	1.93732048188981	3.09701877633615	64.7917334809059	608.424997701809	334.200452201212	0.729421143381781	0.0449886506848603	0.53500180645063	-0.131696667188539	0.81355135827435	0.244902926049146	0.851486087379242	0.913642783582239	27.287670141586	1878	0.00972449457449122	0.0686655994220145	0.116767357503352	0.225759416718678	0	0	16289.9166666667	13.5205573930532	-0.341916434711374
135	1101	5205	0.45838720378723	43.1002990295165	1.78414300514605	1.99776033964169	1.89970924645533	2.8385359462179	59.9793490886302	561.75789415057	294.34542479382	0.7464681079217	-0.0732707634883917	0.49260141553876	-0.104493398405763	0.794447963773833	0.178464144029126	0.907097586715721	0.965437119316907	27.3805683736926	1678	0.0178081707111866	0.0994725777411888	0.258708465501797	0.272361164846623	417.5	0	989.583333333333	17.902469724806	-0.250441138673263
136	1101	5301	0.252879832118247	46.4792639012875	2.04424541415451	2.40544172225013	2.1797979689971	3.28552651933581	100.200853699958	760.442273790524	323.267170175555	0.715124840612825	0.0359465741301388	0.474389372269379	-0.166454255642366	0.794627031992894	0.116316860039864	0.832869922041024	0.880841986117372	28.0834579741406	1864	0.978781855219514	0.891165450722402	0.135154573898675	0.265153399097033	479	1	15427.7777777778	11.1048332976879	-0.324989900600082
137	1402	1102	-0.17681877259085	46.7489866924834	1.60863935472392	2.12006690203777	1.83540423296776	2.85581813338196	44.8783307210918	556.746132284787	245.506651632619	0.141399938703663	-0.211107671792783	-0.00868290108313265	-0.116102774847664	0.022136842400993	0.841981547758946	0.241229195366917	-0.182129010662764	25.1477688715769	1374	0.00393761906023006	0.0172635610710219	0.428662916294157	0.0291330331161411	0	0	37.7777777777778	21.2151057143101	0.317202483525321
138	1402	1201	-0.198864334141414	35.494268346754	1.65872611839796	2.5766733513422	1.83843514890815	3.00978100263207	29.0910265800531	723.653416478249	200.531019173517	0.277058644993964	0.651102952293768	0.115525848127433	0.790940372915772	-0.230493171886807	0.824584551420351	0.464204770862145	-0.0675583192863983	23.6188331319681	1575	0.00515644262321292	0.0657900898496871	0.127443979588101	0.160858363333824	0	0	0	9.43161351480816	0.522366705304946
139	1402	1202	-0.227107442464654	42.9730185363288	1.58460099750135	2.65746503019234	1.75680108928706	3.00714737878456	40.8561740903002	693.252447204674	201.646569482359	0.229825520493719	0.408302265016549	0.0631365015867685	0.575670540094767	-0.0856885710290939	0.590518163606973	0.497595240069743	-0.0974107387366933	24.5586507501648	1489	0.00980510169528151	0.0228887355294979	0.0363920341245978	0.00576241001300382	0	0	16.5833333333333	13.6443140454385	0.743439852656206
140	1402	1301	0.0536517781821644	11.8209950129155	0.946264134399363	1.85219668249174	1.08451910030115	1.94033311300144	7.69297460591273	546.80993362085	97.839959970104	0.601388361915132	0.792471624310487	0.49306129304395	0.863035436120948	0.468615778203692	0.856393858123419	0.693838430613137	0.382403762496733	23.0891210775949	514	0.00299614494276788	0.0535217594392374	0.379014395079884	0.175480924551614	0	0	0	4.39426204992573	0.57413115481109
141	1402	1302	-0.29163425787246	17.5149839996238	1.31786157894389	2.27452554287867	1.47642429668624	2.62636586213617	18.1527446864527	582.569298535452	179.901379377454	0.374380975665247	0.614730799479678	-0.0507411490365581	0.678482916277683	-0.113839051882228	0.857751835574425	0.600040700016009	-0.0401867090908689	24.1540071444288	1133	0.00368794766825832	0.0355253106943855	0.233132298155454	0.610007271910393	0	0	1.88888888888889	2.18626439152903	0.620040541560108
142	1402	1303	0.0277341287746324	14.2358997263986	0.888208676206192	1.56687170450265	0.998008319962053	1.91435063097298	11.8808731055037	489.100379791166	136.028908403228	0.477997327770841	0.481570258370648	0.240612872427566	0.554772470101504	0.108588468267205	0.547428833628226	0.610405575526337	0.0843004734570701	26.2014083808244	483	0.0305645107799705	0.0865622087297178	0.218972255202065	0.0579369312306549	14491.5	0	15357.4166666667	3.0504034274649	0.0995967529922634
143	1402	1304	-0.165719761873176	26.6048828506178	1.2091809409818	1.79750929101492	1.38048514302863	2.39109141855048	16.7678771852575	569.925952165373	180.230361971111	0.288555709251959	0.332496327543355	-0.0318418684308474	0.453672732322973	-0.0940343699946404	0.493727867975849	0.483998170283059	-0.0969822514122909	23.9394425282688	923	0.00618524001854242	0.0758492947654187	0.153263332204963	0.324581118276233	0	0	0	4.87357039862765	0.135374850600959
144	1402	1401	0.130711039478002	8.05176062267053	0.821605250581156	1.57967948290711	0.973754214539549	2.22689321988462	17.8560219769741	404.133020608792	29.9208936738546	0.686338427622149	0.740773057719052	0.354662522282535	0.647167409440917	0.0137336181951204	0.856710114814357	0.781467078210068	0.68057115864004	24.1840729393282	275	0.012792694410924	0.026616531892262	0.273373983280538	0.127395880254332	0	1	24527.9722222222	5.16309818930586	0.646980461544727
145	1402	1501	0.00706796178432925	12.7261613509157	1.09889631545138	2.0634523986432	1.22371376831088	2.21134274707181	13.0830975958376	512.212943400851	134.29582477698	0.61564198867101	0.43844407771207	0.46199417587423	0.476394145661143	0.373956316590447	0.718859377895152	0.762589258345365	0.314783574737952	24.8923661823616	672	0.0156276845574044	0.187786918497658	0.11547926427859	0.378240313479551	0	0	72.6388888888889	9.89349799307741	0.418564625113637
146	1402	1502	0.0033688649714956	13.6226677565899	1.41459256408417	2.15018753368937	1.53888000652673	2.58498628323197	17.4855800958929	517.76657541159	169.980938064321	0.517728539135169	0.0825543474474859	0.21657535187019	0.0431576533091225	0.509892743241684	0.617154890111361	0.61058609245078	0.249208021104814	24.4788339360553	1237	0.00698122967627229	0.131540868242589	0.279446166125305	0.184758226348632	0	0	392.916666666667	10.4158842894403	0.230495548335958
147	1402	1503	-0.0306251594418897	26.1876292139188	2.15696292910094	2.1394074147946	2.27109545850296	2.93088656625571	63.8334322903014	532.263965947019	158.729117229545	0.43738235491688	-0.322367816769884	0.0164941114453494	-0.362089898278713	0.550350989606963	0.618402948097266	0.505268246584718	0.249042404351855	26.0891941966552	1470	0.0815445924831941	0.126980683123048	0.0244063207187198	0.000605838139780546	0	0	380.5	18.1068475134236	0.231012539673779
148	1402	1504	-0.0397542654219406	15.6783813686428	1.54646608059531	1.93219242633524	1.6802288020753	2.67344193362517	22.3138623212854	481.16306529256	154.709093951103	0.425073619175572	-0.251006410759819	-0.0819874729211766	-0.332175455025705	0.564341569015405	0.631600434016483	0.548426902591373	0.186546027554767	25.7801776613847	1500	0.00935308791351444	0.148536501790767	0.0237167832304249	0.135013768823057	0	0	380.5	19.702684855047	0.316105356452786
149	1402	1505	-0.137026951417934	25.5416034822359	1.34474507384789	2.10104047357147	1.50764483662479	2.58576398862114	16.5563043247071	566.333892931297	176.533136297541	0.336202611880303	0.0173096099310576	0.280405058757577	0.0967174534304763	0.0897581706908522	0.534899689500444	0.372034758126942	-0.000601441354913831	24.4714165027951	1060	0.00857725916673936	0.102269886831193	0.0294113336437158	0.312683346514636	0	0	36.1666666666667	21.6955469013299	-0.0437522668781555
150	1402	1506	-0.0720273537706532	37.3660370672025	1.43566247310458	2.016405344183	1.58814539079266	2.66840847273576	24.1640088267928	557.039006104835	217.966137046286	0.139981547667059	-0.387437880512731	0.2218293790197	-0.485730588532627	0.236860592079388	0.256573691885809	0.293790456428379	-0.120730276999495	25.697572043367	1454	0.0115867964481307	0.0801252455641249	0.161876969092452	0.138340167747403	0	0	15.1666666666667	17.0557497017925	0.171566823858116
151	1402	1601	-0.38317614171382	42.9984992923484	2.33661743834902	2.55227207332146	2.45331132438058	2.89179405040297	17.8129543973858	541.744164171747	141.088013607224	0.658700515192818	0.432522793288065	0.104986463705041	0.42669823387222	0.704257576199178	0.589663776204284	0.81736627628365	0.4093464508711	22.2783103561219	1104	0.000684943528176947	0.0268081906805242	0.155821553616486	0.0175287315727128	0	0	12.3611111111111	16.3658699411049	0.211210366824735
152	1402	1602	0.495412678909317	15.2232011568185	1.54069722549882	2.39126999020859	1.68046221261565	2.62148249718247	15.0424480517097	584.247562506998	151.790088046812	0.587628467031623	0.416383968354238	0.32052558472079	0.364651257863678	0.558265232768531	0.646343222253097	0.814342493823859	0.327582542430042	24.7131336857313	992	0.0169386964550813	0.0134494953015866	0.122802467042424	0.0384234776174536	0	0	12.3611111111111	8.4066483281997	0.269621531926667
153	1402	1701	-0.0600236536146055	57.3605490212299	1.62123231891254	2.02296380368	1.73028010730037	3.15703543400869	23.3189023534807	695.076724248721	334.44597895298	0.0481995941736003	-0.386443602655665	-0.041095042150894	-0.465966017092538	0.149610726196587	0.304245165934673	0.294110107241157	-0.149832820991118	25.0597158274277	1800	0.00124110745805417	0.0421286030188561	0.275561274950427	0.010555461072849	0	0	62.6388888888889	2.67037562218962	0.0958862470378804
154	1402	1702	0.103384480881566	62.4439820558498	1.66035043926814	2.11452376910151	1.73932912899845	3.53995144159181	25.1506324904256	721.382698542496	376.755940874881	0.048524609158241	-0.293661947684286	0.220725651442939	-0.398438304063369	0.0965188457913556	0.366722689048834	0.236441963629752	-0.141706981047118	24.530550232893	2002	0.000543603378627354	0.0436689881435266	0.244218288780072	0.0366751379757395	0	0	47.8055555555556	2.90859812117561	0.115674430793388
155	1402	2101	0.208644951284311	23.2022397079816	1.70666916804499	2.21023628463068	1.90497293379508	2.79378101684704	16.6429229287375	587.110591613653	151.665708326777	0.390102775451202	-0.394719308626307	-0.0383674054894237	-0.477342566722415	0.716934049530319	0.809027502097783	0.561971905092459	0.265040542749061	26.1558953783742	1930	0.0120469638908269	0.110814372606471	0.0413818662036282	0.805242537896727	0	0	106.138888888889	3.81628058027077	0.741706638234041
156	1402	2102	0.151373338103683	24.9766556814319	1.43091329682309	2.04611033433785	1.60594969657782	2.75226197887145	16.1391213692455	594.588940637972	168.202749273988	0.253984224087814	-0.385973136713414	-0.0839755077324423	-0.478528648717564	0.502385019182535	0.64615391737717	0.484090828632044	0.0955261752678158	25.5418517085779	1739	0.00568454617598177	0.0452540888043059	0.0627864258919324	0.40271909235442	0	0	121.277777777778	14.7786994177264	0.299355382955212
157	1402	2103	0.112627825937582	39.38793391239	1.48394146676907	2.19001277678252	1.65795818284022	3.16408600880219	17.6467484066327	646.24078739592	237.342811991404	0.185973592037773	-0.420999450109939	0.0375917248805249	-0.455507235850046	0.322027225758892	0.675437150306377	0.459976403314797	0.0735934188650988	25.1095159666206	1909	0.00360620226298883	0.0444684612938026	0.124283843855702	0.340323553694605	0	0	138.944444444444	11.310432519143	0.28512480737815
158	1402	2104	0.277125774567108	29.6607229458544	1.56298275336956	2.32034026314078	1.7365120096934	3.33234702742888	19.9807525866322	651.678902877765	245.987131320299	0.364964213627292	-0.332679485553009	0.0334380565693188	-0.454954651556161	0.374152380036653	0.794160782189187	0.528715232410778	0.164241936290611	25.4879883759072	2069	0.00695221526466997	0.0628693290671448	0.1056311570828	0.834596924259811	0	0	128.805555555556	6.94697078854699	0.345039786461884
159	1402	2105	0.0692754950425866	55.7817651693457	1.52522184672353	2.07555204733092	1.68882992983817	3.35774537331333	20.9098049088898	700.721993139854	310.133758285508	0.0794346331855996	-0.310689684458937	0.126701854835863	-0.414137879883493	0.165765937762113	0.415503081012422	0.349149561001501	-0.0497326855205617	24.0219242229391	1929	0.00143897402399134	0.0097943048429243	0.193666891777731	0.249888925408251	0	0	10.1388888888889	2.3124698437577	0.0885342590375902
160	1402	2201	0.582115131202773	21.8446655173064	1.92765624270855	2.36882247089971	2.06790274144219	3.96648401159739	20.7952797335598	585.262381258466	201.02468022368	0.533813849178333	-0.46198623011824	0.0495635275504272	-0.424035284029599	0.609187578776135	0.919308519461172	0.562961808571086	0.291046996018129	24.7408348502396	2208	0.00282245264653288	0.0253209518263107	0.177669734582947	0.43783998786471	0	0	22.6666666666667	8.43391099840704	0.530869437857386
161	1402	2202	0.541205277638604	31.8812203992929	1.59611219897116	2.15446404102913	1.77326385456113	4.14474698403999	18.6951509091016	537.521331675959	273.451714486919	0.560287596454765	-0.323594474489065	0.0644295380395022	-0.342039296967363	0.40625784696928	0.840979641586236	0.547253730183217	0.250928002591257	25.5729433812342	2265	0.00406343254614409	0.00862098646477071	0.295616696442681	0.286286311786632	0	0	22.6666666666667	8.47110795841617	0.314605733882801
162	1402	2203	0.473946365107862	54.6781674390224	1.49700953780812	2.11500750536377	1.69043348400889	3.99112919617991	18.9706341575028	571.69818904404	359.316196393228	0.220437323253638	-0.276052818112767	0.171397700846661	-0.311979400491954	0.143801891204971	0.809314516814504	0.417119441239705	0.0192302300706493	24.5281236229514	2184	0.00167384402329762	0.0275372206838975	0.302188165684114	0.30619120544839	0	0	10.9722222222222	2.59249446528522	0.49513828794993
163	1402	2204	0.608042261077306	38.437784506557	1.46172177905321	2.16329859756436	1.7596680594292	4.65381279741286	19.999933723462	529.914625472894	349.109634130762	0.559597146100502	-0.145750823753728	-0.0101967625943689	-0.281310131427268	0.314030558768026	0.52004528046791	0.532103877087965	0.302411331516122	24.5432139519928	2382	0.0018229633744837	0.0191453717550037	0.262239470484768	0.00108893384298459	0	0	33.3333333333333	4.07113403190263	0.797411917489044
164	1402	2301	0.644529377365385	19.4996532620946	2.10448879574035	2.20658726321739	2.23546291950953	4.25721035768052	20.5175601505318	669.880245973863	196.682117965317	0.689269853685114	-0.472472287737946	0.119802567928051	-0.450526032946238	0.626515435689698	0.661049235935922	0.580498545355077	0.331140714718269	25.4810527290369	2365	0.00611949490776515	0.0652296749704858	0.212553156006428	0.131255075413303	0	0	186.777777777778	2.57786742939999	0.708007976586319
165	1402	2302	0.585708699551704	26.4964271052817	2.33541878035652	2.2277529649967	2.45972863393439	4.17881541809199	22.4394592822248	661.374638560471	170.313983452736	0.841483210216569	-0.447937252320759	0.152936131929015	-0.475784148137123	0.666174470084156	0.0674266808189171	0.584116036382451	0.413659335196028	25.2048649915061	2521	0.00601472738756398	0.0758505754178794	0.207464251080878	0.0681180380818058	0	0	164.111111111111	2.34599619665252	0.676619307147644
166	1402	2303	0.709295533010377	43.7750515378246	2.55290128414587	2.30335871406772	2.6417846940075	4.02803518096836	23.3889460890025	692.154539118879	144.564490946944	-0.0548793188607523	-0.438517470407083	0.157939714933578	-0.481746598974436	0.684517834138326	-0.0604036083861933	0.535087076200177	0.44283060850544	26.4419221204597	2570	0.118102839763418	0.0382618539863159	0.203063724095473	0.000347384254461236	0	0	164.111111111111	2.18903384863358	0.264543726634621
167	1402	2304	0.407509680577235	20.7105353404233	1.7440293591138	2.0745173019875	1.99582551884129	4.63150627321583	22.3902083682894	660.022698007376	282.922510114128	0.856192282407319	-0.322136697643479	0.0735216506724593	-0.394925476244418	0.629345551271646	0.480302671165734	0.664177905781594	0.35806617228934	25.0587872859754	2478	0.00641731630038738	0.0842451242325621	0.260746956903343	0.0329216521131962	0	0	164.111111111111	2.74625796831949	0.867529373501252
168	1402	2305	0.775570706129682	20.3775867928278	2.10089358504831	2.11136993872689	2.30801692417158	4.96855175236944	24.0672347792472	687.879935595877	247.861867620339	0.661687335808482	-0.400339097428601	0.0995045021704214	-0.466855419832613	0.71473686898464	0.232814259271425	0.621950747213443	0.443521356218331	24.5601643678003	2647	0.00492058413459583	0.0538011246260229	0.349650968204175	0.0213479203841609	0	0	164.111111111111	4.80122468204771	0.657923449462221
169	1402	2306	0.380897887199985	25.4609921879425	1.76408104301413	2.04659528289211	1.97472623583082	4.8374372600551	20.8322297368933	721.723735374791	321.147021338046	0.871134172500245	-0.256915165155055	-0.00542496226861863	-0.388184409488584	0.644432876674831	0.426802770873667	0.744271396893222	0.456731321205874	24.2207738590579	2589	0.00559091340900244	0.0553538242594533	0.252023818831841	0.00594582889935935	0	0	0	4.23067739820176	0.716620784463438
170	1402	2307	0.397991419622598	25.3242136469714	1.62362352653806	2.08296723581295	1.86020427605519	4.69750839616409	35.6497866962397	702.206275363363	320.485598559987	0.951112901079096	0.0661926254073888	-0.049661507624853	-0.337736580656984	0.661677331073013	0.174485006510822	0.782305564377096	0.513078855224293	25.0666000672873	2583	0.00878582855050248	0.0520407617075784	0.17888578800532	0.00755074415497059	0	0	0	3.49371491191435	0.0848384701053603
171	1402	2401	0.0889287158896873	19.5530150083227	2.1166029168844	2.15458484571627	2.36412344147831	5.19820432632828	23.2130792709758	549.691712200192	250.578075964055	0.843767677323801	-0.435700807521384	0.0447442181917885	-0.460817473711356	0.769430444522702	0.0174424053064577	0.319996111981725	0.514414679292766	25.0079996189259	2743	0.000308737698835388	0.0262478102128149	0.336444595567668	0.0848248251396533	0	0	336.194444444444	4.61663521496776	0.190978694920317
172	1402	2402	0.389703344147061	21.7087680122031	2.25713446194076	2.17317786034438	2.47436378365242	5.21171620506974	29.2191590765163	547.712703626512	198.303241154706	0.533512258437658	-0.455087103199616	-0.0574258876332563	-0.46869493828859	0.865720316612074	-0.17114989327919	0.18909209742429	0.749071428906435	24.2355666652646	2844	0.000866983491823905	0.036313795496664	0.34384500086463	0.12442905911225	0	0	172.083333333333	3.24020001420284	0.164503436692536
173	1402	2403	0.569296485515538	24.9154226530323	2.39130657401567	2.35927048923362	2.52538958557267	4.67117102520339	44.5211046816392	581.918374715127	121.964615660029	0.407748747813033	-0.452252222692943	-0.118079075672047	-0.480733996372978	0.551794243644662	-0.248212810024709	-0.00141656593063757	0.745404490222718	24.3467640438889	2929	0.00102130340026467	0.0218752246192994	0.236847718689272	0.114495329714918	0	0	172.083333333333	4.64205724608976	-0.321146542304797
174	1402	2404	0.412207847402228	30.4071849187157	2.52670976734586	2.53057156215819	2.58128212944935	4.35867058637793	37.0981458428899	606.067960700016	113.78905945495	0.0998843771120634	-0.438389989655016	-0.203706212407686	-0.479035869614037	0.454408109987048	-0.262665430470611	-0.00599235892197217	0.780323984107222	25.6253465357838	2966	0.0190241337322317	0.0332821742719422	0.183680297347366	0.0593873670242023	0	0	226.222222222222	2.46947215783468	0.031158929860515
175	1402	2501	0.598850542561075	23.0281280828636	2.03549476828747	2.15985192217305	2.2408751394898	5.20155978793743	34.0834702107083	562.295578067394	279.639116547557	0.662160650537541	-0.431604337413658	0.00616147631854855	-0.419846419316366	0.771570828613492	-0.0486315969745192	0.59538684473738	0.716582837514016	25.0511702063601	2735	0.00083594137657637	0.0266241100044132	0.252045587139506	0.0506965382154557	0	0	0	3.12875362292798	0.240954625185345
176	1402	2502	0.501482757529432	26.1765305513639	2.20715345736885	2.13093208444503	2.42630299305962	5.04766768818792	68.8688988211438	575.087361843565	175.030789557316	0.157019381287443	-0.427342431597485	-0.195322944573188	-0.435474994991435	0.670948745159141	-0.225047336829516	0.143558007022101	0.745556966358719	23.988524926925	2884	0.00224854058712901	0.0354162359027017	0.377801482817186	0.105825054973558	0	0	0	5.97093168701068	-0.366066565957795
177	1402	2503	0.507983309587255	24.0587140345759	2.31068712687929	2.26883912902803	2.44462929191475	4.50434281247185	68.8054992631499	535.586444399529	118.983747164863	0.219095149355629	-0.471543041492622	-0.202818849985373	-0.482314148551498	0.34962391610736	-0.275396678290313	0.352858805938335	0.613934566963013	25.3916311700428	2959	0.00227841395788451	0.0037920368839261	0.287462383839954	0.0672957409532454	0	0	54.1388888888889	6.55083057147765	-0.330469140729634
178	1402	2504	0.434245091197133	25.1286646293718	2.48580302783437	2.47109215453757	2.53310280045066	4.15721973503407	47.7002910603614	558.093701526382	115.209310418945	0.306659463236532	-0.478450971594664	-0.196486757312619	-0.48535726616679	0.390832741365527	-0.275864507979674	0.429289175349725	0.685745870783404	25.5289081796491	3037	0.0132056158135561	0.00732869836170729	0.241076437960058	0.0408321010841863	0	0	54.1388888888889	5.29210002920161	-0.336023096043375
179	1402	2601	0.255314896670866	24.1880796625829	1.64118128792283	2.00547116094859	1.95634407302641	4.85053236973383	53.1892922223463	588.639439642534	265.046758207072	0.341162231567786	-0.169786896390905	-0.157996390047776	-0.32462989984477	0.732674013980045	-0.112121540646298	0.742676119872027	0.812109968130583	25.1951295231911	2682	0.00459173023598493	0.0471665996915478	0.263583037569301	0.0168230907839041	0	0	10.6666666666667	3.27209709392508	0.226975065801489
180	1402	2602	0.578183916989913	26.5837059308251	1.52633970662678	2.12430479508391	1.90860295271828	4.77892549814005	36.9375956273698	552.553119437546	286.941885972603	0.483324731977382	0.0140246953607705	-0.173013666448078	-0.244733231467988	0.679325299598742	-0.0853205375373113	0.710603939943193	0.831134701246769	24.6504742973875	2629	0.0101445287457651	0.098443461933919	0.188091552545363	0.00320575453596983	0	0	10.6666666666667	6.23447368667172	0.259486521374079
181	1402	2603	0.521454002110608	27.4058991328157	2.07439183712205	2.22332469827807	2.22313604298999	4.54770650907847	86.7862640504968	571.564141792688	133.536362077936	0.0786886221407601	-0.354811979115786	-0.276780201044176	-0.462657551679428	0.202458903890982	-0.232582022520351	0.280108238846424	0.58022359506702	25.9947300882982	2947	0.00729163133922907	0.0451533810281496	0.298982765409717	0.0705417842343553	0	0	287.583333333333	10.7533061088118	-0.344963195223779
182	1402	2604	0.407332089448253	31.2450241029856	2.34847298847806	2.4801002625414	2.40089190187629	3.94788798748665	64.739255940019	594.156995242711	127.295157729084	0.0225132775351486	-0.472571582341463	-0.249408836063228	-0.47915279176857	0.264197461248456	-0.282835143879761	-0.0104567049837937	0.434774693917066	25.4688185998414	3048	0.00699754737682127	0.0217571705866509	0.236423242442521	0.01938197325082	0	0	341.722222222222	6.2093889559091	-0.300444021042935
183	1402	2605	0.33603043557651	43.4248053847314	2.49231998116001	2.60424638695173	2.50454684834817	3.98524173971938	57.984024324694	695.979440222567	120.834203319557	-0.202057442791277	-0.481530881525672	-0.173060233517625	-0.450849873687622	0.473794647453702	-0.283076348271898	-0.233345717203024	0.591788210986599	26.5047916215201	3078	0.0911566410294781	0.0109305882925488	0.294722436773235	0.0195544912731284	0	0	219.666666666667	5.62259086704724	-0.246901988264288
184	1402	2701	0.378553506859101	26.7676947834432	1.81607282939439	2.30531501980865	1.99834581168534	4.81620488357872	53.2013507779644	596.702870432087	193.7777765652	0.01176450952928	-0.0240343737093107	-0.261842806795511	-0.456803916180775	0.151749244632538	-0.201514012201906	0.443057072506906	0.642898216326206	24.3605176583143	2870	0.0015988518915366	0.0332532177346883	0.143145422802085	0.0960844539221953	0	0	131.611111111111	7.26324383409953	0.147102068831566
185	1402	2702	0.823690780727364	25.17034497212	1.96835086195905	2.43263413076696	2.09196212048473	4.23036147269	61.3611044508882	646.193359400787	147.122612543623	0.0388338119143928	-0.0985913085137356	-0.29491152545195	-0.245106195399516	-0.0292874136007717	-0.240164628407619	0.432215274824187	0.597068205788366	24.72558043184	2965	0.00523852821346037	0.0636251468648633	0.256618591170421	0.0727994654914272	0	0	131.611111111111	3.4281160167697	-0.421567855405744
186	1402	2703	0.568935129671282	32.605437695261	2.13972077578202	2.47342570162798	2.20433470859085	3.78505580712261	59.7611574775237	599.495856679236	120.513250935224	-0.0874965999511323	-0.360113042967189	-0.300711113776169	-0.327728145249614	0.0699996925655715	-0.28253199864764	0.236000857373469	0.449234233754446	25.923204734025	3030	0.010595315049596	0.00499732051651083	0.159916476740204	0.021237790668208	0	0	131.611111111111	5.80556741071782	-0.330101335770436
187	1402	2801	0.485175065121577	29.9297725421842	1.80077844325801	2.41792375927161	2.01283016094978	4.40272213958848	53.1575742574535	589.134441524914	158.420204620183	-0.0440728446941857	-0.195789451588102	-0.314055173658374	-0.363263632278597	0.011685336098008	-0.232348145868174	0.343384208017419	0.5365703680292	23.7052754042872	2895	0.000950630550261726	0.0185768518744409	0.316203831547149	0.121977635401698	0	0	9.55555555555556	5.02916875368733	-0.275487763043595
188	1402	2802	0.510947243164699	32.4483281847495	1.80611586308238	2.54539927282162	1.96050741954214	3.96668096055689	58.0111588416136	565.526489478457	134.178164472617	-0.0954018003619069	0.212891011202272	-0.387585866507074	0.0302132231767242	-0.0347542621064168	-0.28192285453357	0.67081257032171	0.410720319457441	24.3913322492103	2919	0.00477755937867009	0.0537048927411184	0.343435635374056	0.114022011038328	0	0	9.55555555555556	3.64978813427742	-0.321034282854154
189	1402	2803	0.358183787484053	36.189036641928	1.91624466663274	2.51360229550856	2.02220541262942	3.59766521094745	48.4008388822917	559.092776816482	125.018172947103	-0.110524161936966	-0.227610654235654	-0.391162703831431	-0.0141468370864056	0.0524008358820947	-0.282153774849371	0.378965898106604	0.477635971588868	25.5327168174658	2967	0.00808391896414777	0.00106339891826493	0.233227256213466	0.105465859654445	0	0	9.55555555555556	3.26069565357017	-0.415727473000057
190	1402	2901	0.276152972891627	66.7945675094777	1.69611392831988	2.08154681870848	1.74417935460491	4.2630232432219	40.6474120530812	737.995498783229	387.187857180541	0.100273145763927	-0.0303572843650999	0.10458683995509	-0.313489439585574	0.112203118536385	0.532861036838066	0.167928989946109	-0.0800514707731595	24.6522886217126	2328	0.00452253055706234	0.0424823751463928	0.396500365402094	0.0234508688659177	0	0	0.305555555555556	2.89475257411487	0.000628898125065044
191	1402	2902	0.483006418907951	44.5359069489294	1.34516595666004	2.05218505911679	1.66643329716869	4.46741925350114	26.3226128027648	642.976555929014	355.742900528103	0.364151346794217	0.206990288422678	0.0646485919586564	-0.149223969120719	0.208712201175981	0.0692735868975481	0.26113910844578	0.199945486275621	25.1620606101669	2483	0.00904123483940091	0.0935430026046116	0.269055055070437	0.0328138652120785	0	0	10.9722222222222	2.5300379026962	0.577220016587046
192	1402	2903	0.380074508728745	23.9481526904878	1.38040771193575	2.10531057947705	1.66670012886514	3.93291679190716	62.1201967342616	599.210789457168	243.415581672248	0.696948440505099	0.0732752483465039	-0.188262854069567	-0.00795360280799731	0.295893777687861	-0.159966710373593	0.2355693666912	0.49902384433476	25.9986455729468	2662	0.00596328708434224	0.0454767487055487	0.346067713052922	0.050276263118098	0	0	126.722222222222	8.29136222624639	-0.385853150717165
193	1402	2904	0.273124901495355	25.0990895878352	1.48071165835673	2.411383516915	1.73414086314635	3.93760101412283	56.2550125266171	610.123891532711	172.185388904353	0.166501717130176	0.103319096982025	-0.351846097958798	-0.00912763685772815	0.254225438786686	-0.231834372629906	0.125960205339324	0.673215547471475	25.6339250543958	2813	0.00515834115726062	0.081354051302518	0.3300608641929	0.00285012569520282	0	0	125.611111111111	8.53740114820806	-0.358289610270791
194	1402	2905	0.582616655680096	51.2690332910122	1.65304766219802	2.59548724899346	1.79984819258787	3.2479781954191	64.1366822853881	654.296258145954	120.876888841837	-0.150204660085465	0.139005451717571	-0.492352433143956	0.275327799407714	0.400323296263714	-0.281436628766097	-0.44090102079309	0.485678266633166	26.6358857262712	2913	0.0383321958418062	0.0156621003544259	0.309584881194902	0.0314780596675729	0	0	116.055555555556	4.54297680994871	-0.330007911861908
195	1402	2906	0.180732957018034	29.6524298590375	1.37616624325801	2.12071551486328	1.61544108578471	3.76775015462397	73.9224885831353	616.678465969459	241.941308095702	0.282446999004769	-0.0698358443433012	-0.0319678042471648	-0.0325942791105871	0.0481775264943705	-0.143260653583564	0.0659121079541706	0.0787296769773396	26.1060738859037	2729	0.00330192705937379	0.0298362549732815	0.40342167541029	0.0763861941803795	0	0	116.305555555556	6.82254697244906	-0.395509471231118
196	1402	2907	0.336447119236713	36.2265208814941	1.46442865539251	2.51726275855633	1.63348346978559	3.07764950751419	70.0281895631487	648.192338220216	125.949548179381	-0.2337315397579	-0.108470270786362	0.00137188961486339	0.00139958745664174	0.0166459485499932	-0.246201480248045	-0.29977345710526	0.46427844130959	25.8973045775199	3030	0.00631844020134329	0.0144799531774662	0.248044819557738	0.0576852397588228	0	0	116.25	5.38157144933779	-0.35755476356697
197	1402	3101	0.271312309839264	64.8270627929555	1.93809743494544	2.31559369450548	1.93943205909247	3.88612277710137	82.529814795707	548.787032481023	361.133756840649	0.0204859089763435	-0.397994959070538	0.266231648477714	-0.355688524799194	0.0693345339535889	0.232143121911594	0.318532839095765	-0.130065959887837	24.1943240375335	2563	0.00263034862512321	0.0185533610493045	0.479768631718719	0.117180534317207	0	0	3313.19444444444	9.8623036830938	-0.477908553207106
198	1402	3102	0.0938599937740486	61.2693893346805	1.59271357203167	2.16776572862481	1.68744019704718	3.86139952502806	79.6506752493912	545.285029653972	333.404509986818	0.102298983299545	-0.309578718190305	-0.160011060334567	-0.211449975953789	0.0449917566262953	0.00990005961305603	0.367254396002944	-0.0638056071201149	25.6747952261242	2679	0.00216587234648278	0.00323055580790436	0.353340404515832	0.106452337260463	0	0	0.0555555555555556	8.42400314795087	-0.443064679872366
199	1402	3103	0.0654204737183565	40.3038446335643	1.41935688211519	2.23239581027996	1.59412065072748	3.33880109343407	97.4028531248408	531.970686744999	222.189197500354	0.158429173519462	-0.0954687849951161	-0.178096649055219	-0.0233039741683296	0.0218946107516238	-0.110222624292833	0.392522845309061	0.0502318642842273	24.8407906911197	2907	0.000456978041332597	0.00724196052386865	0.378936898837522	0.0103745558334705	0	0	658.666666666667	16.1663537179205	-0.408934702102738
200	1402	3104	0.15285569559042	35.129975525179	1.57841065063688	2.42838318332117	1.74455255972174	3.43789994482376	87.3550408190763	530.286963439659	179.374548152044	0.0722425129916104	-0.171392384569441	-0.137805778088707	-0.080425516117237	0.0137521486297797	-0.161571695938131	0.340774818911021	0.0837803356067033	24.2448647659024	3013	0.00164412353925793	0.00457748938453482	0.351821055527579	0.0186861313280635	0	0	0.0555555555555556	13.3610007122861	-0.397149706898888
201	1402	3105	0.125764206471737	57.9902597534712	1.94911422372905	2.01824285057525	1.94594875733298	3.63471694477045	101.3183183833	461.716153157743	339.072653562119	0.115441188480941	-0.433671340111609	0.16334238297933	-0.347849579744936	0.134644462793404	0.174884594913518	0.370418877470117	-0.121807820962882	25.9612025896594	2653	0.00778252541748479	0.0347500055657571	0.521835358407747	0.144733712599743	0	0	23.9444444444444	11.7724533975629	-0.471494297839264
202	1402	3106	0.123936534855912	62.5548605766435	1.77338585060544	2.64114005526813	1.85541780588385	3.84870403080855	100.186465961159	566.353165789082	304.394733767274	0.0402435625270744	-0.306346785870866	-0.176904554200782	-0.25348075067813	0.0142106043077037	0.0475805980806173	0.345807176319244	-0.0498703465327856	24.3132992924497	2828	0.000473786416499494	0.0468436142325336	0.49984484534475	0.0610907170821575	0	0	658.555555555556	11.6517558514586	-0.45498265917648
203	1402	3107	0.215285524195942	49.442343602	1.61963976029874	2.46961549412322	1.78353045900917	3.52227916166943	131.63355118195	505.821680765739	252.243301785248	0.103050595424577	-0.0380463408530607	-0.0565485696904661	-0.00855451785805954	0.0506870295966394	-0.0574835061975123	0.390193977200525	-0.0606292854685739	27.0286622713312	2978	0.0182762584445369	0.0349917794448583	0.455646745564766	0.0692875033146247	0	0	658.555555555556	21.0132133476229	-0.424477277678752
204	1402	3108	-0.0167077940649357	42.066941924812	1.52361080955976	2.24301292851678	1.69964545920324	3.33620879408742	101.622127609546	515.999054336881	190.505060884246	0.0271445370681189	-0.252325785222835	-0.116906022786241	-0.133830095548674	0.0282059161673695	-0.118938001526797	0.303543508382077	0.0902013837242532	25.6813434827069	3048	0.00130667911662699	0.030840731748545	0.445182095831774	0.0089096023751275	0	0	103.638888888889	18.3692855142504	-0.418262439036416
205	1402	3109	0.159760999958336	62.7177343803582	1.9342546434266	2.7409027021828	1.99913721354843	3.71544912452011	130.348704913972	519.636923032888	281.65480639469	0.103903069511682	-0.129968153571892	0.180227538569688	-0.108212466693711	0.0173407258308077	0.0378605120121229	0.371779921088447	-0.0515852623193151	25.1522920329025	2926	0.00357444125086007	0.0375165641497353	0.561087333257433	0.146137608166772	0	0	658.555555555556	18.9719136393728	-0.447997880582382
206	1402	3110	0.270481713651231	63.2199251795447	1.87944500972445	2.68623413814345	1.95574550313679	3.46513918291133	148.308675821076	494.293471453283	255.163306305621	0.126405694000687	0.105838659075306	0.273151330213864	0.0653553950080475	0.0417726993606269	-0.0119264836569704	0.426849213896263	-0.00258981682538871	26.0897331732035	3010	0.00162295154735613	0.0307748116852594	0.491073575502809	0.156907528897016	0	0	2212.72222222222	30.7577476666595	-0.442085191664004
207	1402	3111	0.292028600857661	55.7124170869759	1.76439533839286	2.49661597036566	1.8932989803983	3.58029446997376	150.580224445427	512.319918541044	236.881247055964	0.202315072783237	0.124144204229378	0.0127958850341045	0.135622355888363	0.0966917307834936	-0.0662122131224025	0.53043195472415	-0.0221268272736049	24.6083527511529	3072	0.00111421223160027	0.0395535000999639	0.536691537510472	0.122795547769002	0	0	0	28.6955810440446	-0.424045923523154
208	1402	3112	0.190682284975127	47.8035917877998	1.63592669172434	2.10527944239317	1.78005145230293	3.27564595217033	128.062138116963	515.732571996541	175.241364000717	0.068873889732591	-0.140187184311224	0.0446266664367769	-0.0448313933944912	0.0616083619754889	-0.0936093977761473	0.418471342743061	0.205538042430406	25.9745853570366	3155	0.00107782610435409	0.0330887033475642	0.498707430713373	0.124941630067506	0	0	658.638888888889	23.8220206309221	-0.396180433999478
209	1402	3201	0.399313949641737	32.9058760993793	1.62451691148876	2.5687754961923	1.79110867408561	3.53411742111012	85.2268111309819	729.488101114095	153.001290160488	-0.168064446206395	-0.270260419346818	0.0363528872275335	-0.132439763571443	-0.0019269052547802	-0.185036187866987	-0.244035835336182	0.129622312624032	24.3141542448678	3142	0.00458588418693079	0.0222102587699582	0.511230029663648	0.103996710339225	0	0	103.638888888889	9.08268082315818	-0.39755836706125
210	1402	3202	0.350700431429905	27.8687144397959	1.64088077712215	2.41765192053883	1.7995493357164	3.43082723867691	84.9181515175839	727.80505970621	130.255212460097	-0.303240361076388	-0.258734914139261	0.239741541130045	-0.110974917328681	0.0134661154074066	-0.201006221215914	-0.27622704672653	0.378287699790155	24.5983744594359	3194	0.00938113600737826	0.0182948522025934	0.413674941732264	0.113204098671024	0	0	103.638888888889	7.11125748478517	-0.365462255214723
211	1402	3203	0.295176871436618	31.0348738413135	1.73617960691346	2.4553042370701	1.87543644916193	3.31335375228828	116.914370455444	747.652862289964	156.568830809692	-0.154114108605638	-0.212695694376844	0.197705338592831	-0.0681172290707118	-0.0114350320747023	-0.144550220941607	-0.22368988525518	0.168496108819767	25.8849823574511	3238	0.0274065302065428	0.0216503217312011	0.502673739995508	0.126858361017928	0	0	103.638888888889	22.439843756222	-0.356568138781673
212	1402	3204	0.355183057066978	38.1306395898156	1.86043835612707	2.47548473050373	1.98217191611507	3.35057740064434	111.291085470867	742.057086195496	156.153937314451	-0.0626491872094174	-0.19841495194895	0.17902410766406	-0.0600543934038486	0.0508928053390149	-0.128469884295481	0.135640298452791	0.259716935801875	24.6290267429327	3237	0.00514231001141946	0.0150215045130285	0.452751621362655	0.136683198297354	0	0	103.638888888889	16.1760340507918	-0.389631986031447
213	1402	3301	-0.139387466212001	41.1449279679772	1.97321452803908	2.20848759733186	2.14400250455161	3.42479947567514	98.3931768947371	565.029782773628	145.121529518392	-0.0139123733202239	-0.161382076175708	0.0592714494365891	-0.0681237899679222	0.0826676984189094	-0.145461580562196	0.257649599449585	0.555947041532078	24.0510050501482	3240	0.00463449080089369	0.018058635152561	0.447865633544583	0.134215594328587	0	0	0	10.9044952930909	-0.396395255771642
214	1402	3302	0.437030793319453	33.9126309582624	2.26708393289848	2.55594467243822	2.35307313213955	3.58744688429282	87.9469225628154	646.674973969294	150.177677859914	-0.333263621396585	-0.193854657078563	0.0891469886332612	-0.130346798194354	0.0506643354347576	-0.201521509604422	0.183258512075215	0.779545847752285	25.0352148777043	3312	0.0319296954659532	0.0621725668113074	0.35692139056776	0.126480908726331	0	0	0	11.652834861483	-0.373441577023025
215	1402	3303	0.178880796545953	40.8560879621809	1.92975864917249	2.22375949800962	2.07610698244768	3.35596792506096	133.278728398217	536.34197775232	159.704693795692	0.0783638524741767	-0.0967174460364268	0.0525482556184726	-0.0180944299227653	0.10812997820703	-0.145232078209863	0.212227482185243	0.44016350212997	24.4671584778536	3265	0.00684339903023203	0.0065268338315919	0.400602382412612	0.135168255563648	0	0	612.638888888889	32.887413899612	-0.373733089413973
216	1402	3304	0.421869426933048	35.7123752091192	2.32336265520533	2.48976798060952	2.4804930899566	3.39979704112625	96.3704871147191	556.40073950053	150.340869248299	-0.352262782710952	-0.190626058712662	0.0777467992765183	-0.121573985738987	0.135846415766873	-0.20161755886738	0.336589969273889	0.503800591534956	24.8428317486358	3332	0.022447549521198	0.0236232628958535	0.295503317091734	0.133204909234284	0	0	612.555555555556	15.4279621575477	-0.391618866288424
217	1402	3305	0.283539976073911	38.4486036364963	1.77930573150083	2.49680371893627	1.93477075122643	3.24602632182431	140.919602640941	522.138010419347	157.324974672259	0.164991017232894	0.0300588644276474	0.188058354017191	0.0728006238465835	0.173564966939503	-0.145680804007508	0.393342332558032	0.363099531778085	25.258681620049	3199	0.0247062347346846	0.0228730932744421	0.365686047838201	0.150755039677072	0	0	0.0833333333333333	39.8893871569283	-0.388976574571087
218	1402	3306	0.284437426156034	34.4797372560077	1.9227582311546	2.3269643756301	2.09189050343525	3.25493001787238	118.784425339896	547.62328287141	154.096505732397	0.13569656324388	-0.0685632056956792	0.193957056800902	-0.0116818100234317	0.232414736496146	-0.153279013299525	0.245888836066938	0.498409410303687	27.7302923730521	3265	0.15867333612288	0.00792804371331777	0.278079625567933	0.094401624831953	0	0	612.638888888889	17.7614384249898	-0.375052554422008
219	1402	3501	0.217879849006091	54.1951325326843	2.15616157649506	2.05215118594298	2.14788157501549	3.68919582717151	92.6898161923119	448.361811993945	287.481992019618	0.183347070044555	-0.435820959487459	0.225367118982754	-0.306298330316658	0.195518941257651	0.0895899009752046	0.306496573906002	-0.0495190821531817	25.6488832389047	2698	0.000723240953729326	0.0532615687920471	0.522642181899278	0.162684699401021	0	0	1.38888888888889	10.2385799806372	-0.451745172276966
220	1402	3502	0.127062419862085	56.2619956468808	2.21156534986989	2.33270444405079	2.23342927916718	3.56376886580808	106.339027583138	497.90260554908	300.130340436456	0.127522879827786	-0.395210199741431	0.469034255174218	-0.305067655823121	0.235579293198721	0.100375095390396	0.285240584204181	-0.0677018027659818	26.0638744634594	2816	0.00915309913452521	0.0507753337098525	0.420329627324377	0.162423445194923	0	0	27.5	10.5104788625117	-0.459277422718773
221	1402	3503	0.172689326798102	48.1240091991897	2.16326076459152	2.2568631104193	2.16776880142698	3.71152576224592	99.2700647329612	505.517817728404	258.964029724463	0.219582783240536	-0.361246471489213	0.202550991546773	-0.261677821649545	0.232565292559293	0.0286905321063465	0.252102472549189	-5.918070109168e-05	24.835612979214	2692	0.00264698589281894	0.0500404429375714	0.494840983426518	0.16231807197107	0	0	0.0555555555555556	9.66283745223188	-0.451557396694982
222	1402	3504	0.206485289217809	45.6249003727123	2.00213063562024	2.28217852017128	2.04844257997942	3.45915223215937	126.081925103439	456.158939683654	230.057316116503	0.373508317027045	-0.253706277734507	0.256216622377865	-0.190620808370524	0.337022071148237	-0.0385180201969686	0.325794212061647	0.062096328302934	25.5726992756102	2919	0.00523671466760512	0.0467139481708871	0.427678261116033	0.159585894809732	0	0	892.555555555556	18.8440877559281	-0.428000908302774
223	1402	3505	0.227542063988039	48.7296191234072	2.20364260188589	2.4013692851401	2.21555365994867	3.62407601027948	116.251245509156	492.787636068287	254.620197061958	0.178361251781676	-0.329336764044661	0.620113705768035	-0.247790778033998	0.309328243273594	0.0186004118048712	0.381467278342796	0.0105256856403811	24.9887260838788	2887	0.0101713125656279	0.0450721974538497	0.389331459761188	0.165403075740189	0	0	0.416666666666667	14.2975466907844	-0.441502075267333
224	1402	3506	0.279511645167569	49.6441442665659	2.12741648754831	2.50048332574618	2.18675204526474	3.51312865616684	129.457598878782	550.803267565406	222.453491991054	0.219749744114791	-0.197656558235768	0.416446151889347	-0.133436258243127	0.21947674531017	-0.0388509946298312	0.371632393549906	0.0741432022179672	25.5183983982347	2989	0.0157716886364277	0.0399759676444053	0.389084029201157	0.162478563496631	0	0	890.75	22.8528805795388	-0.417424453815988
225	1402	3507	0.215840486393636	56.9154605895571	2.10336000038276	2.76921825153724	2.16068133909255	3.49502196689925	134.86713836884	570.304182191875	230.228428994192	0.138612452918939	-0.200826698448435	0.443534452972172	-0.136061953955692	0.0960330468596075	-0.0206917829237214	0.254392591216949	0.0296624209759271	26.5295142362511	2999	0.0252459435927815	0.0242111529418817	0.413383590367655	0.159548228431284	0	0	2212.08333333333	23.7671188319327	-0.429125979160334
226	1402	3508	0.103418462688767	45.6546212278953	2.10379100949612	2.35674674679054	2.10497413025661	3.69231557132065	106.253520179937	544.919973104303	252.453324459457	0.360214005263051	-0.0273667469132644	0.133261628359364	-0.168299861767797	0.30859547936836	0.0180906533836134	0.228017925652475	0.0521061270423053	25.0335761308196	2754	0.00123408428431543	0.0464796954916163	0.507127738676515	0.156696905822713	0	0	5.19444444444444	10.8411092984259	-0.451307579634836
227	1402	3509	0.267104821197721	44.3148058857126	2.1506861463476	2.14851208151675	2.14634066762058	3.74853335681339	123.650276484256	513.373161814219	241.943243842414	0.423610223909933	-0.313536722546655	0.114351687184413	-0.228346212830865	0.276603156329065	-0.00207581152449469	0.214216101340689	0.0617145511689544	24.3774558157095	2830	0.00369056627986007	0.0475478450206759	0.48567402336856	0.162681852762342	0	0	0	14.0714997460373	-0.427346295024762
228	1402	3510	0.0698224263721458	45.3895701225725	2.00570720717853	2.14597750068363	2.05259832309164	3.50275103844657	124.37275364071	475.533528309654	235.51157997119	0.500936535854038	-0.260020295629615	0.170085836641217	-0.210941670002854	0.307127961404147	-0.0113414998457317	0.284418768284791	0.0854414720575166	24.6073131637177	2893	0.00127942618161126	0.0508969341557741	0.468212006430354	0.162814831454949	0	0	0.777777777777778	17.0814845945509	-0.428006548536433
229	1402	3511	0.181364881876005	40.1464910000265	1.81871220923841	2.43535476606159	1.94485029962621	3.03208379961186	157.207628462458	427.991735821483	189.2673810651	0.50804024487685	-0.0122930667326245	0.333849205408792	0.040031072299427	0.32347575866349	-0.0935645722588303	0.420092567050675	0.189958261950642	25.0052694154325	3072	0.00404110805209489	0.0189381971137467	0.34697275174517	0.150126660159002	0	0	1063.91666666667	38.4304311825695	-0.387766648704454
230	1402	3512	0.147306130329154	42.7207954649863	1.83459616360377	2.61697637007038	1.97032568446336	3.1413973535926	167.561279526215	471.641162845279	192.01325072113	0.346054384994977	-0.0164797725746141	0.358030783598186	0.0511877405230654	0.143781567462072	-0.129590384111732	0.257488061149266	0.0475035487310221	26.1707937545059	3103	0.0237640376757676	0.0142591961357932	0.30610428640534	0.146589902466081	0	0	2186.61111111111	39.9289671993532	-0.388240392442182
231	1402	3513	0.249662129123112	47.5286976329609	1.75963059562749	2.76484640220727	1.91517981365429	3.16448364474115	151.060263508128	564.889997046314	178.094788360468	0.146000031829275	0.107060297536359	0.106215832221662	0.149443966662903	-0.00772391064506508	-0.129593973778381	0.285022197489258	0.189574860606871	26.0157000517045	3174	0.0177593327503269	0.0275677752084873	0.338745071434797	0.15462133735634	0	0	0.638888888888889	38.0312223904067	-0.388876620736196
232	1402	3514	0.13915523553327	35.4527518455454	1.82967040721554	2.73695924406058	2.01130012286635	2.9292540941268	125.736975113879	484.892464524629	156.442596240302	0.435256680424171	0.0817876976248694	0.360558834957579	0.127064382757131	0.165974934241654	-0.145675975485332	0.341687665141808	0.556906451266884	24.4269579701294	3176	0.00571777611162426	0.0136189317857061	0.236800336208741	0.130027806406706	0	0	1467.66666666667	27.3830297299389	-0.355391735638501
233	1402	3515	0.227389301201075	38.887209983902	1.84548440970575	2.86166409681583	2.02288410021397	3.30430910119822	164.636931567436	578.218304437225	178.922104540989	0.282759302607636	0.0717413548052962	0.249046503784979	0.122576032915715	-0.0863476135354769	-0.145628191365307	0.251624917646496	0.00137224239561334	28.2501802752148	3159	0.178501838110173	0.00885549222536117	0.192879035561435	0.147237812698902	0	0	1295.86111111111	41.2697458521931	-0.380333287505832
234	1402	4101	0.1303805246761	38.8364340139794	2.06657838448247	2.4540184060228	2.14505641381771	3.56010071302362	121.505972105886	515.707584294586	227.013573550561	0.599389833793025	-0.0235211081643379	0.214202670184832	-0.0337505024336681	0.179275486575222	-0.0211367497853323	0.0179062748968719	0.181580818437143	24.8101669580668	2839	0.000554965359440136	0.0456867756716146	0.519063548490759	0.146180342124895	0	0	5.25	14.7909890781917	-0.441838439598228
235	1402	4102	0.115931384080618	35.522114208238	2.01683485457536	2.32753215123794	2.083018808471	3.3476541299431	143.899230093173	518.181176445461	216.206881612164	0.843500465068532	0.0554512114238093	0.450902072941505	0.0615170686065049	0.0439887166623334	-0.0496083545310143	0.0814469623732399	0.231860019686288	24.1020644537617	2949	0.000320837392738616	0.0365535460977105	0.50918379069985	0.120365587189395	0	0	5.19444444444444	25.255701083195	-0.430442644714543
236	1402	4103	0.0357195513270164	40.1117962434757	1.95454219312822	2.20178118833643	1.98683940410507	3.38293694869716	140.020234612117	497.65040556339	225.550694844692	0.585804414088553	-0.0086731835104731	0.195619280553631	-0.0771108875217981	0.352660404007701	-0.0394184447722591	0.159198633553821	0.132143122145057	25.9098725294913	2915	0.00516682991219162	0.0420706630384584	0.519386986278075	0.142534274843357	0	0	5.5	21.8142333636106	-0.44125676378376
237	1402	4104	0.165117650790394	43.5357428792946	1.91111444809602	2.0704048769514	1.98764384825793	3.38741990319479	140.777292391956	468.371902911991	219.81533258884	0.58262170705345	-0.182537151159982	0.158443684775779	-0.160825153275898	0.323005965400314	-0.0485920729018665	0.298632589120187	0.119089810259021	24.5935784273256	2956	0.000260646610454516	0.0395840687173955	0.496675500205706	0.147843597136768	0	0	0.305555555555556	27.8190455159795	-0.422008759014255
238	1402	4105	-0.0178827748806677	41.8350193704772	1.67507319767602	2.24796484861	1.80105776386055	3.10684305991644	183.840399789786	455.472567965566	198.398841878993	0.718157371674425	0.0927343761819482	0.288417932169959	0.105867594259356	0.259903827176677	-0.0938426557660725	0.247115361890829	0.159172793891098	24.8261954030403	3069	0.0143137671021496	0.0198829527290448	0.392941576921644	0.137457170416294	0	0	172.75	42.0223645975841	-0.416724456898144
239	1402	4106	0.0962204325692756	37.474099180247	2.13216834810484	2.71186628809231	2.27336860513369	3.39178928884316	159.844405205956	519.642178629371	197.572156341315	0.810618564689474	0.0355547966661922	0.300547676506461	0.120316807287411	-0.224339285664695	-0.0663229236824586	-0.0139148770783249	0.44748316308635	25.3967930563032	2980	0.00462224975755218	0.0265138199059063	0.537114394582739	0.139680207318923	0	0	117.25	26.1006577664438	-0.430492023517744
240	1402	4107	0.0649664871252463	39.7832362513859	2.02984142134219	2.69795359309853	2.14094339026391	3.35666094570866	192.601946360003	532.013211712971	186.803535300398	0.721269304791132	0.126519785535122	0.289085707841466	0.235110818426164	-0.361020910024938	-0.0947088769184434	-0.110547726067868	0.585853332556575	24.4993948059554	3106	0.00034848246645064	0.0198476853403344	0.540112555497859	0.12360780517965	0	0	117.25	34.8478481235036	-0.417458902830375
241	1402	4108	0.124001182049855	37.3000676296087	1.66421327044488	2.24136462787843	1.76800345989795	3.14965312592382	196.48536075852	541.828576019201	195.603076421377	0.780283438698773	0.202530320496888	0.378665153468336	0.236848848476927	-0.0450931801744546	-0.112195308865064	0.0484596896698482	0.308919093465413	24.5898477298857	3096	0.00242749722651708	0.00424401916845206	0.371546721122251	0.091869671170457	0	0	5.19444444444444	41.1948234781906	-0.423656627500727
242	1402	4109	0.0334007341609714	38.5762284679251	1.65948268965797	2.16249265943437	1.85051764159603	3.14593443032008	200.601984341507	507.198330357301	182.737931347495	0.80962915863897	0.251013681687009	0.169139588976841	0.293598156843624	-0.0317727744761722	-0.11188621918379	0.299092625721999	0.467419385699034	24.2938905184598	3155	0.00262646023810718	0.0250583437482856	0.437573575143283	0.126711880657298	0	0	172.75	46.4225616858036	-0.416614398370338
243	1402	4110	-0.00900100295000277	32.7543348222511	1.64871063321759	2.49060564831522	1.85407428633318	3.00622426665038	191.810972008555	472.003269458381	175.011819054995	0.782315537182665	0.229486332964716	0.314602763708708	0.289701113471957	0.335040255267225	-0.120324406680471	-0.0280047088456803	0.53627316686531	26.4492779264002	3199	0.0319433118186845	0.0247418643631602	0.398703429341615	0.144162287408269	0	0	180.166666666667	42.315697087964	-0.387693289055108
244	1402	4201	0.0504157448052351	41.0408606871421	1.67068866242417	2.38760344082683	1.8240382356599	3.12945398167355	201.148482430962	556.901540334342	170.055865196794	0.72088944844935	0.285168868975606	0.28940507219241	0.41005908823254	-0.338685400397343	-0.103583843215969	-0.0522997981146581	0.625975176897603	25.3812192724594	3230	0.000923407691645376	0.0337373301257713	0.565856068167761	0.108127246970167	0	0	0	39.1023992404192	-0.417052820863807
245	1402	4202	-0.0649926946913012	33.6788927894648	1.68458550453932	2.3985096159502	1.91303741409696	3.01830610819967	194.658294541486	567.90843344149	176.47230649768	0.569275034493994	0.21879606391117	0.323727983887941	0.280109553030094	-0.066207301919383	-0.162295181986737	0.0395815706260128	0.574393474059329	25.3912717487073	3269	0.0133047847092481	0.000939168593024439	0.487825405765632	0.125820652991544	0	0	180.25	45.3895247623309	-0.387797022647819
246	1402	4203	-0.0166319305318201	35.6384233859244	1.77224452102046	2.55425481923134	1.97617301331385	3.00800207003518	234.473007223012	544.044600318768	170.327140098583	0.292267326106476	0.263035987323084	0.475532696317126	0.388706212451822	-0.328095747138608	-0.145794464854632	-0.0466180467774877	0.458262197751452	24.2987258985436	3387	0.000396141575411566	0.0384124387574747	0.545835342630561	0.138440499445922	0	0	0	49.1213751639792	-0.379803041286156
247	1402	4204	0.0221759254175398	32.0751461212775	1.81011451455867	2.60364878682407	2.0232258266487	3.05669684240647	181.667414726821	584.711778148679	169.705787302171	0.240810085821215	0.219494884097158	0.321817895025253	0.310027405668096	0.0316173297423743	-0.162273255965668	0.00369692268264112	0.708122229602111	25.6097384841722	3350	0.00600827612841406	0.0270511304523201	0.561656286615848	0.147392360093886	0	0	129.277777777778	42.8756089393821	-0.374534362822404
248	1402	4205	0.0539256469112351	39.5855014889483	1.83922396996487	2.53217914329052	2.0086074395641	3.05069288218566	191.726856788304	641.687642265083	189.580917504846	-0.258023079062075	0.430453908273746	0.419567027250387	0.463054836454273	0.183823238959456	-0.170221829671476	0.151423189759829	0.548048906484959	25.192382054833	3431	0.0135739797181112	0.0240248572124958	0.57852213044109	0.150026459100715	0	0	121.555555555556	44.4013684180763	-0.366222866644029
249	1402	4206	0.153487262045913	36.7564991238962	2.12346035471771	2.63881870453935	2.29919915245479	3.03595037003748	176.714903720625	590.778987698087	181.861920287992	-0.218550554776378	0.371589132212967	0.564401293970436	0.475770108881854	-0.182149495670992	-0.170445562189826	0.419651029603783	0.448411265540695	25.1204132846165	3511	0.00330876765462983	0.0219293937816279	0.581381293458906	0.140306416071385	0	0	121.472222222222	37.0727117949139	-0.371932184342851
250	1402	4301	0.0936422451106732	41.7124342980195	1.81746652473288	2.16385937825456	1.94649219244738	3.25440989953658	183.841577161225	535.055944579119	163.113517015828	0.59068919279722	0.243816025825709	0.265505509435581	0.358866198085286	-0.392741602920142	-0.0945117840667072	-0.153023972654407	0.711654373199859	25.8643425837661	3333	0.00137745838454163	0.0372370666011425	0.573974979711182	0.114336059270444	0	0	0	30.2095495057295	-0.402684456794734
251	1402	4302	-0.0101076061400011	35.9297502044	1.81882035419951	2.39164758879273	2.00480647294145	3.0517170960839	225.593109934034	539.58662562041	160.942932286674	0.387066276993126	0.252650956462555	0.798101101300334	0.371320536349356	-0.340859205854431	-0.120609927002336	-0.2410477513006	0.722164503350389	25.2510895894795	3469	0.00286654631754073	0.033760118326777	0.620985604920116	0.138899431187778	0	0	0	46.8431499438094	-0.379442183316516
252	1402	4303	0.20720059907532	38.9367982634124	1.88258725469282	2.29911473967166	2.01577851977626	3.48808266968615	188.911010310091	585.705212785422	175.259309756708	0.230999080369831	0.142219627463106	0.636117933182409	0.218717398327391	-0.34790117095442	-0.112383333703984	-0.366031947934396	0.658012993629952	24.5764319109075	3459	0.00186394791327469	0.028843734062036	0.541292390181935	0.134729061012516	0	0	0	31.3943807689655	-0.39786498501646
253	1402	4304	0.157787519973663	36.9106077376636	1.84182295590933	2.37222965335202	2.0259184310388	3.30962413089436	185.632875566231	576.956739308637	159.32416081978	0.583963948498795	0.225293469076505	0.492263815095301	0.342042518092917	-0.390354679760984	-0.103528473489461	-0.298881836724401	0.762012746915745	24.94835619651	3526	0.000733566268991837	0.0167728272447694	0.581516303441469	0.135044419509974	0	0	218.111111111111	32.4764654226237	-0.383185298638849
254	1402	4305	0.155384483170039	37.4132360227558	1.73147311647188	2.43145011603722	1.93855044365732	3.07889392273081	191.904091105891	553.926420908532	171.135399580255	-0.0962707858923183	0.175848477965715	0.568407780979502	0.279393256628981	-0.355007100276528	-0.120875522245965	-0.254016886956349	0.541146696084309	26.7548272301084	3609	0.0139847573085165	0.0330292684104254	0.535221744832191	0.152460398608544	0	0	218.111111111111	34.0554261077608	-0.379367577046076
255	1402	4306	-0.015431070082652	34.5323372533041	1.85360638371031	2.33647567648879	1.97875420942657	3.39725888148205	202.553340365081	548.590228657214	189.209733231201	0.0374098666211661	0.114154541025218	0.536937437092993	0.204959812758787	-0.309145118682357	-0.112493463071859	-0.0955356676314298	0.511200312402283	24.8739654170668	3507	0.00995182548671407	0.0082656102214077	0.411811620597712	0.114421206333875	0	0	0	32.4203471295886	-0.397682704951178
256	1402	4307	-0.160282243667628	36.8452176436761	1.74791478432649	2.44245725319463	1.92113282832806	3.45856168454885	207.011119407137	556.998187512387	184.553094140588	-0.323384716119716	0.192693996484969	0.48495494576764	0.285721385562665	-0.363385290975369	-0.144864305866102	-0.0950508604694434	0.390593552267971	25.1063318030782	3724	0.00934025250706333	0.00724799530264063	0.448941988067599	0.135652939970843	0	0	0	39.4134221775071	-0.37931086992237
257	1402	5001	-0.0227712341063609	36.1374273535373	1.7934993099518	2.43769396362676	1.94794555255793	3.38224439070518	72.5599459384945	623.84972407423	273.922157346214	0.484976433463426	0.252010816811521	0.489386763174633	0.190291795354614	0.2071717609518	0.110156449757869	0.673505513074755	0.056428979864142	23.7881231600115	2318	0.00871064883141191	0.00899182682732091	0.161911188212456	0.107361188146786	0	0	34.75	4.63337963247348	0.653774798775445
258	1402	5002	-0.0974216197457691	54.8774821502179	1.73722478717061	2.41072738245969	1.81716175163798	3.53045709044777	73.8700112450201	602.083098845135	328.92130287535	0.156747020717116	0.0347659866070642	0.360132899649429	-0.0690989361777028	0.172718998688874	0.255852918076324	0.417467405628633	-0.0735141442859654	25.1892890403578	2369	0.0192700520827782	0.0192542781492048	0.418531490338877	0.119627326171814	0	0	35.6111111111111	8.39208283737671	-0.450803148307075
259	1402	5003	0.0926966496068546	51.6193646127751	1.92381083778092	2.27921765429112	1.98303149157548	3.66956262908712	82.514023277533	575.400485597768	300.974579478666	0.180050550644675	-0.256244009246196	0.342239829056535	-0.230495303985435	0.122265878329834	0.154276332483414	0.527599159627537	-0.0387552104671677	24.2343822408297	2544	0.00385910974908047	0.0242695156414176	0.433807056475513	0.14542240528994	0	0	34.8055555555556	11.0915240498003	-0.452609325372009
260	1402	5004	-0.0428638732097349	38.3036360479804	1.8934541972952	2.4099150876923	2.03149737185042	3.49852199580894	103.356619565722	564.501014001191	262.313764844577	0.408221712373291	0.147260280215292	0.359780475835449	0.0793906473958788	0.193837977741112	0.0275958665752856	0.760584352587645	0.0991519357711075	25.0149897083385	2651	0.00365356539802121	0.0134392102529967	0.335779797658843	0.104808608645005	0	0	34.8055555555556	9.98494957982221	-0.454179208314953
261	1402	5101	-0.0783155309425235	59.9295545173415	1.59106263940054	2.05211014380544	1.72423273715128	2.84792530899998	36.2212373971239	513.463730444758	281.84063990874	0.0882754202383849	-0.240653519401989	-0.152538217041044	-0.392707791029335	0.0645915686830005	0.631452299322499	0.285723958385015	-0.190227566050111	25.1393514761671	1466	0.00179386338361358	0.0151199085175611	0.37241589106116	0.0854932103747464	0	0	38.4722222222222	21.3082209842274	0.0566589895204685
262	1402	5102	-0.121325075092422	64.0081524495239	1.80070694881143	2.15673457593077	1.9167104379668	3.38518014558605	27.3346286136486	596.113421899305	348.182796382618	0.0683784524432948	-0.431632565212031	0.258989109842976	-0.442694327567912	0.131917031315052	0.749392947121003	0.182311577807607	-0.151175699248702	23.9142093208851	1820	0.000572108188185628	0.0258215760247962	0.313293016323101	0.0568023835191646	0	0	NA	5.55312669100574	-0.029827144022237
263	1402	5103	-0.0503380029494507	57.9418209827593	1.6717264815374	2.27089775618968	1.8190755552911	3.33159649927047	49.2296991995452	575.732512138922	277.233432760094	0.0792645902783232	0.315190310608741	0.347618934912465	0.314635374507772	0.0719383377603049	0.454523227465368	0.234212362419808	-0.0725681505444174	24.059242080968	1800	0.000783454342650219	0.028866921007175	0.39743890253894	0.12551687882195	0	0	38.3333333333333	7.47101840207248	-0.459021471513475
264	1402	5104	0.0710743056256753	57.4236326529673	1.62511489372332	2.2500721860776	1.76510203121426	3.2432599845737	43.9585637009768	540.911161011023	304.095620998766	0.0598630881914074	0.588964894309949	0.366121076094724	0.130953174705379	0.0970752019347421	0.45405987898591	0.285453950609645	-0.0730366943148937	25.2446307369527	1960	0.0191427371888817	0.00724037854141718	0.283949050062227	0.022794292190618	0	0	39.1944444444444	3.16008573186121	0.0605246395523328
265	1402	5105	-0.0274963135085704	62.6567989571223	1.67224557683482	2.30162628050693	1.76069804193077	3.54200851867984	66.4132010132764	592.979663202657	329.542917492513	0.0601050976740256	-0.418443257883204	0.220592371785721	-0.271483853053748	0.142743687726554	0.401082111392056	0.332633264439189	-0.135404315100372	24.3951974119054	2074	0.00304992097877661	0.0381986862194878	0.4257648679127	0.107746089900729	0	0	0.861111111111111	6.70234690841687	-0.468172932925973
266	1402	5201	-0.0673232371309369	62.4210245825518	1.91834003620831	2.14721322173422	1.93921653869675	3.7404905207225	34.9583539684508	762.796737460905	383.903827988038	0.020199653331859	-0.435846501854082	0.239780243367473	-0.422349688431499	0.0938975063187825	0.887647104591248	0.138663334674529	-0.161214841354171	23.6866328979477	2105	0.00115231873751067	0.0398922605160916	0.525147742173477	0.108051002654167	0	0	37.2777777777778	3.13946181410515	-0.393058419665732
267	1402	5202	0.00931713536477996	60.6976320155356	1.9342457622591	2.17707310463787	1.96250556053945	3.77287963350028	49.7490143148117	744.694232494161	408.210724733496	0.0202068257185045	-0.387063444507063	0.0915397461384971	-0.389844073987687	0.0810935443292883	0.751594619589279	0.150312373099581	-0.169077133301347	23.9745031263246	2176	0.000643528322740591	0.0383992053487141	0.453890011986233	0.116700832551397	0	0	3313.5	5.12695892420186	-0.502489839834539
268	1402	5203	-0.0220102203582274	61.4690380599594	2.04073394822621	2.14343714718557	2.0316240475175	3.78448006883004	68.4350477368488	747.738230313098	397.269078626676	0.0122646025815094	-0.455354672190955	0.245979624741819	-0.365664898102875	0.0924180682025506	0.919824727635963	0.126343228548012	-0.17012635588424	26.3156712125964	2262	0.00964952199075734	0.0460876856910324	0.538271097653956	0.130458546933463	0	0	3350.47222222222	4.44257285871757	-0.495184904463292
269	1402	5204	0.353954600907127	62.8492274599168	1.92674876782216	2.13454680792987	1.91866722022664	3.84753762986715	80.8795945817564	708.364527168091	393.579390446645	0.0201779108417361	-0.414710513211747	0.270712230715017	-0.367912084435218	0.0942764305768862	0.546635469413021	0.115742482585305	-0.17851729463513	25.3464848795087	2351	0.00924510961886622	0.0130926189364641	0.378137102390774	0.104253575452439	0	0	3350.47222222222	6.61220005323391	-0.501087110287226
270	1402	5205	0.111088257154331	65.6468686595737	1.88728245296483	1.97318239234403	1.86018778199425	3.62673520697621	77.4210292152442	620.160850145856	372.271486003711	0.0327064760067113	-0.462443033576991	0.201809507494526	-0.351454241299508	0.112488737402013	0.466305996958627	0.150827846233021	-0.155071025940561	25.4393831116153	2384	0.00116143348217089	0.0438995972556384	0.520078210389219	0.150855323580384	0	0	60.6944444444444	8.17955751282706	-0.475501451464465
271	1402	5301	0.316555057531513	65.1488180796269	2.14497502375195	2.37055371534109	2.15477897625445	3.99828673295884	117.2653450142	864.766988678342	389.01406115825	0.0117707982349106	-0.389651934703355	0.549146082965358	-0.394620198507602	0.104730203032254	0.388817197808532	0.337677176422291	-0.195115601911657	26.1422727120633	2373	0.997751459412871	0.946738431207953	0.396524318786097	0.143647557830794	0	0	3313.19444444444	10.1696513342982	-0.496518842800265
272	1402	1101	-0.197280954142842	40.1076227244164	1.59817790995167	2.03153864968617	1.84198289943157	2.75817830705574	27.2072859993578	580.718154489123	212.452453703891	0.196139579433753	0.0581831814715475	0.0629636803274357	0.161063642661488	-0.0170039357729487	0.633087288939721	0.222906783216306	-0.134189232938387	24.7067732627182	1289	0.0189696041933574	0.0555729804855504	0.261369744887421	0.121505841266239	0	0	37.7777777777778	14.2185612111729	0.329509419477683
273	4101	1102	0.51538850451242	38.8438190567714	2.05877357928194	2.4434953148016	2.26885148026928	2.86360783415552	87.9721327012266	485.782520585045	222.067711382126	0.465798016052919	-0.489752384203135	0.508114375761409	-0.0913708808822719	0.726523472765595	-0.107911479854485	0.659227303137722	0.422013413775166	27.1923478290027	1620	0.0044925844196702	0.0629503367426365	0.0904006321966015	0.117047309008754	0	0	1774.11111111111	19.3056160265119	-0.162851555922419
274	4101	1201	0.227424716494611	34.5612951886759	2.209787946049	2.77384230460755	2.34942497603723	3.4762453145951	99.8649407703269	713.772465017931	240.107822618651	0.635932730342635	0.00798404403694411	0.257351534652547	0.01520322005913	0.404349646845601	0.0447770502789414	0.40671928411247	0.610508803194204	25.663412089394	2582	0.00571140798265306	0.111476865521302	0.64650752807886	0.307038705458718	0	0	0	12.8046070771327	-0.283050317479369
275	4101	1202	0.429977923528689	34.7399715236214	1.96699599255533	2.8479367801771	2.10367146761373	3.39830640202336	89.0616303660608	679.443437002837	242.306285127643	0.578380749180088	0.0447261989597782	0.0880248754467197	0.124933738704132	0.660458312671295	0.262896082206998	0.37780357586976	0.566502213735777	26.6032297075907	2258	0.0103600670547216	0.0685755112011125	0.482671514366161	0.140417932111891	0	0	0.222222222222222	14.6431854527824	-0.374667609589054
276	4101	1301	0.300239942816336	43.7388036881531	2.16251505700829	2.46332739417735	2.24883250474143	3.59745571969051	121.456433214379	597.85030266299	235.397449469048	0.799828023959779	-0.00316816813467323	0.227846534669514	-0.0186708909098292	0.029581098105997	-0.102240424256176	0.103048056610858	0.709321693251547	25.1337000350207	2857	0.00355111030220801	0.099208535110852	0.898077943570643	0.321661266676509	0	0	0	12.9083300696109	-0.301893180455486
277	4101	1302	0.245755977939583	39.7239583260635	2.14628883414203	2.57590596931711	2.25882619680667	3.48510709658707	109.918436648272	606.44051645044	264.393104373578	0.690972734610392	-0.141225276474484	-0.070218592276479	-0.159585223018552	0.583714125530292	-0.101595603687858	0.286973734899092	0.655689532690045	26.1985861018546	2666	0.00424291302769845	0.0812120863660001	0.752195846646213	0.756187614035288	0	0	0	13.4501436605618	-0.325507560476429
278	4101	1303	0.704590132309231	40.6308372007107	2.03807924772862	2.16103268955372	2.10314437494469	3.15229256102722	123.628939823424	528.981502905625	238.525191395599	0.783104432775527	-0.298950472763224	0.666809452012211	-0.270087246669639	0.778639000408235	-0.256203083636081	0.245785804690188	0.779223880883233	28.2459873382503	2374	0.0311194761394107	0.132248984401332	0.738035803692824	0.20411727335555	0	0	17.5833333333333	14.5706996184395	0.00767653172018945
279	4101	1304	0.596932050847976	35.2823926914405	1.97863684835829	2.05916661443984	2.1046041282269	3.05971412115562	116.68134595652	578.746665590792	234.09864875311	0.619767490153534	-0.367378156397423	0.257355820376751	-0.310285330678775	0.596724284080815	-0.279638050656398	0.388656337262728	0.566826905206807	25.9840214856947	2116	0.00674020537798256	0.121536070437033	0.672326880695722	0.470761460401128	0	0	0	12.289751919045	-0.0111753424766685
280	4101	1401	-0.364717161827939	42.8397205190761	2.20573922183085	2.64365271101025	2.32799779059274	3.36483682883323	108.670879871136	522.887365027744	235.195127442107	0.338259668721192	-0.135253935913437	0.149271339368438	-0.212850547393296	-0.438174061723005	-0.0988799271087709	0.120534879784165	-0.0298402974893651	26.2286518967541	3110	0.0133476597703642	0.0723033075638766	0.792437531771297	0.273576222379226	0	0	5.25	12.6946605227387	-0.471276976288932
281	4101	1402	0.1303805246761	38.8364340139794	2.06657838448247	2.4540184060228	2.14505641381771	3.56010071302362	121.505972105886	515.707584294586	227.013573550561	0.599389833793025	-0.0235211081643379	0.394317623888724	-0.0337505024336681	0.179275486575222	-0.0211367497853323	0.0179062748968719	0.181580818437143	24.8101669580668	2839	0.000554965359440136	0.0456867756716146	0.519063548490759	0.146180342124895	0	0	5.25	14.7909890781917	-0.441838439598228
282	4101	1501	0.819464492232119	39.4172298788159	2.17009325828608	2.3525031611867	2.25621817134142	2.92130625540932	123.813188308319	528.052400630239	243.549231689216	0.814651314419195	-0.322081020910883	0.524934951463817	-0.309247187850042	0.670964617273997	-0.172331896776294	0.0829947424538901	0.790204762808315	26.9369451397875	2533	0.0161826499168445	0.233473694169272	0.634542812769348	0.524420655604446	0	0	0.277777777777778	13.0908769291219	-0.230257977228868
283	4101	1502	0.644800441988062	38.6565230529422	2.3640139532712	2.35616623917538	2.39161014239505	2.78078560629176	117.23283091025	518.804872826438	265.329077477066	0.798038419232754	-0.463649031964917	-0.123897288647233	-0.468821210581542	0.568236976473875	-0.222595001390986	0.245933184034381	0.876291438455769	26.5234128934812	2458	0.00753619503571242	0.177227643914204	0.798509714616064	0.330938568473527	0	0	125.722222222222	12.80616152493	-0.106955581621071
284	4101	1503	0.630818084070738	54.2526599603536	2.94865069180709	2.35095666032583	2.96963524531551	2.91401397349118	82.0215996363566	489.47196653832	253.774015908903	0.734217127923325	-0.501246558675318	-0.034055324271367	-0.462178750131376	0.526352729703481	-0.222104919120979	0.372914826238495	0.876587831485837	28.1337731540811	2491	0.0820995578426343	0.172667458794662	0.494657227772039	0.145574503985114	0	0	117.5	16.769331135116	-0.104695628007957
285	4101	1504	0.743318927456827	39.4293626891018	2.26644533613631	2.09671338063253	2.33057490289587	2.67891581163769	111.485887691366	463.042168052359	242.665768662433	0.719951940527989	-0.51228740299212	-0.115663008254085	-0.486078336434036	0.509718186184149	-0.215506292549538	0.330626428975444	0.858131729016953	27.8247566188106	2416	0.00990805327295458	0.194223277462381	0.542780331721184	0.281194110947952	0	0	117.5	18.0294015631345	-0.165174045383586
286	4101	1505	0.607686748157131	34.4054526500175	1.93682217250456	2.33959303363897	2.07029102904627	2.97007789008932	119.071342394062	520.098814489468	242.258420802211	0.646190822321739	-0.478094550261222	0.0998121899078717	-0.444559896613436	0.699656559304973	-0.262205101893617	0.510971541880395	0.71877830915512	26.515995460221	1929	0.0091322245261795	0.147956662502807	0.489652214847043	0.458863688639531	0	0	1.33333333333333	19.3883979899422	0.183085949260737
287	4101	1506	0.70927704972024	35.1264214088011	1.87297950789786	2.24307764654946	1.99541607059771	2.66374780916498	115.781943277087	495.788961097972	222.797477577115	0.471077268787634	-0.462922999589857	-0.091827811408848	-0.247740188008629	0.720722175418883	-0.38008288677584	0.590474273416325	0.523108523970817	27.7421510007929	1896	0.0121417618075708	0.12581202123574	0.357186579398307	0.284520509872298	0	0	0.75	16.0599509617217	-0.340052901169311
288	4101	1601	0.129959867377956	70.3557450238831	3.22592889988144	2.84407075330868	3.2331454352034	3.55011746643937	131.52684719159	601.196447528643	249.092938983554	0.799387454448635	-0.320229794796339	0.143792496068435	-0.327310429584432	0.321764220243785	-0.234853422618154	-0.000514965688978828	0.708544484205013	24.3228893135478	2856	0.000129978168736811	0.0188785849910904	0.674885102107245	0.163709073697608	0	0	8.19444444444444	15.8781726767594	-0.0965211602566897
289	4101	1602	0.383910446658394	43.5145348817642	2.52830086046698	2.65243050047993	2.58345596632692	2.96703231874062	124.339572703771	638.685664225937	251.623415491607	0.78410804814885	-0.329682328955999	0.280525142276219	-0.355778398500752	0.516247057398107	-0.208842558868921	-0.0202689093512952	0.808542296130097	26.7577126431572	2678	0.0174936618145215	0.032237280370028	0.641866015533183	0.107756864507441	0	0	8.19444444444444	12.7080411677132	-0.136963834953155
290	4101	1701	0.741007667800982	46.0987608308071	1.97640767728158	2.24751599696368	2.07471490565581	2.99207154873674	126.696428694263	664.999809887716	272.977576172314	0.351244622404113	-0.465216683248093	-0.0985362298225905	-0.0730631150991982	0.716925835119856	-0.360176280700206	0.590584915968706	0.478159025225078	27.1042947848536	1568	0.000686142098614033	0.00355817265275855	0.243502273540332	0.156735803197744	36.5	0	1.55555555555556	13.4623490033933	0.0237306349860919
291	4101	1702	0.939017712333706	50.3714874451091	2.09135828450915	2.51646697415385	2.20530381171244	3.09468744432432	119.880515629486	670.208071790485	311.50281753741	0.351419109447187	-0.500456610872661	-0.113357770237325	0.0755754551609693	0.719361750344881	-0.335139030036954	0.659210812738652	0.493651818465983	26.5751291903189	1533	1.13619808127816e-05	0.00201778752808797	0.274845259710687	0.182855480100634	88.5	0	1.41666666666667	13.1082955124623	-0.00387640873532187
292	4101	2101	0.18575203255175	48.2490885945817	2.5347720802363	2.33619550311073	2.55168969688896	3.015305956166	121.245413484734	600.70134705818	193.878427224884	0.710216797086033	-0.43659666250833	-0.121290730870044	-0.179169652908851	0.372447938612303	-0.127654644898859	0.288529976986506	0.859449073192045	28.2004743358	2459	0.012601929250267	0.156501148278086	0.477681682287131	0.951422880021622	0	0	1.27777777777778	13.1253642303031	-0.373751733477699
293	4101	2102	0.741446830969092	33.3719393876593	2.10354465571976	2.34676723442113	2.1753403947285	2.89358703523841	121.313419449457	611.122773950654	193.395072072677	0.579936459791261	-0.464317855989283	-0.169767209839588	-0.273594075204493	0.576501398308571	-0.208756933999671	0.388525811847334	0.827980121849381	27.5864306660038	2266	0.00623951153542191	0.0909408644759205	0.456277122598826	0.548899434479315	11	0	1.91666666666667	14.9804699642706	-0.155653976819551
294	4101	2103	0.917740517654322	34.7550772924329	2.02910015030563	2.44992616936966	2.1197517900723	2.99873983279053	125.987711088693	637.285773433244	212.697679935261	0.527351802792165	-0.412025777284116	-0.0162329745913417	-0.0144572063378368	0.61220745221058	-0.19563735225378	0.418771895784227	0.830225803030901	27.1540949240465	2151	0.00416116762242897	0.0901552369654172	0.394779704635057	0.4865038958195	0	0	2.08333333333333	13.5839040152013	-0.144511518198611
295	4101	2104	0.802155306084463	31.5512234293953	2.07865454141521	2.50928799033686	2.19288012823749	2.99382950743774	131.440800284026	616.403806978248	222.823975472058	0.679379884064346	-0.466256784844146	-0.0101780198972783	-0.000325709639962238	0.63180505513365	-0.134855994730013	0.29125665759667	0.859655656363288	27.532567333333	2267	0.0075071806241101	0.108556104738759	0.413432391407959	0.980777266384706	0	0	1.80555555555556	13.3622872437115	-0.185098055735863
296	4101	2105	0.778803266836787	44.9565538478822	2.12126064635751	2.49703473445908	2.24725737118504	2.9839700138477	127.853677742444	668.619825380515	260.470337209287	0.394125475099125	-0.492336481274953	-0.111651540593401	0.0507794788949694	0.737613787230362	-0.316281237810981	0.527684178487601	0.640965427221289	26.066503180365	1871	0.00199393938343148	0.0358924708286903	0.325396656713028	0.396069267533146	0	0	0.361111111111111	13.6776946898113	0.0182500156305752
297	4101	2201	0.257137132470253	34.1600188366956	2.39129017529109	2.5365832095044	2.45586985815524	3.43884193606671	130.433937490868	474.95761909619	206.782165780287	0.782525171478711	-0.10490777683744	0.00261961663019021	0.133491393552582	0.465928063970851	0.0240050544410566	0.236562313573648	0.823812510437619	26.7854138076655	2475	0.00337741800597302	0.0710077274979253	0.341393813907812	0.584020329989605	0	0	0.527777777777778	14.1446888234084	-0.285792847988475
298	4101	2202	0.309406142542016	31.517205996047	2.15405316669046	2.34287377567886	2.2675357423305	3.4495074336122	118.919408141911	452.34191576274	250.126471607639	0.812422525860564	-0.31650337421236	0.0208562969099606	0.350633510733509	0.636047893097658	0.074677728471854	0.226518208369052	0.875367750519099	27.61752233866	2304	0.00461839790558422	0.0370657892068439	0.223446852048077	0.432466653911527	0	0	0.527777777777778	14.0972348842635	-0.166136307284817
299	4101	2203	0.520229377675733	42.7926857231213	2.15695782239622	2.40650653764862	2.3100710463728	3.25283897685289	125.389802628534	463.340454051037	310.246170679531	0.568909866822482	-0.460808941776656	0.0575285000934759	0.418228111913753	0.73778383658776	-0.127099534450375	0.466061229196945	0.75036656509914	26.5727025803773	1889	0.00111887866385748	0.0181495549877171	0.216875382806645	0.452371547573284	0	0	0.666666666666667	15.0538272786955	-0.270124471089045
300	4101	2204	0.337390195071039	32.8567839682865	2.21593177621685	2.26967314257408	2.44370588037461	3.70036190466029	120.909106868919	462.625090941311	317.278747695393	0.812979503692258	-0.4048508517036	-0.143477549080737	0.497727987415178	0.703545313868075	0.324321977447745	0.287661662782057	0.841230679809319	26.5877929094187	2132	0.00126799801504356	0.0265414039166109	0.256824078005991	0.14509140828191	0	0	0.694444444444444	15.2988966159625	-0.392572830888827
301	4101	2301	0.233068129203678	35.7344457834304	2.7886848773404	2.49998659760151	2.81586599218867	3.61347675791328	114.398015811714	622.654966057621	204.55680533437	0.831674359671536	-0.174846227732219	0.0796322664062965	0.0454113914573201	0.454251292964966	0.208596391577988	0.246475331440229	0.808230939323427	27.5256316864627	2554	0.00667446026720529	0.1109164506421	0.30651039248433	0.277435417538198	0	0	392.138888888889	14.1343602146614	-0.362093539441718
302	4101	2302	0.283487370694223	51.0417537739726	3.05332354541672	2.47354944426414	3.04266970472376	3.61070723798162	112.814523197005	619.436343124074	198.049122096662	0.745695151850108	-0.281577227281352	0.0451604332300769	-0.086858703500939	0.419325188895005	0.76172629330251	0.27268453324411	0.708148534672959	27.2494439489319	2615	0.00656969274700411	0.121537351089494	0.311599297409881	0.214298380206701	0	0	391.611111111111	13.600433751443	-0.492622960289086
303	4101	2303	0.245090325919416	68.1285953937339	3.29951741739368	2.48389587629479	3.24260311982907	3.63318393107809	112.732214769363	656.402305616546	198.231654656616	0.229116276999332	-0.352143025517341	-0.00472793476935917	-0.148484360778632	0.405300294577592	0.83624299647219	0.286525878650325	0.674944745201964	28.4865010778856	2654	0.118657805122858	0.0839486296579305	0.315999824395286	0.146527726379356	0	0	391.611111111111	13.6218603768923	-0.486507534909156
304	4101	2304	0.505742979252104	34.2388230432327	2.51947241772353	2.44433703232294	2.6656717090944	3.8075422029023	109.926766892328	644.244789164901	260.251001564898	0.729633222796632	-0.147950665762027	-0.0497147329742295	0.219273462185162	0.448533569867265	0.365555921167235	0.178911086501449	0.772439268159543	27.1033662434013	2425	0.00697228165982751	0.129931899904177	0.258316591587416	0.179101994238091	0	0	391.611111111111	15.4024884674272	-0.447553728073107
305	4101	2305	0.138436437406395	38.7564171801276	2.79724147057595	2.51856284989003	2.93078428157923	4.18477730188314	131.440488497387	662.187209515805	238.248666280826	0.800264037856461	-0.171623461061697	-0.0172257090014158	-0.0474421155094637	0.340121129413471	0.637223988610043	0.273607668674448	0.673697865697129	26.6047433252262	2559	0.00547554949403596	0.0994879002976375	0.169412580286584	0.124832421740734	0	0	391.611111111111	15.109175426287	-0.493762843012773
306	4101	2306	0.501306377210075	32.7387411721804	2.44564908986759	2.43914341187684	2.59886893436819	4.02002060588127	121.469275777552	705.516587680699	296.843762618856	0.714342693229341	-0.0659617638946709	-0.0841897174577474	0.23183062842768	0.396556071277036	0.412322725137899	0.119030713742689	0.657005294852776	26.2653528164838	2387	0.00614587876844257	0.101040599931068	0.267039729658918	0.140234513225535	0	0	0	16.5687968258526	-0.482757934984472
307	4101	2307	0.59533642690313	33.3762984110798	2.33172929594401	2.45213042578036	2.50716791594843	3.90484630956434	94.8410283147176	682.956525316098	300.209035377481	0.584194392061583	0.560474180356498	-0.152913360900903	0.365181108727998	0.382663262400392	0.705426353421232	0.0943637992036205	0.593125197149802	27.1111790247132	2308	0.00934079390994261	0.097727537379193	0.340177760485438	0.138629597969924	0	0	0	14.4084220710979	-0.065916782362199
308	4101	2401	0.744570351067516	39.9433955637273	2.73765015835807	2.58593699751396	2.95151458842581	4.27887876975915	126.074254106845	495.16365769693	243.246231970138	0.747386862355119	-0.149130421896296	-0.0497596950125149	-0.0139398246776705	0.239134571087629	0.807048075583444	0.573700139175915	0.593773286239	27.0525785763518	2578	0.000863703058275524	0.0194389654587997	0.182618952923091	0.0613555169852416	0	0	394.472222222222	15.2711139718106	-0.485148632248339
309	4101	2402	0.673054964809508	45.261519492571	2.8598898579107	2.58895165550847	3.05624316345188	4.2316290659412	105.178326338909	504.405286992481	219.377635715192	0.206926953496068	-0.169331068769497	-0.146620098787021	-0.046316880840776	0.102721034445033	0.726847137435931	0.745393794228347	0.375404891825664	26.2801456226905	2610	0.000312018132383769	0.00937298017495058	0.175218547626128	0.0217512830126445	0	0	2.86111111111111	15.3910487968189	-0.480379563963171
310	4101	2403	0.403450748720966	50.9949425391848	3.0256907259588	2.78521562270607	3.11479963402681	3.93746596177507	89.496071208894	531.81108718214	214.039674916229	0.104736203633624	-0.301520974996278	-0.214427029858298	-0.200477614370267	-0.126140617808413	0.573652902676871	0.822723188437182	0.0793424805383703	26.3913430013148	2669	0.000466338040824538	0.0238115510523152	0.282215829801487	0.0316850124099769	0	0	2.86111111111111	15.2289799908197	0.650673195323782
311	4101	2404	0.204153668589951	56.9278679848711	3.22398319095789	2.90596766102461	3.22619873717065	3.90573263977059	98.0703632735862	569.621010151225	223.398341276177	0.0628236675447354	-0.381330596863814	-0.227210980680966	-0.267189445987457	-0.200945441806172	0.544928807503109	0.214962660638663	0.0562261860220926	27.6699254932096	2720	0.0195790990916718	0.0789689499435568	0.335383251143393	0.0867929751006925	0	0	3.47222222222222	13.6155841122607	-0.447733267662332
312	4101	2501	0.419813681352398	36.6971100432887	2.57237178402949	2.56044081134643	2.76946367412138	4.28991524045316	97.8721701292081	510.929391177645	274.367184237795	0.31343517019681	0.0990913093412331	-0.0185253752988892	0.137831253581503	0.265004021625804	0.854088244126035	0.259105656252772	0.400429276491408	27.095749163786	2433	0.000280976017136235	0.0190626656672014	0.267017961351253	0.0954838039094391	0	0	0	14.6621007199014	-0.406169880995334
313	4101	2502	0.430700497294309	45.3773470493277	2.8124150157444	2.55915946643231	3.00429767739707	4.16036346618317	68.9084365106162	517.933865733741	222.530995021093	-0.0927218462099572	0.134308781585247	-0.259695453291704	0.0906179545174128	-0.0580713989170529	0.619166800721769	0.555445874026441	0.0780366171564672	26.0331038843509	2492	0.00169357522768887	0.0102705397689129	0.141262065673573	0.0403552871513364	0	0	0	10.0086081996979	0.716562901740991
314	4101	2503	0.181621306123326	47.9284188230106	2.94973425298904	2.70052980882835	3.04530679196187	3.87226500761841	69.8237894251473	492.223143314525	228.121392673778	-0.0459015270481144	-0.181704213137003	-0.295354608268235	-0.14436203720798	-0.237920091416711	0.516350814936651	0.548548440035102	-0.0711665278275463	27.4362101274687	2586	0.00283337931732465	0.0418947387876885	0.231601164650804	0.0788846011716494	0	0	0.611111111111111	9.91526275788192	0.622922869232267
315	4101	2504	0.103710018507481	51.6392274520864	3.09604776516463	2.92851222240407	3.09605618653128	3.94477827896841	87.0741215101312	543.229620246829	237.755090669965	0.0751679798951614	-0.273288384087049	-0.242342046048649	-0.155861477181855	-0.229312847722094	0.516045207578466	0.426306714683174	-0.0272831922953971	27.573487137075	2644	0.0137605811729963	0.0383580773099073	0.277987110530701	0.187012443209081	0	0	0.611111111111111	15.3800265281506	0.639837182690033
316	4101	2601	0.725809119533138	37.4217984372851	2.38869211900334	2.39529409524141	2.63290717722025	3.97685724810706	79.5667070865791	569.043911946505	273.807171941105	0.0505937633136985	0.579593916557286	-0.256509454785156	0.397251101280474	0.149664217399678	0.837882847279148	-0.102135628540391	0.264948912102616	27.239708480617	2285	0.00514669559542507	0.0928533753631624	0.255480510921458	0.163003432908799	716.5	0	0.166666666666667	13.603330698726	-0.438490460407004
317	4101	2602	0.447072017075371	33.0986750593346	2.36516701858177	2.42521930486181	2.64669155349267	3.86146371563304	98.9887802741629	532.891926062802	292.45579997027	0.163427403416979	0.816228742108426	-0.262669836307764	0.582817276060237	0.244931066163231	0.85298889973461	0.140347167928016	0.303691611298065	26.6950532548134	2170	0.0106994941052052	0.144130237605534	0.330971995945395	0.149386096660865	0	0	0.166666666666667	16.2543976902711	-0.501235040527136
318	4101	2603	0.4699371521875	48.3281905452482	2.70915703657854	2.62147687116465	2.85515428547053	3.96374809384244	58.0200936815011	536.901506474634	222.625165087196	-0.153757408482889	0.18689511040555	-0.330887651591757	-0.0113007159319778	-0.329232063113125	0.603703673260318	-0.228353712419577	-0.0956284171326359	28.0393090457241	2423	0.00784659669866921	0.0908401566997642	0.220080783081042	0.0756385578905395	0	0	516.75	7.89187640321738	0.659721675269663
319	4101	2604	0.624120658133008	57.220088595457	2.97379964989564	2.90782892954371	2.98844051429263	3.82820889373192	73.2715574978673	561.965548739922	251.387952633612	-0.198611615369277	-0.313025254620192	-0.337295173376274	-0.166689974530971	-0.29691621879677	0.50133744602501	0.438913167309118	-0.180520856559178	27.5133975572673	2528	0.00755251273626141	0.0674439462582655	0.282640306048238	0.165562315375715	0	0	517.361111111111	10.365138747184	0.551461666208758
320	4101	2605	0.465767513027499	69.3353771840002	3.14182514297323	3.04179164688566	3.10082471604055	3.92379942773229	78.237799423236	661.144760624551	243.13124657995	-0.237585234567697	-0.161555970727251	-0.316312558726955	0.0382021271897913	-0.178065745908628	0.501169896742092	0.0904110519449013	-0.087548355322589	28.5493705789459	2567	0.0917116063889182	0.0566173639641634	0.224341111717524	0.165734833398023	0	0	514.166666666667	13.1963868369483	0.44836745469001
321	4101	2701	0.555090669778985	47.3857287417186	2.43900981738092	2.62150854499342	2.67016673507874	4.14450407715084	84.2121874509198	550.021426178695	253.557091145185	-0.204496076357904	0.3439267836536	-0.309335528961232	-0.187889123040838	-0.356091480833701	0.665779121393879	-0.238879133435383	-0.0597622455198308	26.4050966157401	2268	0.00215381725097673	0.0789399934063029	0.375918125688674	0.0500958882026995	0	0	4.58333333333333	15.0720588063356	-0.481853375040999
322	4101	2702	0.171473212955291	47.7836228077773	2.64717265173958	2.77168296487659	2.77971664050633	3.89932158464217	74.949839545985	594.890096488868	227.628869993265	-0.184985920340334	-0.475077019738935	-0.347105644279389	-0.50357811095156	-0.436608759461819	0.589557699625699	-0.165308002026943	-0.0854090783133573	26.7701593892659	2312	0.00579349357290051	0.109311922536478	0.262444957320338	0.0733808766334676	0	0	4.58333333333333	13.556639109812	0.736591479743622
323	4101	2703	0.0489308601411296	58.5691600018945	2.82382574122737	2.96891668110306	2.86096991798641	3.73121227975364	77.0327004754365	546.600844282163	240.162669449951	-0.278950742196609	-0.343009098830196	-0.3703694397424	-0.198993209735214	-0.390279578654911	0.501552282953546	0.0753383653336758	-0.172542073554687	27.9677836914509	2379	0.0111502804090361	0.0506840961881255	0.359147071750555	0.124942551456687	0	0	4.58333333333333	14.0720442488494	0.622463777885156
324	4101	2801	0.574091765205632	54.0695833629579	2.45432899025784	2.70134500199943	2.6783366426323	3.89343976996322	84.513960406518	535.290363588875	241.395066572659	-0.247724612372047	-0.236096219766935	-0.309107487590898	-0.469962326432031	-0.418722924615466	0.603783422524496	-0.116172713473374	-0.124915961616799	25.7498543617131	2211	0.00150559590970186	0.0642636275460555	0.20285971694361	0.0242027067231971	0	0	1.33333333333333	12.1693344328681	-0.0396293253657693
325	4101	2802	0.427607712281821	57.6606316805487	2.44899316573633	2.841918800112	2.60238904689986	3.72130233104106	79.4798471175598	494.355201137961	232.817497723452	-0.286381266374409	-0.156701619775843	-0.34593211858502	-0.441627989539992	-0.44578423544892	0.501770106821644	0.22595927051693	-0.200029838900019	26.4359112066361	2154	0.00533252473811023	0.099391668412733	0.175627913116702	0.0321583310865673	0	0	1.33333333333333	12.2730135549406	0.603934396782141
326	4101	2803	0.266287041231394	62.3481893660946	2.57604775055322	2.85746667372118	2.63227420463922	3.53496748844948	88.8356312460166	494.604596950881	226.204954268422	-0.297829883773873	0.0893930467658347	-0.356938676400465	-0.00786806313774513	-0.409743148619174	0.501675891783398	-0.21554775772573	-0.160751967067914	27.5772957748916	2181	0.0086388843235879	0.0467501745898795	0.285836292277293	0.0407144824704494	0	0	1.33333333333333	14.2763154923862	0.476702102876642
327	4101	2901	0.530189122226493	53.3240435923191	2.14220180962061	2.53731758370895	2.26941664641379	3.50222675460776	95.0705758917931	635.84765251748	339.680347508357	0.416571186321082	-0.239117121285504	0.0214367133209497	0.385166731614986	0.699591648539558	0.307320437854501	0.7612915258702	0.598267408601804	26.6968675791385	1466	0.00507749591650248	0.0881691508180074	0.122563183088665	0.169631210990813	551	0	0.5	14.5715019818067	0.24505016494955
328	4101	2902	0.485475511458833	36.2096286053701	2.10098194049536	2.40444371176478	2.35817834486837	3.48937563813868	111.102701322664	537.10588747521	328.307421078575	0.679123657938843	0.695670055181549	-0.0617027254073953	0.776117564209054	0.684165889800407	0.821904965735473	0.638651105501943	0.840824099501975	27.2066395675928	1844	0.00959620019884105	0.139229778276226	0.250008493420322	0.178994207336973	0	0	0.666666666666667	15.1715182797495	-0.502280921937978
329	4101	2903	0.623989709858078	40.4204332649758	2.20163825180741	2.53927966675688	2.40660353859242	3.22302024544988	74.0608828904001	526.911339122842	260.301585459742	0.370170094566644	0.836771092020593	-0.237080647175045	0.873677394403067	0.513296676242391	0.742561200314527	0.609582205302236	0.602859643963519	28.0432245303727	1858	0.00651825244378238	0.0911635243771633	0.172995835437837	0.0959040790067969	0	0	773.75	9.26633337529065	0.775307656377307
330	4101	2904	0.78232417014201	46.3321946408339	2.29087109891193	2.7722397190964	2.48903069052554	3.44775434663668	80.0829452036876	545.777896259594	238.448077520395	-0.088937673444308	0.719834151826242	-0.288898664132557	0.775061321146922	-0.33277075224212	0.603950691090719	-0.0435004578868962	-0.0454790329553135	27.6785040118217	2051	0.00571330651670076	0.127040826974133	0.189002684297859	0.143330216429692	0	0	774.916666666667	9.85671240315578	0.696958134895953
331	4101	2905	0.19873866595405	76.1008443953827	2.45100804612279	2.87663346756954	2.49890624090189	3.16595964191928	73.5124448531048	575.49044545838	232.131369140939	-0.326105684192754	0.68084665957908	-0.304884380213999	0.550677211873671	0.201977174852906	0.501967422073515	-0.307913532644843	-0.161692713870128	28.680464683697	1923	0.0388871612012463	0.0613488760260406	0.209478667295856	0.114702282457322	0	0	773.583333333333	12.840828344404	0.622417955804844
332	4101	2906	0.840191029352301	39.5658855359064	2.10095689270313	2.61349190791231	2.26615132618301	3.23461593910609	67.1458638000061	487.555763446936	254.050597137997	0.571136595804764	0.888331525296142	0.194681832477361	0.915525065883652	0.576339373058657	0.774108234976636	0.86844258027111	0.731379652892502	28.1506528433296	1609	0.00385689241881392	0.0755230306448961	0.115641873080468	0.0697941479445153	0	0	1248.86111111111	10.049113181079	0.813605634900789
333	4101	2907	0.745253969181971	59.5701107235437	2.20547719112919	2.8816338789503	2.24987607195985	3.14108558500375	68.4229898263071	567.458224263224	233.839582174007	-0.123996762689533	0.76475976456692	0.464904734732055	0.935213144246333	0.512763450685755	0.574936326312558	0.386607454360831	0.47593090150023	27.9418835349458	1640	0.00687340556078342	0.0601667288490808	0.271018728933021	0.0884951023660721	0	0	1248.75	10.3798467229107	0.696080101695354
334	4101	3101	0.723794319757714	49.6059404712192	2.17814765993151	2.70625711749235	2.28017176249118	3.24804603413432	60.8443590160405	490.972588494932	297.669090743881	0.312317961466131	-0.460582097604437	0.0200360789149136	0.26596362444104	0.644547309686031	0.626019954570336	0.573939777042381	0.522408863051183	26.2389029949593	1004	0.00318531398456335	0.0271334146223101	0.0392949167720396	0.0289998078076881	0	0	1250.91666666667	7.37088622694162	0.811842679148433
335	4101	3102	0.838464861024835	49.1240363921139	2.08710600411675	2.58007486467383	2.23050000102518	3.2235860061719	63.1731118319171	473.859855704098	302.08027415799	0.416135728539996	0.182559725237619	-0.0686748133856246	0.634020729991825	0.611311267051556	0.885086238251088	0.526587431238578	0.630848631078161	27.71937418355	1250	0.00272083770592292	0.0424562198637103	0.165723143974927	0.252632679385357	0	0	0.416666666666667	7.73669819316867	0.999449492680012
336	4101	3103	0.798831077401903	38.5530539641012	2.10669751303961	2.67261679091929	2.21573541271354	3.05107405644132	53.2541242774977	462.943224270254	235.307291611752	0.487281858697393	0.817416991842099	-0.102995858556627	0.936254094560055	0.542910535801811	0.836160504059359	0.495022926350353	0.700672940610736	26.8853696485456	1367	0.00101194340077273	0.038444815147746	0.140126649653237	0.135805786291424	0	0	558.222222222222	9.18810882511784	0.85439953668028
337	4101	3104	0.785577035263442	37.2046405999661	2.19029275331744	2.75588388732261	2.2890706790626	3.15925551022455	56.3772265439264	460.397651903579	216.763968917681	0.381641372674158	0.716481333130702	0.0825911670209717	0.915644441910481	0.563846143384925	0.740841434665911	0.558464602772052	0.715214693753277	26.2894437233282	1394	0.00219908889869807	0.0411092862870798	0.167242492963179	0.164866473452958	0	0	356.472222222222	7.00310400864497	0.81368653153642
338	4101	3105	0.780876193404275	38.8619643081341	1.92948126841114	2.3659460161027	2.03826419791904	3.02648754122532	44.9091812763162	439.997167193889	242.813978256812	0.423973346972121	-0.27309341693917	0.172011474035327	0.300931490631386	0.737392673500456	0.696783584563078	0.511027404098199	0.532436388893086	28.0057815470853	684	0.00833749077692492	0.0109367701058575	0.00277180991698801	0.00144662952515207	916	0	314.5	5.3516331716005	0.852751954230186
339	4101	3106	0.819353402656548	47.6868276538746	2.17893463730461	2.86901164935321	2.36458281331666	3.24631826336164	49.3791440096307	527.256535435036	257.824300958492	0.334894124837251	-0.0853693718179879	-0.106951604528254	0.554720080014556	0.611789916123688	0.884564572506	0.543980599642352	0.658198941675485	26.3578782498755	987	0.00102875177593963	0.00115683856091902	0.0192187031460084	0.0850896250427373	0	0	201.638888888889	5.1762079622141	0.935664661190614
340	4101	3107	0.840645427285539	40.8079422412539	2.10102958332713	2.67883809397188	2.24587629732318	2.93718836827093	52.4439390973421	461.496170885729	230.585864699917	0.412200947692639	0.699366723767566	0.184618311337801	0.915847796752674	0.666558675954185	0.933736218580516	0.497770444284727	0.646388922223881	29.0732412287571	1052	0.018831223803977	0.0106949962267563	0.0634168029259924	0.0768928388102701	0	0	202.277777777778	13.6765027610755	0.915774407995901
341	4101	3108	0.759280308722149	38.3086446816664	2.12705472374581	2.61264537512062	2.23074477547568	2.93730841651661	49.0471959044126	461.918252506945	214.040573127555	0.321384937443659	0.586772745996317	0.258578743093307	0.81305567363192	0.593437210288203	0.819448060637952	0.593790616747519	0.729848978299773	27.7259224401328	1245	0.00186164447606712	0.0148460439230696	0.0738814526589851	0.155089944500022	0	0	519.25	10.2074367804562	0.894890723334137
342	4101	3109	0.797957388631739	46.1034391935817	2.16861453581923	2.82418141990666	2.32370596850229	3.09025550172397	47.6999434881731	478.918701900594	217.851994459533	0.411050886824299	0.122019608115302	0.0954513511791947	0.845909964321174	0.65141711486429	0.900121539860605	0.511253515379352	0.655587171008804	27.1968709903284	857	0.0041294066103002	0.00817021152187932	0.0420237847666744	4.27339581225983e-05	0	0	201.333333333333	10.1548591646207	0.978441729751788
343	4101	3110	0.799493958209707	45.0012693370135	2.09668586166317	2.78298314494793	2.24668948915848	2.91167758744529	53.346391854121	448.044703343544	177.682311597235	0.436318557099318	0.521213732017578	0.425039481453422	0.813368709059457	0.685341537163702	0.949465445775921	0.448770713872479	0.732711758350116	28.1343121306294	769	0.00217791690679627	0.0149119639863552	0.0279899729879495	0.0107271867721216	0	0	55236.1111111111	23.4997213047581	0.999657637590353
344	4101	3111	0.744009169004184	43.3463876366864	2.17932491573177	2.6153206134842	2.3267583001409	2.94653764369223	59.2599689860645	473.199576909333	199.997543871828	0.53197613394343	0.764000452026256	0.369827046871914	0.735473492490749	0.667781084210283	0.917017612772676	0.320613876728294	0.706865187769868	26.6529317085788	934	0.0016691775910404	0.00613327557165071	0.0176279890197134	0.0233847943558929	0	0	0	20.7105443877048	0.915635242311959
345	4101	3112	0.858605052643407	40.4115540335884	2.17585802561736	2.39100469256824	2.28242541681298	2.84621638016623	46.0490568608421	467.917554728835	198.220906725119	0.369790415433205	0.80052399880775	0.457900510520646	0.936385764712931	0.685492486170618	0.866957738765942	0.469444029749286	0.763045784985753	28.0191643144625	1091	0.00163279146379423	0.0125980723240504	0.020356117777386	0.0212387120573884	0	0	212.638888888889	15.4787900000239	0.813656445413856
346	4101	3201	0.634656722031999	37.7308392310136	2.25587063535512	2.89257740757431	2.35451529448803	3.12131892506156	56.6655222626636	642.634332822471	207.092517105832	0.0772766516659385	0.553836292991816	0.663448156797347	0.811968836662431	0.616813698315868	0.694498426520168	0.535111883240278	0.715095843691518	26.3587332022937	1379	0.00514084954637092	0.0678970344415729	0.00783351882711122	0.0421836317856701	0	0	519.111111111111	7.95822692039015	0.813880596392962
347	4101	3202	0.706419771601431	44.3831019688758	2.33020987436899	2.76535542927554	2.37473497379883	3.1258447864052	56.6312694735467	664.347915258787	223.986844939007	-0.11144513259995	0.572900929941821	0.465950704482189	0.852315316862635	0.602441854784473	0.662887143012187	0.441387822798262	0.597036734166955	26.6429534168618	1432	0.0099361013668184	0.063981627874208	0.105388606758495	0.0329762434538712	0	0	519.111111111111	8.68558070597838	0.715887055237558
348	4101	3203	0.785405231559923	39.8879330995541	2.3806534945218	2.72057607390654	2.43992115550966	3.0545372460469	48.1839130857057	691.505275244504	207.220895358553	0.0849033686645188	0.626133495004153	0.366240760925607	0.852573324334658	0.676277190914808	0.771429988524551	0.554191540914252	0.769715596057739	27.9295613148769	1319	0.027961495565983	0.0673370974028157	0.016389808495251	0.0193219811069665	0	0	518.305555555556	15.6036730294985	0.696171549809699
349	4101	3204	0.690633095655306	38.5571266283034	2.46452793069166	2.70058359686194	2.53242521047029	3.03950488393466	45.0900208067659	710.106340697205	205.305962831079	0.206723061229285	0.684322932795865	0.302065759279463	0.914535975910177	0.68766787426665	0.802980664527979	0.779643229899665	0.762002179838808	26.6736057003586	1244	0.0056972753708596	0.0607082801846431	0.0663119271281036	0.00949714382754085	0	0	518.583333333333	10.5780483715876	0.793538745038478
350	4101	3301	0.518725087439461	37.7581522765924	2.52968270090602	2.50498770656967	2.63646009113157	3.13160366868658	46.0885132418984	519.610061566914	208.278095481025	0.269124150451066	0.767935392714745	0.345147270586938	0.936893423477291	0.665281333671868	0.771147832994915	0.63904543053136	0.557816023278889	26.0955840075741	1170	0.00518945616033382	0.0276281405190537	0.0711979149461755	0.011964747796308	0	0	0.138888888888889	5.2106185299608	0.813641433157687
351	4101	3302	0.548201504862898	44.1695374495839	2.94719018044205	2.75186491985163	2.91910649105462	3.25365103236781	54.4159327359246	609.095414516409	232.792108218069	-0.168856610433598	0.689053013926814	0.513532611617104	0.816224580601325	0.63013072040085	0.662745647605888	0.747494590367965	0.252631230046137	27.0797938351301	1204	0.0324846608253933	0.107859342482922	0.162142157922999	0.0196994333985637	0	0	0.194444444444444	5.82376348943494	0.753782888508175
352	4101	3303	0.939039584705595	40.1370799292635	2.50533260635777	2.3955619670195	2.57879087032737	3.02882189812514	46.2508242388823	494.512015817229	204.81605298288	0.370288110406138	0.871740462948054	0.597602696745622	0.894923430827145	0.650796013343201	0.77122208896846	0.692383797673999	0.656088524832469	26.5117374352795	1097	0.00739836438967217	0.0391599418400227	0.118461166078147	0.0110120865612466	0	0	2689.38888888889	25.4695478247987	0.753876179119416
353	4101	3304	0.632688827220164	53.3319144647563	2.96104163797944	2.59133830339108	2.99616628763087	3.1454206899404	48.0259761075692	520.478721323844	212.683830003048	-0.255957678736979	0.645132093233455	0.573283695339428	0.73534059749749	0.654836025507466	0.662717686448113	0.541847063420846	0.598443574331358	26.8874107060617	1113	0.0230025148806381	0.0693100385674681	0.223560231399025	0.0129754328906106	0	0	2678.36111111111	12.8559901001092	0.794796100906398
354	4101	3305	0.800712502260492	36.1784738246032	2.39013458408034	2.67766211049598	2.50141452944386	2.90880968843549	47.433869554037	499.506608478363	180.150109032755	0.476656299722777	0.855191172052317	0.629129624398404	0.837529002412961	0.630525394566531	0.771036766486005	0.482400677322899	0.766766140442333	27.3032605774748	918	0.0252612000941248	0.0228136823971725	0.153377500652558	0.00457469755217688	0	0	11.0277777777778	33.3893713206677	0.793450969398084
355	4101	3306	0.745438063982541	41.2266708847282	2.60608115729035	2.49817521202986	2.68426660097456	2.9125826924279	41.1403710405271	502.604062326522	197.075761525803	0.428242346853278	0.782384245273762	0.681991225971563	0.81390425467135	0.638633558762253	0.755000972915936	0.643375078252313	0.629620071867576	29.7748713304779	1016	0.15922830148232	0.0377587319582968	0.240983922922826	0.0517787172929418	0	0	2689.33333333333	11.530204869525	0.75437766043135
356	4101	3501	0.800608298173859	30.4827826391483	1.92403034291555	2.14921787801575	2.0376915690031	2.84882119987782	36.6577396377041	468.552039926729	158.867020060087	0.504392150843879	-0.00637434490627821	0.383008020152945	0.420352185798577	0.816824111955203	0.819386638167672	0.577035711407867	0.652175748026146	27.6934621963306	459	0.00127820631316946	0.00757479312043244	0.00357863340851949	0.0165043572761265	0	0	4.05555555555556	8.04423604709759	0.957170599829829
357	4101	3502	0.917920268973171	35.2691325623248	2.08338081407795	2.62515497187448	2.20821944404189	3.10339753577301	37.0033299826548	485.063555240709	188.395365899379	0.437048622979805	0.0626428889679072	0.475030022896029	0.421547117613903	0.759052525701084	0.803728121040236	0.607517353676246	0.621755413071411	28.1084534208853	600	0.00970806449396535	0.00508855803823786	0.0987339211663817	0.0162431030700283	0	0	489.611111111111	6.98462749822365	0.914517464297775
358	4101	3503	0.878352107728341	22.9833726025408	1.73962490076366	1.8859767543014	1.85541159937054	2.54873716264644	27.1620610813793	436.637811425491	111.256328833287	0.544611990584153	0.274106154647344	0.413583230411814	0.535413358327192	0.759161771928951	0.916363069358917	0.645946742482417	0.729481427671484	26.8801919366399	348	0.00320195125225908	0.00435366726595674	0.0242225650642406	0.0161377298461749	0	0	23005.1388888889	9.43776224980353	0.956980827657018
359	4101	3504	0.877970224399517	21.7472254690493	1.82814864209287	2.37611026158375	1.93219439769269	2.97959113783379	26.0702072578483	461.471018912033	102.223505124527	0.732126946384728	0.481044622187071	0.835037895679105	0.683762104797481	0.708207250122615	0.96636634418342	0.562269025126328	0.827955574444599	27.617278233036	431	0.00579168002704526	0.00102717249927253	0.091385287374726	0.0134055526848371	0	0	15043.6388888889	10.1334637667158	0.9365541474611
360	4101	3505	0.79903221688148	27.6862647722898	1.99081024776133	2.6125926848667	2.08039584133454	3.21641747199527	28.6630313688836	490.166267725381	132.346012301351	0.490955183928872	0.226691643348284	0.849200232387335	0.556785651605318	0.743792276527474	0.932934237927468	0.49520805795965	0.745718367734457	27.0333050413047	522	0.0107262779250681	0.000614578217764871	0.129732088729571	0.0192227336152943	0	0	0.472222222222222	2.89471361443471	0.999680311062162
361	4101	3506	0.800777954873367	28.1870949309843	1.97537997588462	2.74016013554834	2.0780131931128	3.15252877509641	31.4428125267938	538.200229573327	119.343855147378	0.544506456378923	0.67961259292588	0.670748410292159	0.812923798100206	0.778373321448788	0.966272686779599	0.514486392699841	0.844455826067465	27.5629773556605	560	0.0163266539958678	0.0057108080272093	0.129979519289602	0.0162982213717361	3764.5	0	15040	13.9873927022442	0.894612574333199
362	4101	3507	0.87875520795581	36.1561903345638	2.08391411111996	2.88996364346925	2.20686499808202	3.18757360967214	38.1457202460598	530.960186379308	136.169098265904	0.449238543105739	0.599151888061167	0.534562252118427	0.811255680702858	0.720194218938381	0.966301908269004	0.640435055312722	0.779313545913969	28.574093193677	639	0.0258009089522217	0.0214756227297329	0.105679958123103	0.0133678863063891	14420	1	55236.2777777778	15.1243521435968	0.936251797911296
363	4101	3508	0.83908132894746	15.1255901393201	1.31965959943996	1.45716269581783	1.41529213540739	2.00913821771485	18.2420726641447	379.033608263016	74.8496623881064	0.717383585797392	0.489007201916438	0.473411287750777	0.737720564802119	0.743724379792738	0.932963490566997	0.677933000874447	0.810983483467468	27.0781550882454	213	0.00178904964375556	0.000792919820001692	0.0119358098142439	0.0105165636978185	16798.5	1	94734.25	5.35989318811815	0.9574246923921
364	4101	3509	0.782653962162117	20.4803125378427	1.77596747218675	2.02053315800186	1.89889045943198	2.92433265057388	20.946498674858	504.466011638658	90.2424349841071	0.793159929854807	0.327704302329192	0.633590962221232	0.595418550496549	0.741026414760406	0.96654775996984	0.70815001022867	0.827871558321694	26.4220347731354	335	0.00424553163930021	0.00186106934906133	0.0333895251221988	0.016501510637447	0	0	0.472222222222222	2.96769859429728	0.93606800833263
365	4101	3510	0.899023945415266	17.6419189157724	1.67456915035292	2.05012514053544	1.82362297692132	2.67978714329687	19.6208000408783	429.145005368452	77.4743864959455	0.886693471740964	0.468184272792076	0.645967997606511	0.633724534157843	0.744623411374085	0.949739449924094	0.607981014643066	0.861129539785242	26.6518921211436	312	0.0018343915410514	0.00521015848415943	0.0508515420604049	0.0166344893300545	48.5	1	23774.9444444444	5.59394378118954	0.936508645759311
366	4101	3511	0.799913712824545	20.1063267363272	1.97176913530542	2.61121188601846	2.10479124367138	2.86882968401136	48.2734928517503	460.180090315973	111.13419212743	0.887448265821599	0.85502736876332	0.727822794979372	0.833313808490951	0.72683547369446	0.867433410705784	0.467012422626886	0.947235122415736	27.0498483728583	457	0.00459607341153503	0.0267485785578679	0.172090796745589	0.00394631803410694	118.5	0	48933.8611111111	32.0286989096964	0.792900970127695
367	4101	3512	0.917640017512813	28.3316709567776	2.10431934740608	2.75262267643304	2.22482070372678	3.03198142357063	62.4352793686561	484.796583365379	141.604591938522	0.688752051465665	0.870083605756005	0.62854779203373	0.855286550782459	0.724161024240837	0.802673813772958	0.612616117131837	0.814430614721866	28.2153727119317	600	0.0243190030352077	0.0599459718074078	0.212959262085419	0.000409560341185888	4283.5	0	54795.7777777778	33.9383623928559	0.793150417422536
368	4101	3513	0.80178304666525	36.3944867805244	2.34443671050978	2.93962670184631	2.4627356334133	2.97412903212466	51.4699111264547	545.306463133349	159.690102224671	0.44953549386927	0.782669092310619	0.644691667448948	0.715398017240729	0.640140943272277	0.802592936364479	0.601476259319895	0.846212866575665	28.0602790091304	797	0.0183142981097671	0.0181190004631273	0.180318477055962	0.00844099523144515	0	0	0	31.8941986966272	0.793364639209947
369	4101	3514	0.918343996427613	31.8240992723053	2.42023342178763	2.93392348161806	2.49668392092072	3.10400787820526	28.5593175139226	545.911891720813	163.969007759526	0.681459645405129	0.837417731772616	0.614183528676761	0.759366365471846	0.762489805360895	0.770903217038969	0.47049706588797	0.54948963384647	26.4715369275552	557	0.0062727414710644	0.0320678438859086	0.282263212282018	0.0161525357181892	0	0	72879.4444444444	19.8013768862853	0.69577814233036
370	4101	3515	0.781209525686482	34.1760762035322	2.43868946244157	2.98281134126777	2.52181760654873	3.15416390346809	61.060482278156	547.842580111589	168.137163733748	0.605405432616959	0.764193353768201	0.690132005746742	0.75496330624863	0.616766050837882	0.771019648312865	0.649676615936861	0.740311317111703	30.2947592326407	674	0.179056803469613	0.0368312834462535	0.326184512929324	0.00105747057400674	48635.5	1	39755.9444444444	35.3794715188935	0.773131152449427
371	4101	4102	0.857219346666732	8.73576450407601	0.99266402209271	1.42521334427546	1.09069892441369	1.5620909256468	25.1836410621602	232.475816949139	30.7153244000647	0.675246315238513	0.828279672801674	0.509711373317436	0.856700036498636	0.759695030370429	0.949395765553827	0.905971227303572	0.929758902601884	26.1466434111876	112	0.000875802752178751	0.00913322957390408	0.00987975779090855	0.0258147549354999	0	1	91984.0833333333	14.8212050241604	0.957591902417897
372	4101	4103	0.799877026392781	7.89238893820611	1.15358784648973	1.62068889310595	1.24537893467898	1.93592049267631	24.3178220887512	281.28872405623	40.8953389726789	0.983579486456692	0.872023992141599	0.57646622206414	0.915963907783043	0.692760035191728	0.96622441852111	0.77661114341381	0.93000800115722	27.9544514869172	156	0.00572179527163176	0.00361611263315618	0.000323437787316208	0.0036460672815376	15430.5	1	95503.2777777778	12.423282482461	0.999717708402849
373	4101	4104	0.702769856218263	14.4041437526174	1.69398256898149	2.11372053700344	1.85577634210144	2.6150158011205	29.4479042183598	350.624906206177	64.7534868917017	0.950961590567181	0.588992600049068	0.754651433101784	0.688200654579018	0.726759551915705	0.949647297935775	0.591506100454451	0.912640708699001	26.6381573847515	285	0.00029431874898562	0.00610270695421908	0.0223880482850523	0.00166325501187359	0	0	770.694444444444	19.0692871678235	0.915150067529979
374	4101	4105	0.823687316146498	15.8119358783905	1.79535912495459	2.2794321650615	1.92120421817388	2.68899460799895	71.6454129623963	355.508707888351	100.926764929369	0.871997967585229	0.818291945529565	0.743905329017456	0.772730224970029	0.763607750831233	0.867299990041595	0.659147018747477	0.864114169559585	26.8707743604662	319	0.0148687324615897	0.0655697284006594	0.126121971569115	0.00872317170860093	0	0	33893.7222222222	35.8446883216677	0.894359731758702
375	4101	4106	0.838219622059524	12.2539221750446	1.31667302466771	1.60672471057938	1.41126549456935	2.01113267526635	40.9431737111314	237.406811220269	82.7340803267212	0.481679023559476	0.851765980953598	0.864866350263973	0.752482333357674	0.420962311232768	0.916111545862098	0.778950397974706	0.682236253861574	27.4413720137291	180	0.00517721511699232	0.0191729557657083	0.0180508460919802	0.00650013480597167	0	1	20291.1666666667	15.5354586036894	0.957689281850021
376	4101	4107	0.898831512616584	17.1145209587707	1.64451853745218	2.18389817091121	1.76217454775938	2.68673160832982	75.9803534043345	304.886721298433	140.156072203363	0.354048096041828	0.752057157670488	0.651094481474031	0.60082257455243	0.153466565804836	0.866798513032856	0.76031370407754	0.196328608040499	26.5439737633813	282	0.000903447825890775	0.0258390903312802	0.0210490070071006	0.0225725369452453	0	0	20291.1666666667	26.4445240592839	0.894757618565006
377	4101	4108	0.741293531023381	15.0568620003245	1.58473289459529	2.06870565239005	1.69474285261344	2.56746543286193	81.7599162796052	347.657409591116	111.400360136804	0.456193452325453	0.656657706986198	0.488396198760811	0.601310634760691	0.581417944226221	0.8343849613996	0.86715650581587	0.664162294244377	26.6344266873116	259	0.00298246258595722	0.0499307948400667	0.147516827368507	0.0543106709544379	0	0	91984.0833333333	34.8703855989796	0.936306205518204
378	4101	4109	0.665484339142264	16.1646500552678	2.09365772845941	2.24801675192463	2.22652492535864	2.84355316551835	86.9912963474106	420.81313936411	137.068067793432	0.509989713235681	0.598989935923693	0.784683563580678	0.52579359898362	0.635030927733979	0.834492584380967	0.59418236782712	0.505347224646238	26.3384694758857	338	0.00318142559754732	0.0707451194199002	0.0814899733474758	0.0194684614675973	0	0	33893.7222222222	40.8019576868858	0.894356399128771
379	4101	4110	0.84248246663006	27.4154641113289	2.34632204033334	2.62743807702287	2.44016373190341	2.97908526278727	81.0360717027531	429.885696245239	176.941269482017	0.706291498630762	0.653004839927452	0.723262418054288	0.550524670280537	0.582272462465508	0.818604825329888	0.781260100638873	0.5733869910581	28.4938568838261	458	0.0324982771781247	0.0704286400347748	0.120360119149143	0.00201805471662586	0	1	33351.0555555556	36.2043674748908	0.792799337943708
380	4101	4201	0.878338316032219	20.3556969940291	1.86662986410978	2.10808697321625	2.00675829277875	2.92712229361052	85.6070100528059	444.029841074511	140.070813772712	0.405208680115793	0.560805529102998	0.550651496950568	0.412745707948803	0.198423416924987	0.850611447810436	0.588615062690144	0.225156176019398	27.4257982298853	393	0.00036844233220524	0.0119494455458433	0.0467925196770026	0.0380530951547282	1	0	1.94444444444444	32.2906273458714	0.894539331744258
381	4101	4202	0.729060136468851	23.7138229447828	2.3978972895593	2.510243192312	2.49001424920361	3.10573093267393	82.2838943256694	545.764756667415	198.275583228834	0.320941321365516	0.633050793931343	0.799686307561155	0.546543711111512	0.377716715180981	0.73920177655304	0.630676841964391	-0.0680680658504081	27.4358507061332	469	0.0138597500686883	0.0447476070785902	0.031238142725127	0.0203596891333508	132.5	0	33686.5555555556	39.5747187683866	0.792781476225203
382	4101	4203	0.782316029822954	26.7122278709598	2.31580757315018	2.60271552761878	2.44345201435937	3.0928320667074	122.60469079235	531.226611509961	172.6257086145	0.0192558427662043	0.482658296732189	0.5871342715907	0.430026772377862	0.119460855578568	0.770818648956343	0.312684012480251	-0.0713416282635768	26.3433048559694	554	0.000951106934851701	0.00727433691413989	0.026771794139802	0.00773984267897276	0	0	83.9444444444444	43.9337820387832	0.773424747892383
383	4101	4204	0.821304579276412	32.5197451632258	2.50990170813109	2.75060563185958	2.59939192662611	3.26033560685575	69.4910526580678	569.935559836625	213.784448350635	0.0939939965058666	0.629328426334401	0.76086247057521	0.512140801387538	-0.116318660083801	0.739217337198783	0.718054643845531	0.0456287812064612	27.654317441598	546	0.00656324148785419	0.0186356452192945	0.0425927381250897	0.00121201796899162	274.5	1	1440.97222222222	36.6621018587295	0.75400564857443
384	4101	4205	0.840220620844071	51.8592550278939	2.62308571895003	2.69212336488575	2.68346266687884	3.22753987307387	80.8444226076485	628.294413890831	250.232476631107	-0.331430277238653	0.414868766315584	0.647693637100984	0.363948343339996	-0.0871429765519863	0.723678110049873	0.615594217677402	-0.118148237417707	27.2369610122589	629	0.0141289450775514	0.0216619184591189	0.0594585819503316	0.00384611697581982	172	0	1213.41666666667	38.6026961109276	0.733835541740873
385	4101	4206	0.858593758908767	42.3304538349182	2.70240910116129	2.70970838563371	2.80782700124333	3.23629627716432	65.5906676709639	563.503985357416	242.001636184711	-0.168790441199201	0.331543972235776	0.328703560354017	0.358392341083354	-0.106271202272926	0.723629659984008	0.232473780277348	-0.175691331226984	27.1649922420423	687	0.00386373301406997	0.0237573818899867	0.0623177449681474	0.00587392605350956	0	0	904.472222222222	30.1923843731306	0.753534213207889
386	4101	4301	0.838254837580482	25.0016805341832	1.98952716678982	1.90328120214656	2.14951182456596	3.07576064016892	67.5089037571929	402.396474084612	146.61679392729	0.249201938305995	0.601011476060232	0.385029292973268	0.461575745663651	0.0574502136270725	0.866787904969688	0.572670998558084	0.246182905273898	27.9089215411919	528	0.000822493025101498	0.00844970907047215	0.0549114312204238	0.0318442828544507	2251	0	48.2777777777778	19.9872846152874	0.853413651636022
387	4101	4302	0.762236254883451	28.2634181133831	2.21021564034658	2.43696267119437	2.34878874412341	3.10322287231065	112.63160011289	487.830717373141	173.67268675511	0.0825453904500081	0.498278319398537	0.429935414887787	0.446905242108628	-0.0377132576371522	0.818576734964003	0.413933628954716	0.197748069613823	27.2956685469054	630	0.00342151167698086	0.0119266573448376	0.101922056429357	0.00728091093711658	0	0	129.527777777778	41.2910052968993	0.773278384025303
388	4101	4303	0.707013510866045	30.2992837391388	2.11519191409186	1.96612797297125	2.25212558077	3.33655211356786	74.4506554700728	461.952013720506	203.737715529936	-0.0403681511561595	0.694100733683689	0.607989045942887	0.621339355594388	0.0951399314266445	0.834418450858893	0.181011372292417	-0.0433849438231724	26.6210108683334	687	0.00241891327271482	0.0168430416095786	0.0222288416911764	0.0114512811123788	2217	0	0.75	21.3819510513798	0.833179008314095
389	4101	4304	0.685430070284823	30.9732156000982	2.25873537005036	2.43133606614264	2.41012974173014	3.39047001300395	71.1991282509999	475.420948397357	201.366788721955	0.239694352565565	0.631108129645879	0.81026124749472	0.478105014379536	-0.0631943417710064	0.850627768203846	0.25901681391146	0.110207812741907	26.9929351539358	706	0.00128853162843197	0.0289139484268452	0.0624527549507099	0.0111359226149204	0	0	3015.44444444444	24.289004674183	0.793283549634147
390	4101	4305	0.837857882797112	38.8828745195599	2.36421914528688	2.54471173616648	2.48143560749356	3.23521609294958	78.4761964143287	479.015514919196	242.017810615611	-0.254220070477755	0.627903792731715	0.448723677106105	0.552533498098543	-0.181866916198473	0.818484100657305	0.34049315783829	-0.118279507949109	28.7994061875343	773	0.0145397226679566	0.0126575072611892	0.0161581963414325	0.00628005648364938	0	0	2996.25	25.6548578463006	0.773202419495082
391	4101	4306	0.745902336179896	36.5405734241888	2.15575700809741	2.09994740736633	2.23697666688791	3.30361383817978	88.7755266654865	437.22118137425	227.353356601686	-0.185256186712322	0.727626334613881	0.464082748043418	0.640544507609268	0.212435785200754	0.834367248029041	0.699461973892868	-0.133234350281827	26.9185443744927	785	0.0105067908461542	0.0374211654502069	0.107251927893046	0.0317591357910194	0	0	0.222222222222222	22.3663789617287	0.833040808181314
392	4101	4307	0.596361287439735	44.336158779973	2.44727682252647	2.63363414536431	2.51603406882925	3.5277078959943	93.8226348770865	451.9033044306	257.966494352466	-0.415488172603663	0.667963164548916	0.568795002133658	0.556321925012519	-0.18086897718235	0.770764760396555	0.728305866210087	-0.207273549115687	27.1509107605041	921	0.00989521786650347	0.0529347709742553	0.0701215604231595	0.0105274021540518	0	0	0.222222222222222	32.04581064706	0.773108995703426
393	4101	5001	0.742852818179998	17.920970025613	1.83926517925194	2.56468819856719	1.89950490492543	2.72534658241162	59.4182476109818	542.887036157736	145.916480184738	0.872605344140229	0.602822320872938	0.532279208734018	0.661591780455042	0.896684846209707	0.788030681522484	0.247002885893044	0.812803389900475	25.8327021174373	570	0.00926561419085205	0.0546786024989355	0.357152360278303	0.0388191539781088	0	0	4499.22222222222	14.9549367579883	-0.495358872349928
394	4101	5002	0.645373688020397	31.021167444215	1.65402098648261	2.19298106682649	1.7222859230464	2.40161412407531	54.0609473027208	448.947059487632	192.952228843783	0.476902482232742	0.206421216652968	0.750547839291238	0.798096769445684	0.958102503659619	0.593351590959761	0.466433917677817	0.607563380142229	27.2338679977837	470	0.0198250174422183	0.0264324975224099	0.100532058151882	0.0265530159530808	3364.5	1	4535.75	12.8058415614704	0.936015439747829
395	4101	5003	0.877637484039888	25.1017676050628	1.42952243372034	1.57737599436821	1.52031803278145	1.99253432869198	42.5733512825	415.533432308163	152.037368279234	0.503892779518257	0.232193176060732	0.62364630119045	0.605516131626551	0.918543727514198	0.726568348643604	0.35336367479514	0.667652627345317	26.2789611982556	333	0.00441407510852061	0.0214172600301971	0.0852564920152458	0.00075793683495462	4689	0	28008.4722222222	7.88060412149968	0.957211443538963
396	4101	5004	0.740964244753221	11.6638537278078	1.27521113923568	1.68269802913441	1.3177877782295	1.8531625625951	22.9552697721872	377.048013023764	94.4270880037678	0.778570223633951	0.697945196934861	0.795380363180951	0.812288593157444	0.877756028547435	0.916358398852632	0.0856561518624171	0.877829480707798	27.0595686657643	254	0.00420853075746135	0.0322475654186179	0.183283750831915	0.0413717334798901	9998	1	25257.8888888889	7.1727980250708	0.935858697644944
397	4101	5101	0.704268862643643	45.9472006467396	1.89348860838813	2.29904596677646	2.04401232136989	2.85742876044473	97.614875168135	464.898556481329	220.978993744408	0.399169503376789	-0.511581600702404	-0.14759559387975	-0.219266212879722	0.683437648420491	-0.214218306212148	0.608216792771935	0.408432925886074	27.183930433593	1373	0.00234882874305371	0.0305668671540535	0.146647657429599	0.0606871317501484	21	0	5742.88888888889	19.2355492933107	0.113625627777774
398	4101	5102	0.670959477531124	48.6126035328398	1.96417005466074	2.39613358307921	2.08009351491979	3.06176118288712	108.031736767169	516.708760612884	269.193878005588	0.373914345637306	-0.427699165302586	-0.0979775379016041	0.0373628213678005	0.660472617483339	-0.155572836994291	0.742783059372623	0.478850928182308	25.9587882783109	1194	1.71428287454923e-05	0.0198651996468184	0.205770532167657	0.0893779586057303	0	0	NA	11.9461372960502	0.216853919680294
399	4101	5103	0.685382021419177	39.8134442707995	1.91705011039754	2.51599962781279	2.03378564090518	2.91240502682053	80.0539502798051	503.077786941359	188.611181783892	0.38620191400166	0.0192998336869828	0.282480051965898	0.51297273723135	0.761170230856808	0.377959131383026	0.67875697987073	0.609025492655573	26.1038210383939	1098	0.00133841970209035	0.0168198546644396	0.121624645951819	0.0206634633029444	0	0	5740.58333333333	9.09732005301971	0.935472870144925
400	4101	5104	0.840033586997845	38.7192984344854	1.94376511601568	2.6484529075549	2.04366951935949	2.96152096137168	86.7803413802834	493.265140200999	204.344994334022	0.359654757055981	0.168430135703477	-0.0953148672087854	0.763200313823236	0.72037335398174	0.378161329685817	0.607866290892676	0.609096888149563	27.2892096943785	886	0.0196977025483219	0.0384463971301974	0.235114498428532	0.123386049934277	20	1	5776.88888888889	13.4935057607573	0.170508068344406
401	4101	5105	0.802581509992289	43.6693293715332	1.89687906472819	2.46927840436405	2.0058689696824	2.89546910461519	64.1660021249591	496.358496248257	222.914868339273	0.359658828872047	-0.350917742045279	0.239069178945058	0.504629690735365	0.738150539034622	0.431193702077601	0.547003464915805	0.506177957441246	26.4397763693313	788	0.00360488633821675	0.00748808945212684	0.0932986805780586	0.0384342522241657	21.5	0	36.6944444444444	10.1133873028405	0.872023861274328
402	4101	5201	0.766847949656065	47.5288097632243	1.97760081557525	2.2220211354911	2.03002364654335	3.13835627580425	99.6541498591801	701.893124305114	296.137468773579	0.312230167011151	-0.419426568459897	0.278453871644769	0.112044004417116	0.678499337296336	-0.0827435383322421	0.798537074288828	0.463762306864278	25.7312118553736	966	0.000597353378070534	0.00579451515552305	0.00608419368271876	0.0381293394707281	0	0	943.944444444444	12.2477260925383	0.831142251445252
403	4101	5202	0.860875883719036	47.9874871328938	2.13169236481777	2.45742264011364	2.17823245027359	3.22835562798833	90.5265660215668	707.70280267101	334.631110315128	0.312403358269243	-0.465908179962869	0.0495912665746851	0.170830046501838	0.698293542914956	-0.152727642671591	0.780841233719398	0.450666607572153	26.0190820837505	1163	8.85629633004547e-05	0.00728757032290052	0.0651735365045255	0.0294795095734978	2.5	0	1251.41666666667	11.2145280191643	0.563863125645867
404	4101	5203	0.761989067294074	46.6999721367591	2.04182228500455	2.15301884934378	2.08789341857387	3.0645458181459	73.855617434971	708.706908031967	309.143824932977	0.298580749804353	-0.391016947217205	0.420914253466336	0.264367516421221	0.679240470647184	0.0273811156375701	0.779808703931038	0.45142338375017	28.3602501700223	890	0.0102044873501975	0.000400910019417818	0.0192075491631976	0.0157217951914322	522	0	2194.86111111111	11.3452038093902	0.656055587465167
405	4101	5204	0.687718058976715	49.5254812658029	2.15557982591853	2.36654747808276	2.20294001336659	3.15724228910151	67.7360275704169	678.131939359084	323.766013514714	0.312211265260954	-0.441947733135998	0.0762943631888947	0.243718586805718	0.679623480174654	0.295378264373902	0.798614114118608	0.437739394473522	27.3910638369346	1071	0.00980007497830636	0.0325941567351505	0.140926446099985	0.0419267666724559	248	0	2194.38888888889	10.2688072822314	0.599811546260758
406	4101	5205	0.818706474223829	46.4029251290014	1.81227956312141	2.0014310761414	1.87077610277114	2.78148137540127	59.7831906550066	549.542779607663	269.250295573498	0.321590365503897	-0.366089228152427	0.485390241493614	0.297869934754214	0.735580610431937	0.366387651970937	0.780314400726398	0.477323295350237	27.4839620690412	680	0.00171639884161102	0.00178717841597625	0.00101466189846004	0.00467498145548895	0	0	1244.36111111111	11.0378311983269	0.832142801347107
407	4101	5301	0.708645425295738	51.6046099568094	2.36836469726558	2.51592093964266	2.41961535759975	3.39451833888498	62.2649345678443	775.339439533211	317.290891502592	0.298238560005027	-0.463842930501505	0.176030905813871	0.14775095910548	0.660986203442357	0.44744397369631	0.541991993688193	0.409244083388332	28.1868516694892	1008	0.998306424772311	0.992425206879568	0.122539229704662	0.00253278429410098	413.5	0	1250.91666666667	8.46752198319052	0.637258997639307
408	4101	1101	0.494031916874965	38.6604915267689	2.13014689478436	2.47224411660122	2.35491400163958	2.95041895284804	105.606319543927	483.838604841524	208.837062921544	0.536537154166879	-0.196373849285681	0.263813511965061	0.00288737111499575	0.671634162412204	-0.213070453523356	0.692416361917123	0.50696809873667	26.7513522201441	1859	0.0195245695527976	0.101259756157165	0.257693803603337	0.267686183391134	0	0	1773.61111111111	14.860370914411	-0.171913333567606
409	4102	1102	0.497706377777088	43.7601214395887	2.07497516183023	2.51366818776141	2.29303572026735	2.86720438976564	108.419273081765	472.687779701489	226.765854573998	0.208351648277215	-0.47623762423325	0.334796922358929	-0.0735850768845092	0.916486971524012	-0.133063691568979	0.746273101020324	0.371958077751548	26.4842453246976	1731	0.00361678166749145	0.0538171071687324	0.080520874405693	0.0912325540732538	880.5	0	1773.44444444444	13.550382192985	-0.14018319564441
410	4102	1201	0.238058889381243	37.4822576429256	2.22089918129084	2.72623862010702	2.37161653275021	3.33563548655084	121.643064988882	716.91196871527	238.013872764067	0.354252144550528	0.0652226203788472	-0.105249685678944	0.0980511158217071	0.525306558728986	0.014567138633969	0.486205300410298	0.554874685559938	24.9553095850889	2685	0.00483560523047431	0.102343635947398	0.636627770287951	0.281223950523218	0	0	0	17.7821618533239	-0.265012536759577
411	4102	1202	0.412224148406393	39.4806892885135	2.00955856183674	2.8279960102962	2.15385327144416	3.27709092217383	110.252851752862	663.37500536091	238.173402750072	0.30437144639979	0.0840957264422472	-0.0953466549109053	0.203905745441591	0.796490872332624	0.227032704327388	0.45454407036893	0.512697830250061	25.8951272032855	2362	0.0094842643025429	0.0594422816272084	0.472791756575252	0.114603177176391	0	0	0.222222222222222	15.5789592879186	-0.360006006394181
412	4102	1301	0.396485794954466	40.423695115904	2.12828895020825	2.41018592467264	2.2160220646775	3.39495009241176	143.842761394401	594.05264832472	223.982164493622	0.664980941245586	0.0664849909145218	0.211302788151612	0.0716639067233906	0.046996964812912	-0.128405693828309	0.170227370406413	0.742856775515524	24.4255975307156	2969	0.00267530755002926	0.0900753055369479	0.888198185779735	0.295846511741009	0	0	0	21.6510915626831	-0.282529868005124
413	4102	1302	0.238584709105441	38.0321919354087	2.13790830600724	2.5312538824309	2.25173713647471	3.25770490677784	131.879655904342	597.021012989449	254.834050583882	0.458904280900815	-0.0912272544168736	-0.25114254501078	-0.0908892126394564	0.755151950121372	-0.127535772415383	0.362970093131799	0.598865803467007	25.4904835975495	2774	0.0033671102755197	0.072078856792096	0.742316088855304	0.730372859099788	0	0	0	23.4602896140114	-0.308716508230749
414	4102	1303	0.840232116983699	38.6008737853207	2.02778936372529	2.22325356363166	2.09853410303824	2.99669489420425	145.72616587908	530.495362243841	230.512371943689	0.568135998072712	-0.245662589135443	0.648355164395278	-0.201442378807797	0.896277399244676	-0.276206288078204	0.31902092133148	0.716784418375904	27.5378848339452	2484	0.0302436733872319	0.123115754827428	0.728156045901915	0.17830251842005	0	0	7.66666666666667	25.8594663560104	0.0348681155025597
415	4102	1304	0.573351863018659	36.6608596871996	1.97415883788984	2.15620604992192	2.11140981407154	2.93522480253798	138.597476877727	564.350573362554	229.543839421248	0.368823485458731	-0.333122315950334	0.0184314940569587	-0.258579341795984	0.740029365116117	-0.297913198279473	0.46754923803054	0.51323916726965	25.2759189813895	2227	0.00586440262580381	0.112402840863129	0.662447122904813	0.444946705465628	0	0	0	20.9789574815432	0.0165052358036616
416	4102	1401	-0.375769992094969	38.6208177666195	2.18427236722284	2.59175984498875	2.2962397504566	3.30636018089787	130.013906145117	520.721290428106	222.912598253087	0.609232527709083	-0.0680767135918362	-0.12548667359273	-0.143975422844666	-0.468315638473264	-0.125414423664706	0.192251188056352	0.0118713155620849	25.520549392449	3220	0.0124718570181854	0.0631700779899725	0.782557773980388	0.247761467443727	0	0	5.19444444444444	20.9039443188899	-0.463309938668062
417	4102	1402	0.115931384080618	35.522114208238	2.01683485457536	2.32753215123794	2.083018808471	3.3476541299431	143.899230093173	518.181176445461	216.206881612164	0.843500465068532	0.0554512114238093	0.450902072941505	0.0615170686065049	0.0439887166623334	-0.0496083545310143	0.0814469623732399	0.231860019686288	24.1020644537617	2949	0.000320837392738616	0.0365535460977105	0.50918379069985	0.120365587189395	0	0	5.19444444444444	25.255701083195	-0.430442644714543
418	4102	1501	0.837432043989988	37.3238582517407	2.15426315684359	2.42567841217569	2.2333732634528	2.84242726580746	145.956529073985	542.51112030027	235.25147461077	0.678240634639564	-0.26358160362471	0.0114727671279575	-0.237180114039905	0.549342033217641	-0.195630865166764	0.146318453992172	0.825296272895216	26.2288426354824	2635	0.0153068471646658	0.224340464595368	0.62466305497844	0.498605900668946	0	0	0.25	17.523620683824	-0.210431921625862
419	4102	1502	0.731028541897753	36.6854255292187	2.37303145058655	2.44339283567156	2.39383394180087	2.72106741292126	138.791637723317	515.7244527746	256.544661926293	0.609158927816887	-0.429796957810113	-0.207934623973909	-0.434394062147424	0.414167181437452	-0.243751030421245	0.319184279637993	0.841719729606168	25.815310389176	2548	0.00666039228353367	0.1680944143403	0.788629956825155	0.305123813538027	0	0	125.583333333333	16.8935713388709	-0.0833588966400669
420	4102	1503	0.727570056725595	50.6831045557897	2.9160440009738	2.35180330740563	2.93226727526324	2.92323784304016	98.1225458536697	486.17697868376	244.274322080797	0.524397478879989	-0.499575944161836	-0.243525433399016	-0.469037185273862	0.378687670469667	-0.243180196869273	0.453976146683702	0.84212944432607	27.4256706497759	2574	0.0812237550904555	0.163534229220758	0.48477746998113	0.119759749049614	0	0	117.416666666667	13.4573905573477	-0.0805398668564665
421	4102	1504	0.797312216241851	37.6456310358391	2.27578937095894	2.08815919741601	2.35092727782125	2.66504856203624	132.593141490364	459.382283402421	234.522525585803	0.51223472042856	-0.502869449133942	-0.325954846013068	-0.489291106351438	0.363356346914884	-0.236958811636169	0.409127417356018	0.826050383593892	27.1166541145054	2499	0.00903225052077582	0.185090047888477	0.532900573930275	0.255379356012452	0	0	117.416666666667	13.4018593585641	-0.142669660602675
422	4102	1505	0.587110874093222	35.8750822336712	1.94883173208525	2.28904279097789	2.08283228933342	2.8727564031078	140.754146216388	509.078164486219	237.0745018711	0.419127978227778	-0.457155708361681	0.104632823332302	-0.420638777708023	0.852404070349474	-0.282081022265045	0.592457128506326	0.659926705577274	25.8078929559158	2032	0.00825642177400075	0.138823432928903	0.479772457056134	0.433048933704031	0	0	1.16666666666667	13.117308526236	0.214913781049463
423	4102	1506	0.719331846083332	39.053016501374	1.92842852099829	2.30823799268031	2.06737539202372	2.6463997426353	136.708998098285	478.708126306668	225.752907431286	0.212319208762976	-0.479371490343803	-0.163031725531332	-0.297846818317278	0.714106739038441	-0.393276970231359	0.677222378043313	0.470864855439579	27.0340484964877	1984	0.011265959055392	0.116678791661835	0.347306821607399	0.258705754936798	95.5	0	0.666666666666667	13.8673944269908	-0.342113847142867
424	4102	1601	0.113845793624278	66.1533377625479	3.21246786653194	2.83088108559738	3.20117885328497	3.44164221971141	153.584024731617	607.294264652355	240.674151366579	0.723410895910524	-0.261006974982239	0.429280005425862	-0.259171017717845	0.189791606997157	-0.255104250857563	0.0598469149986037	0.776239528344364	23.6147868092427	2950	0.00100578092091556	0.00974535541718634	0.665005344316337	0.137894318762108	0	0	8.13888888888889	14.1297819475424	-0.0734299264054455
425	4102	1602	0.404249646719085	40.6420157221871	2.50671329163019	2.64704737999986	2.54119899977686	2.91230770282636	146.331835219788	645.662000200523	243.186543490598	0.651649268579523	-0.275093894578474	-0.120765557619113	-0.293883409519653	0.365798101185234	-0.230319515461406	0.0407955428241241	0.843087700108025	26.049610138852	2773	0.0166178590623427	0.0231040507961239	0.631986257742274	0.0819421095719414	0	0	8.13888888888889	18.5222873825473	-0.115116929874944
426	4102	1701	0.719795368017919	52.079029855328	1.99338850028922	2.04111684949288	2.10896000581844	3.01785568253407	148.365927263735	645.722460084052	286.990569342738	0.111633654345951	-0.47736713826386	-0.0784527337032842	-0.136630907411267	0.833149251012444	-0.374813625934255	0.677319816163953	0.426326539043556	26.3961922805485	1647	0.00156194485079278	0.00557505692114552	0.233622515749423	0.130921048262244	144.5	0	1.38888888888889	24.356566115539	0.0516191505413838
427	4102	1702	0.876763971447111	56.3990382178543	2.12045578623173	2.31351172578976	2.24385395059168	3.1563632876526	141.152544497459	646.752831469951	326.289584693318	0.111999132323117	-0.509987541763763	-0.106726711515529	0.0122365933088082	0.874596846579165	-0.35173004963794	0.709710391888732	0.442088039840725	25.8670266860137	1602	0.00086444077136597	0.0071154420458161	0.264965501919778	0.157040725165134	30	0	1.25	23.5365097892717	0.0226530348956861
428	4102	2101	0.226830174828008	45.2428904256589	2.56460155662103	2.35828612925866	2.60896673563532	2.98397189348283	143.226038684344	585.447673363235	191.611596421656	0.477214491945389	-0.454174715326154	-0.350770838085279	-0.236777754420571	0.229819812223342	-0.152350673760107	0.361441887336053	0.825121544741263	27.4923718314949	2526	0.0117261264980883	0.147367918704182	0.467801924496222	0.925608125086122	0	0	1.11111111111111	22.2399694249331	-0.359512486396047
429	4102	2102	0.838225679913491	34.6930737352312	2.13893122748516	2.16579013247043	2.2321170719887	2.82948099788344	143.180260694141	598.432952301322	194.648811097564	0.334586839068143	-0.482158311547366	-0.35307612269631	-0.326161180188049	0.414913133033526	-0.230245911229819	0.46752984128299	0.764475827084875	26.8783281616987	2340	0.00536370878324316	0.0818076349020165	0.446397364807918	0.523084679543815	0	0	1.69444444444444	14.7905711231016	-0.132716459529355
430	4102	2103	0.938181968677966	39.1779023827565	2.06697798691679	2.39220070274037	2.17876249370395	2.96361978668664	148.130644417579	616.319469101516	222.867940043102	0.261218644936458	-0.447410150645779	-0.300804014047627	-0.0889018577383798	0.605361538473196	-0.21764028940425	0.496681465508387	0.767366875604735	26.4459924197414	2219	0.00328536487025022	0.0810220073915131	0.384899946844148	0.460689140884	0	0	1.77777777777778	16.7420192589627	-0.121304844476022
431	4102	2104	0.78546693144705	34.0284321367106	2.12840031429172	2.56054147376577	2.26376702535013	3.03194073469205	153.964982764272	593.298987596308	232.743923764057	0.450402506448604	-0.49063676725744	-0.306366764264733	-0.0756885735229964	0.548847089315532	-0.159079913967379	0.362294600868581	0.793237519028394	26.8244648290279	2328	0.00663137787193135	0.0994228751648553	0.40355263361705	0.954962511449206	0	0	1.5	20.3158150151446	-0.163200989825098
432	4102	2105	0.918812753658194	50.8197982424767	2.14794408487551	2.31478880506424	2.27872603510454	3.02159996019143	149.670862143022	648.847677635046	274.048027118016	0.148590903533181	-0.50215452310379	-0.239860162900565	-0.0170831935538987	0.814150310504384	-0.333417250462812	0.613075087873324	0.584638373824321	25.3584006760599	1939	0.00111813663125272	0.0267592412547862	0.315516898922119	0.370254512597646	15.5	0	0.361111111111111	24.5860970455421	0.0452370004128375
433	4102	2201	0.302100510408698	33.8095581621388	2.4586278357929	2.51990382718623	2.56399075846813	3.50607265428769	153.031431602154	476.287806955582	211.234875014151	0.626540562404034	-0.198132440529198	-0.30431366167386	0.0368271172451236	0.31650585138652	-0.00498670419682436	0.305599465714592	0.824184251651868	26.0773113033604	2532	0.00250161525379427	0.0618744979240212	0.331514056116903	0.558205575054105	0	0	0.388888888888889	19.9070425872001	-0.267507621091655
434	4102	2202	0.326343668281551	33.8812038783848	2.18953636459391	2.40772537544384	2.32777877606678	3.54553773508471	141.108685241039	447.529227315704	260.136413433584	0.65206642363563	-0.386693565089631	-0.290649233799963	0.244740098435856	0.513419882042516	0.0447525595566454	0.29264970060321	0.841245130835045	26.9094198343549	2357	0.00374259515340547	0.0279325596329398	0.213567094257169	0.406651898976027	0	0	0.388888888888889	20.1668773051676	-0.144276797184045
435	4102	2203	0.527314407173284	48.3853612923123	2.14396218043978	2.42007024936122	2.29439538941812	3.36262537810602	147.571971574532	467.66298229604	323.567262143073	0.297572726855733	-0.494963221677778	-0.217338385177894	0.309621695482444	0.854430884047394	-0.151893146126653	0.544510774507471	0.690382275022537	25.8646000760722	1945	0.00199468141603623	0.009016325413813	0.206995625015736	0.426556792637785	0	0	0.611111111111111	25.5620826499773	-0.251660320180969
436	4102	2204	0.349883826887884	35.918721363716	2.22327377516299	2.36020416867489	2.4635248709528	3.81165961947587	143.427392715367	451.176177503308	328.0730468679	0.651837986717644	-0.434184136664057	-0.33833889857274	0.382874880508204	0.621385431843886	0.288287098662357	0.360365960576839	0.840633015922229	25.8796904051136	2179	0.00214380076722232	0.0174081743427069	0.246944320215082	0.11927665334641	0	0	0.555555555555556	24.2689961542161	-0.380893872776879
437	4102	2301	0.266053518154857	34.2993817668341	2.80270476184439	2.47232705805463	2.85594127423979	3.69238380409136	136.185880099327	605.047852113838	207.083683981904	0.752734611339737	-0.267318737929476	-0.262859516784064	-0.0453241381069912	0.303253533651648	0.175933707951105	0.318160992109486	0.842898956082783	26.8175291821576	2606	0.00579865751502654	0.101783221068196	0.296630634693422	0.251620662602698	0	0	388.888888888889	24.0469921877073	-0.347853293189459
438	4102	2302	0.321706222068272	47.3382549935316	3.03751704908788	2.52242606774818	3.05750869169726	3.66561543703921	134.564541297539	592.389308239526	196.607740078408	0.811423072825618	-0.36705080522657	-0.245814283605266	-0.170239127047783	0.27543980309373	0.749103682420555	0.347926301026471	0.775522658745053	26.5413414446268	2661	0.00569388999482536	0.11240412151559	0.301719539618973	0.188483625271201	0	0	388.5	23.8871724292197	-0.4896415258224
439	4102	2303	0.246836610933589	64.0084154667074	3.27349394733079	2.55871799019615	3.24227032519941	3.65188313288467	134.50079710435	632.852280666686	192.782653360331	0.0212589393491572	-0.415900524702155	-0.249303256748103	-0.225230318933141	0.260319481183359	0.852812296592493	0.361348154188096	0.741234285578324	27.7783985735804	2699	0.117782002370679	0.0748154000840264	0.306120066604377	0.120712971443856	0	0	388.5	24.3756026654915	-0.491641740192682
440	4102	2304	0.550698358428669	32.8463571549088	2.48317664992969	2.40828795384349	2.65484498770526	3.92032449554896	131.710637743479	619.975174755304	268.412123760054	0.826153965930479	-0.193397793083198	-0.294304666437586	0.119358628714799	0.3043264844294	0.329523475830327	0.24999170806934	0.841477690303606	26.3952637390962	2470	0.00609647890764876	0.120798670330273	0.248436833796507	0.153287239302591	0	0	388.5	26.5493620417042	-0.439163354083029
441	4102	2305	0.136710441900497	36.8424026336581	2.76277295223409	2.53763776727038	2.92217529958864	4.2985346028603	154.214221636695	641.657308835805	244.191522759439	0.724885781191278	-0.300932192383036	-0.280170748085225	-0.133732441031619	0.204243189363117	0.595498668608648	0.350911715712161	0.739713030927682	25.8966408209211	2599	0.00459974674185721	0.0903546707237334	0.159532822495675	0.0990176668052341	0	0	388.5	23.8904946694906	-0.490338789665391
442	4102	2306	0.544204767786005	32.5823967151246	2.42028278403345	2.43599074991429	2.59816558168003	4.15201920552787	144.156128777261	690.646970470156	306.083184414879	0.841930202240301	0.00856485239003401	-0.339776957880606	0.134177478553971	0.259432416715341	0.3746917270519	0.185950463978441	0.722877087065626	25.5572503121787	2427	0.00527007601626382	0.0919073703571638	0.25715997186801	0.114419758290036	0	0	0	27.7635030165589	-0.479560439627829
443	4102	2307	0.601826916125465	32.5783578547726	2.32029824948516	2.43796628988956	2.52296581367966	4.07169462531253	116.080479977386	667.311952420514	308.021727439032	0.892284232275719	0.562962663178985	-0.365963766609084	0.255818769481976	0.244407492051446	0.661856900585582	0.161538837118277	0.657299847086697	26.4030765204081	2347	0.00846499115776386	0.0885943078052889	0.33029800269453	0.112814843034424	0	0	0	25.8544553768884	-0.0957616842742788
444	4102	2401	0.880851667704265	37.3333022350872	2.76097034419842	2.62615769185732	2.98393977778957	4.46241726326079	148.724263726386	489.383102938598	248.576824513558	0.812182706230846	-0.271064816684568	-0.315302737725431	-0.102227445258871	0.111901165809632	0.79286612625179	0.658348873651024	0.657548592934437	26.3444760720466	2614	1.20996939032272e-05	0.0103057358848956	0.172739195132183	0.0355407620497417	0	0	390.888888888889	24.3179695330695	-0.490122427476658
445	4102	2402	0.696119754247464	41.4094589767705	2.9402629566806	2.63057644198331	3.12937640485054	4.4684341439153	126.902668880521	492.389126040187	219.615667433448	0.453832945684487	-0.273133663702427	-0.369379810650484	-0.132260062664409	-0.0197770825846294	0.773903572713761	0.833234136668914	0.432254273294641	25.5720431183854	2641	0.00118782088456252	0.000239750601046508	0.16533878983522	0.00406347192285539	0	0	2.38888888888889	25.5375166479099	-0.485545813967346
446	4102	2403	0.420601646878608	46.6631543218938	3.09747629576263	2.79230702310683	3.17726805791048	4.09576574105299	109.950698925242	534.262375603781	203.609991745559	0.329491179469596	-0.371085079782467	-0.37674004825044	-0.27488093082294	-0.21850454632874	0.617433006824704	0.805352502372165	0.124560667331817	25.6832404970097	2698	0.00134214079300329	0.0146783214784111	0.272336072010578	0.005870257474477	0	0	2.38888888888889	27.5122572745137	0.690546725603246
447	4102	2404	0.228387641626993	52.6710972807073	3.27427174998735	2.91446074419599	3.26440169341589	4.0076267932791	119.246557580256	572.195988476312	210.881933302522	0.0937795074087569	-0.417537983038532	-0.297023965882693	-0.330913488266927	-0.273217081051892	0.58803324115085	0.28290429849206	0.100922318671655	26.9618229889045	2748	0.0187032963394931	0.0698357203696527	0.325503493352484	0.0609782201651926	0	0	2.94444444444444	24.2432885011588	-0.455001665911751
448	4102	2501	0.43057501424487	34.2919388377451	2.61037530001906	2.55022042707141	2.82238519275781	4.50499377062938	119.416802733965	507.323431346859	279.783901125403	0.580285722599253	-0.0410535387568367	-0.321638979240656	0.0402269156570676	0.135109598252221	0.837806753259404	0.332307332505035	0.458197941972883	26.3876466594809	2466	0.00115677876931499	0.00992943609329729	0.257138203560344	0.0696690489739392	0	0	0	25.924431893837	-0.41764910556885
449	4102	2502	0.454924723479025	41.1238065149181	2.88116963458472	2.57582451020887	3.06842180306284	4.40615628302037	86.2704202812926	525.279845704483	217.949922929574	0.0964089603338398	-0.0015817909463632	-0.431594703495884	-0.00540400653771823	-0.159556169184791	0.66383269858813	0.677130749126308	0.123316921440271	25.3250013800458	2519	0.00256937797986762	0.00113731019500881	0.131382307882664	0.0145405322158365	0	0	0	21.0512118637459	0.75612227456263
450	4102	2503	0.19729480054935	43.4106143390469	3.02637517144062	2.69915945980162	3.11098018735591	4.03785504890119	87.1313343601997	496.870815147966	215.005087227074	0.15258611523418	-0.271159640324893	-0.419546362037581	-0.219536835321812	-0.317981959137217	0.558867496745262	0.6284625761603	-0.0329114895495818	26.7281076231636	2611	0.0019575765651459	0.0327615092137844	0.221721406859896	0.0530698462361495	0	0	0.555555555555556	19.6022581859627	0.661087256493262
451	4102	2504	0.122719476797305	47.3624785899054	3.16319141177473	2.89254909540913	3.15268475087068	4.0348189358464	107.362829728454	539.004041886825	223.845954853426	0.29028593813656	-0.325875163183335	-0.333283386724544	-0.223435469429695	-0.304285872209893	0.558632930012751	0.501202454639767	0.0142313368644026	26.8653846327699	2667	0.0128847784208175	0.0292248477360032	0.268107352739793	0.161197688273581	0	0	0.555555555555556	27.8453572946559	0.67854868476342
452	4102	2601	0.745665776230181	34.4872989240403	2.40044169713732	2.39739123397165	2.66430588562492	4.1980660806317	99.6854548844034	563.448220770332	276.583605571552	0.270783256420137	0.607779486522621	-0.420014255629775	0.283675775322173	0.032586816634746	0.852959163117325	-0.0458729517111404	0.318126229746926	26.5316059763118	2318	0.00427089284324632	0.0837201457892583	0.245600753130549	0.137188677973299	0	0	0.166666666666667	23.6681946079458	-0.441941300430107
453	4102	2602	0.46146404243018	31.8009020859634	2.36694620402309	2.49571346798808	2.66697137168971	4.07110995037852	120.942273481897	527.095834329781	296.372550682537	0.405003390187657	0.817896459114792	-0.426839724750596	0.462233473184186	0.123938095559555	0.868512431656324	0.211957056353302	0.358549188171252	25.9869507505082	2205	0.00982369135302649	0.13499700803163	0.321092238154487	0.123571341725365	0	0	0.166666666666667	23.8685565627369	-0.503799544806971
454	4102	2603	0.49033166025419	43.5102416345088	2.76491358729485	2.62770684577288	2.90161458777932	4.10697792564129	71.7503295460972	543.298855407769	211.429408455124	0.0227377430045164	0.178855393545291	-0.455359163951822	-0.0917720669360553	-0.389960389762731	0.647762344068681	-0.136563749675133	-0.0574569929879667	27.3312065414189	2445	0.00697079394649046	0.0817069271258601	0.210201025290133	0.0498238029550396	0	0	292.305555555556	15.8227542138661	0.697904809577628
455	4102	2604	0.603653373902708	52.5210588246239	3.0319215232878	2.89516675143093	3.03634696302162	3.88041202338089	91.3924555572821	564.810340793454	236.083407462737	-0.0393030863481033	-0.337005641172629	-0.413356711737341	-0.220874150431976	-0.361848009406472	0.543490598332532	0.534000451027693	-0.147024445130094	26.8052950529622	2548	0.00667670998408265	0.0583107166843614	0.272760548257329	0.139747560440215	0	0	292.861111111111	21.8655429749315	0.58754591313219
456	4102	2605	0.457732217904403	64.7337083243119	3.19165480676188	3.00811011686899	3.14257593854958	3.9835007499516	97.209266856815	662.424913756205	228.510055211457	-0.18981600603428	-0.208308597957908	-0.317451449941635	-0.043081486941035	-0.259500664577565	0.543373963033556	0.0900464409330127	-0.0487357958906128	27.8412680746408	2586	0.0908358036367395	0.0474841343902593	0.214461353926615	0.139920078462523	0	0	290.861111111111	25.5563723587523	0.482912028840474
457	4102	2701	0.467543427545306	42.738526696956	2.47373666427173	2.71767095602534	2.70524921642785	4.28397944346338	104.958615700432	556.211664914876	248.362663887391	-0.0414309807869314	0.478386807257344	-0.465118319971577	-0.223432926072458	-0.414154935611724	0.710940170635254	-0.187212934794271	-0.0202199789578486	25.696994111435	2291	0.00127801449879798	0.0698067638323988	0.366038367897765	0.0242811332671996	0	0	3.22222222222222	22.0323385022098	-0.485991629017693
458	4102	2702	0.167919680353167	42.9923035886882	2.6921910105929	2.80446205293361	2.80916725315639	3.97056702094658	94.2356657269145	603.581694130405	218.728537055161	-0.0155573656440885	-0.430296570051461	-0.469043169196813	-0.494770360015971	-0.475949885941466	0.633314452552467	-0.104749608830213	-0.0472759438581344	26.0620568849608	2332	0.00491769082072176	0.100178692962574	0.252565199529429	0.0475661216979677	0	0	3.22222222222222	25.118359866773	0.736323913055365
459	4102	2703	0.0577053808224209	53.6022039638355	2.87344821979777	2.96294311504771	2.89775675412452	3.75954571760894	96.2053612828304	553.245412554467	226.079732879139	-0.1369320549518	-0.318003641449938	-0.46045515679451	-0.200675679478459	-0.4407352553798	0.543675454741712	0.15119643773518	-0.13833233410108	27.2596811871458	2397	0.0102744776568574	0.0415508666142214	0.349267313959646	0.099127796521187	0	0	3.22222222222222	26.6944282951858	0.659583315386669
460	4102	2801	0.560751217245367	49.2067318676814	2.48544764114897	2.82711538247343	2.70212077169614	3.99319876495897	105.1264382704	544.228738554824	232.70943041194	-0.0957224152676084	-0.170476405864406	-0.480457746425182	-0.47844283446289	-0.465874582211241	0.647815276490514	-0.0513651580442425	-0.088022254991386	25.0417518574079	2232	0.00062979315752311	0.0551303979721514	0.192979959152701	0.00161204821230276	0	0	1.16666666666667	21.3172204894526	-0.0686266451943826
461	4102	2802	0.379084937351416	52.8086785870237	2.48902025976388	2.99204722638518	2.62891066991444	3.76080427320047	99.1804514156515	514.263641342722	220.889421859387	-0.145461289089633	-0.102386198081595	-0.494808588278819	-0.43400869216526	-0.48145159701769	0.543775893480452	0.288909725002981	-0.16697394836163	25.727808702331	2172	0.00445672198593147	0.0902584388388289	0.165748155325794	0.0063435761510674	0	0	1.16666666666667	23.5393387541922	0.641110237434072
462	4102	2803	0.259174986405854	57.4786587211177	2.61182090171488	2.94674521009643	2.65730572953261	3.53521061648842	109.565823225013	503.530674710419	214.100629969696	-0.160391871572286	0.104782869922931	-0.495112090763997	-0.0276569178491788	-0.455720081483765	0.543745372264106	-0.158514631750183	-0.125725399488586	26.8691932705865	2197	0.00776308157140915	0.0376169450159755	0.275956534486384	0.0148997275349495	0	0	1.16666666666667	25.90277390346	0.441021896038303
463	4102	2901	0.614697566098938	59.1020201198237	2.15463602863742	2.53002376588033	2.29263916691488	3.58563514276509	115.478828848339	611.908279156715	351.71412280218	0.167577369035258	-0.240849716702557	-0.149613644314829	0.29024285535695	0.852729262845114	0.270182414044832	0.851569352182293	0.543656770647578	25.9887650748334	1515	0.00420169316432373	0.0790359212441033	0.112683425297756	0.143816456055313	0	0	0.444444444444444	26.1666293347981	0.281519415691283
464	4102	2902	0.496598998669551	40.0724632311802	2.07349460442131	2.38560346963125	2.34470115645767	3.63756666859345	133.237687984166	524.291153903234	337.608290216608	0.449967420994033	0.657935014861454	-0.281849188190128	0.649735319069417	0.755816020276639	0.807747823983985	0.72608112322574	0.808706463122116	26.4985370632876	1883	0.0087203974466623	0.130096548702322	0.240128735629413	0.153179452401473	0	0	0.611111111111111	25.0055499966614	-0.501376761924532
465	4102	2903	0.632010526585937	37.6640010834784	2.16579918963717	2.56376510028574	2.3852557840983	3.29848606203215	92.9076047983539	530.327398573527	261.499287141637	0.645470565268653	0.837175126313393	-0.382008662971306	0.734861968366877	0.573360442890815	0.788816605324391	0.688375482718622	0.667633390012251	27.3351220260676	1887	0.00564244969160362	0.0820302948032592	0.163116077646928	0.070089324071297	0	0	567.222222222222	17.8443463487146	0.814811307752814
466	4102	2904	0.799914257486111	42.1453057700007	2.2908416648269	2.9058016683251	2.49438707661373	3.53430251941994	100.222222108123	566.800906537698	232.01490804026	0.103467493431134	0.813781916006585	-0.476813128098319	0.646491576172874	-0.38094314001285	0.647903000253113	-0.00591134880313626	-0.00500682246583132	26.9704015075166	2074	0.00483750376452201	0.117907597400229	0.17912292650695	0.117515461494192	0	0	568.222222222222	17.5368687343888	0.735630488066949
467	4102	2905	0.209567651183285	71.3938289585337	2.46753613764627	3.06675441382023	2.51804974913267	3.14191233810288	92.131780137143	608.733558735931	219.440422675581	-0.201983122425244	0.642934968980966	-0.44798209289235	0.682139416253641	0.234266247828702	0.543927381140285	-0.333394572572086	-0.127414055979592	27.9723621793919	1937	0.0380113584490676	0.0522156464521365	0.199598909504948	0.0888875275218221	0	0	567.055555555556	25.0527392752168	0.659632970108013
468	4102	2906	0.897502674139081	38.9736512716841	2.07113189307716	2.59378224303987	2.25394261136217	3.23242443917277	83.6547169875109	482.943964215668	256.40803529273	0.362164688079181	0.793116698171344	-0.0168514936805688	0.778126786787637	0.754117727537644	0.821156609034254	0.887876833886448	0.669592980150569	27.4425503390244	1631	0.00298108966663517	0.0663898010709921	0.10576211528956	0.0439793930090154	1	0	834.5	18.993176608088	0.85461183356978
469	4102	2907	0.728836485445822	55.7454827483506	2.20374420625771	3.05255662749248	2.26968968502175	3.10199954019811	86.3429888294365	582.284771907181	221.579287988356	-0.22546001532161	0.729496838386387	-0.0645538688938473	0.875215782807547	0.672663439116785	0.618245037329315	0.327150850506585	0.471101160284777	27.2337810306407	1640	0.00599760280860467	0.0510334992751767	0.261138971142112	0.0626803474305722	0	0	834.388888888889	20.8970036358325	0.735207497095781
470	4102	3101	0.781877831701847	55.2969512394252	2.2627608676161	2.8301864811351	2.35513989950695	3.35752194722728	75.9426578455832	479.286266631603	310.613890357889	0.0799420276291137	-0.467974525942551	0.0671494706554308	0.174853785064124	0.832936368068434	0.58332153748832	0.657680180065143	0.469291320150051	25.5308004906542	1038	0.00230951123238459	0.018000185048406	0.029415158981131	0.00318505287218818	0	0	1060.08333333333	19.7109214665334	0.772658910051129
471	4102	3102	0.938521369783124	54.0758043710233	2.10536356966299	2.5519846058645	2.25310979184815	3.28298140572	78.960844106867	456.678272230094	311.348785495523	0.167917558095705	0.128489006307878	-0.114147340918013	0.52175236248473	0.794139571710719	0.870203350126316	0.608110705447948	0.574750106744851	27.0112716792449	1272	0.00184503495374417	0.0333229902898062	0.155843386184018	0.226817924449857	0	0	0.333333333333333	18.99421018113	0.957336750826085
472	4102	3103	0.898177597734879	40.4861866792074	2.06231750883744	2.63066559258932	2.18317693039914	3.02471643843716	64.3316768039349	450.534825618352	236.418330116068	0.229442426659341	0.749258770576506	-0.1153607742523	0.79271459204523	0.758059251590667	0.884900771636365	0.575707713317315	0.639351334730226	26.1772671442405	1371	0.000136140648593981	0.0293115855738419	0.130246891862328	0.109991031355924	0	0	271.527777777778	10.1808547768606	0.895454808997101
473	4102	3104	0.880934747590324	38.1720863961853	2.1538747674751	2.91073097414912	2.27450872557923	3.20897895791869	70.8432222753009	454.318045512022	214.198579479337	0.138791882813868	0.610118928722021	-0.0182073589045712	0.774509214303249	0.777442544346936	0.78769217001129	0.641103816484301	0.68794973486	25.5813412190231	1389	0.00132328614651932	0.0319760567131757	0.157362735172271	0.139051718517458	0	0	156.138888888889	12.992049485144	0.854309764028757
474	4102	3105	0.878093495082734	44.793708068585	1.9815841372698	2.53216014900743	2.09089424036936	3.07214895007112	56.4385714209952	416.372819868324	257.254683874974	0.17493000490752	-0.285266331096379	-0.0798023313018988	0.210775137723969	0.854892801830374	0.651873033209342	0.592546540471397	0.477048337338309	27.2976790427801	715	0.00746168802474617	0.00180354053195345	0.0126515677078966	0.0243681254103478	12.5	0	211.722222222222	17.230493237113	0.813114616383508
475	4102	3106	0.839248643517518	53.0663861508369	2.18330201976293	2.85330542264476	2.35652063714658	3.26203064693712	60.5309221509982	500.536462943299	267.120123866455	0.0982999439734646	-0.0577031606903577	-0.149131305772366	0.438471486396089	0.836186480306759	0.83682194782212	0.625931692531896	0.600249254966235	25.6497757455704	992	0.000152949023760878	0.0102900681348231	0.0093389453550999	0.0592748701072374	0	0	115.277777777778	16.4354321959549	0.894421244867931
476	4102	3107	0.857122825491737	44.1350554569876	2.07671901525209	2.68113036590609	2.2313349628416	2.95188168166197	48.2517973344025	450.209291855126	233.69893934859	0.164330836121558	0.834335441215149	0.106173814254219	0.852920627093	0.856187900653584	0.916493871463089	0.577135515711757	0.588480218255785	28.365138724452	1041	0.0179554210517983	0.00156176665285223	0.0535370451350838	0.0510780838747702	0	0	115.805555555556	6.7609987374921	0.957740555800022
477	4102	3108	0.743471103093605	40.7396800489639	2.08907810093215	2.68799151521835	2.21107231028654	2.93416990199647	59.4231256919648	456.690516197402	212.403369817075	0.0854184400694816	0.451864136626522	0.267613677980473	0.676828390709787	0.815773893817897	0.867892057982111	0.67659694212551	0.701628333471959	27.0178199358277	1233	0.000985841723888371	0.00571281434916552	0.0640016948680766	0.129275189564522	0	0	409.972222222222	8.23740674699105	0.936421700847062
478	4102	3109	0.899568218302144	51.1926326168791	2.1799864958892	2.79646533453344	2.33694698959861	3.07647177853647	44.2778335546605	460.751703235206	225.900472639117	0.163589463624239	0.168110016896761	0.0132821812361522	0.728953081765265	0.836304282079372	0.851717980550518	0.5925305189345	0.597165440445076	26.4887684860233	848	0.00325360385812145	0.000963018052024756	0.0519035425575829	0.0257720209773773	0	0	115.055555555556	7.62081123677515	0.936541768089787
479	4102	3110	0.821998828565354	49.7158387917887	2.10517317089292	2.75503303218043	2.26381070468973	2.88415713451478	40.3363173886795	447.135813733791	182.817608968551	0.185281050940812	0.607742761132898	0.110683749441551	0.897798411430857	0.875620103263676	0.933202725559228	0.528890125626878	0.67161814915368	27.4262096263242	745	0.00130211415461752	0.00577873441245114	0.0181102151970409	0.0365419417076215	0	0	39367.2777777778	10.4927644536753	0.957737256526048
480	4102	3111	0.760865895169608	46.8494712638476	2.15746408332417	2.56301907619295	2.30978111659211	2.98206296881291	46.1814696612598	468.805271978587	200.682546389689	0.26700385380824	0.696090845285074	0.256511749633612	0.717175168222207	0.817353662832651	0.89901934299482	0.392958998007194	0.646014811139554	25.9448292042737	909	0.000793374838861652	0.00299995400225337	0.027507746810622	0.00242996057960698	0	0	0	7.75098140723029	0.957787772229675
481	4102	3112	0.879236475836902	42.9812675758769	2.13744533276475	2.46314066519938	2.26230347847655	2.84897569020188	43.845921081285	471.717301982105	191.897720907889	0.126560272611618	0.66736027250063	0.342887845401448	0.794799480679737	0.877108467269112	0.916097467960672	0.547189912812424	0.764853586668282	27.3110618101573	1062	0.000756988711615478	0.00346484275014636	0.0104763599864774	0.00457604287811153	0	0	116.916666666667	5.07929234659557	0.854071896247777
482	4102	3201	0.651065408237778	37.9196683337738	2.24160196927929	3.06077546727029	2.35861968246423	3.15073270804227	72.0159027223166	666.902101229686	201.283687488625	-0.119963237662878	0.420899338693274	0.416875936842217	0.677428448982798	0.836652947651348	0.740199047022195	0.46780924791751	0.686479991589099	25.6506306979886	1362	0.00426504679419217	0.0587638048676688	0.00204623896379733	0.0163688768501702	0	0	409.861111111111	20.5044390738752	0.854353546684017
483	4102	3202	0.727596807745928	42.2124881132489	2.33168146782307	2.92271066638862	2.39806951208754	3.13499344026735	72.2515233216045	687.980717859031	213.400394090301	-0.269467646297632	0.437997773217238	0.323072541328427	0.716469858511233	0.776952117198122	0.708036021236112	0.377520632808076	0.595361595993776	25.9348509125567	1413	0.00906029861463965	0.054848398300304	0.0955088489675866	0.00716148851837128	0	0	409.861111111111	19.4198898247836	0.754764817690568
484	4102	3203	0.762576855167284	38.8321483853447	2.3702090246378	2.84366285692735	2.45148900451847	3.05836091490304	51.1394600050369	723.166335063744	198.831279863543	-0.114126328826916	0.520693027005509	0.105239472713288	0.789972188863265	0.858097694622793	0.818425324929088	0.486579985662911	0.738042482163963	27.2214588105718	1291	0.0270856928138042	0.0582038678289116	0.00651005070434249	0.00649277382853342	0	0	409.222222222222	6.90427498757692	0.734924990677935
485	4102	3204	0.705445126032136	39.3504023159455	2.44300645420021	2.87051711425288	2.52900831298198	3.04189256728213	51.764475231688	730.776797177412	197.239479160387	-0.0136964969448888	0.554032275325777	0.143112161196819	0.810885785229685	0.834007024633726	0.850669488133554	0.714806660571593	0.763316613730437	25.9655031960535	1213	0.00482147261868085	0.051575050610739	0.0564321693371951	0.016317611107959	0	0	409.333333333333	10.2320736690969	0.833864302835122
486	4102	3301	0.51063494541429	39.4171976481729	2.47001448249458	2.67054677329181	2.59120807562729	3.13791361404124	59.8416230240097	526.695580739893	198.696476945233	0.0393473854481712	0.628540080720295	0.302615580779637	0.794575283448156	0.813789481945558	0.818379022793323	0.727571259725905	0.62138884525587	25.387481503269	1136	0.00431365340815507	0.0184949109451496	0.061318157155267	0.0138500071391919	0	0	0	17.153888065735	0.85409940341823
487	4102	3302	0.565752277505962	42.6877928393936	2.88797914818331	2.92418899122496	2.87144387171995	3.24667747900353	70.9534671485325	627.369987223528	219.860153977043	-0.31087980647423	0.552288264605306	0.373542997887502	0.6799385771752	0.815767866610116	0.707807448446021	0.835887294636617	0.307480462075239	26.371691330825	1163	0.0316088580732145	0.0987261129090179	0.15226240013209	0.00611532153693617	0	0	0.0555555555555556	15.1534299810493	0.79315742844264
488	4102	3303	0.838750796331606	40.4502131180653	2.44897902771126	2.46552828246935	2.53659280810155	3.01943638670621	41.1694995505902	511.201726165552	193.102738755566	0.125575280473019	0.7404571708895	0.408453575585301	0.756722825675546	0.799733279427423	0.81835906875391	0.743630403289028	0.686929637162681	25.8036349309743	1056	0.00652256163749342	0.0300267122661186	0.108581408287238	0.0148026683742533	0	0	1883.83333333333	11.9058768538213	0.793303708000449
489	4102	3304	0.655070293424184	49.9781571538012	2.92075174166658	2.71920361745552	2.9681550766558	3.17969723342189	62.2207580899475	533.411274646755	200.316469709842	-0.34987391081403	0.546254306085948	0.366839366874218	0.610375933861437	0.76309269564118	0.707793127961429	0.627862469065628	0.59316401545053	26.1793082017566	1066	0.0221267121284594	0.060176808993564	0.213680473608116	0.0128393220448892	0	0	1882.08333333333	12.7153174108604	0.834333492031582
490	4102	3305	0.784220242802481	36.6792794877018	2.3789372969528	2.6372784281297	2.49773018834931	2.91090581598401	37.5144694240428	514.192624575787	169.413322381368	0.220711000897769	0.687095475900031	0.317137031693203	0.696316699515418	0.745789164156966	0.818371633588438	0.5637673397711	0.762955411401486	26.5951580731697	875	0.024385397341946	0.0136804528232684	0.143497742861649	0.0303894524876768	113	0	1.75	19.7109690933338	0.83377650255467
491	4102	3306	0.760533045176827	39.7447383232298	2.5727252979568	2.56373759415746	2.66351663405172	2.95157514425903	45.2354229315284	513.45178234172	185.018131262314	0.179655189078458	0.666496936450305	0.314032796679877	0.680976333879431	0.715022934273239	0.801955995263683	0.656516780323257	0.658364012024568	29.0667688261728	970	0.158352498730141	0.0286255023843928	0.231104165131918	0.0259639623574419	560	0	1883.77777777778	8.90133332530306	0.793694374050173
492	4102	3501	0.85934581518978	36.8007444963586	2.03307427027052	2.224062226718	2.15389516936846	2.9439408813464	56.0507646756809	463.120722004842	175.087280873791	0.24454435113493	-0.0409538803301446	0.0940126657512904	0.320902936298503	0.774886404899001	0.771576685831798	0.626203047685159	0.593517754016126	26.9853596920255	494	0.00040240356099071	0.0167080226943365	0.013458391199428	0.0423191122116264	84	0	3.97222222222222	22.1446551334359	0.916444978164137
493	4102	3502	0.898377863894982	40.8833614194545	2.10468563376483	2.74133603761951	2.22630909390394	3.0251662831073	48.520481003225	472.837770109082	202.160393134668	0.186483897439066	0.0327450554216586	0.104281659094539	0.32120243669355	0.716997720909485	0.756489039026293	0.695803223407616	0.563409971594519	27.4003509165801	606	0.00883226174178659	0.0142217876121419	0.0888541633754731	0.0420578580055282	19	0	315.583333333333	20.7442492999923	0.874184519810223
494	4102	3503	0.898068494369134	28.9197059486323	1.92697749468866	1.87158943326861	2.06119722798603	2.75368435455685	47.8988969051371	451.382488008854	127.855099804487	0.279038119588261	0.201463255317766	0.199381748540428	0.42409752752644	0.717284769715218	0.866825514914314	0.660104758029967	0.667572503176634	26.1720894323348	396	0.00232614850008033	0.0134868968398608	0.0143428072733321	0.0419524847816748	83.5	0	136.944444444444	23.5887908065833	0.916421824829751
495	4102	3504	0.858203152566497	25.7436898745596	1.89442473698504	2.40372575053387	2.01221619225995	2.94031088316467	27.0529176321285	457.663945531309	106.088254981149	0.440842185632061	0.416641615424937	0.514278198974794	0.569613318201012	0.588591566413848	0.982768818332004	0.645645634281769	0.762877001050784	26.9091757287309	412	0.0049158772748665	0.0101604020731766	0.0815055295838174	0.039220307620337	12	0	11804.1111111111	7.25295549745638	0.894045280654459
496	4102	3505	0.860361141398011	31.9732591112424	2.0162908234851	2.63846642819203	2.10437588875364	3.19670875809373	36.909479131666	487.647916664913	142.029236476998	0.234154901173747	0.20305927433453	0.707696108511412	0.450586077575179	0.622735165125652	0.883163316759122	0.57915907242116	0.68338390242453	26.3252025369996	513	0.0098504751728893	0.00851865135613921	0.119852330938662	0.0450374885507941	12.5	0	0.333333333333333	14.9829465426525	0.957663413618072
497	4102	3506	0.782370194829345	32.1397380235031	2.01603632072065	2.73531756705268	2.12930566097388	3.11956440073439	29.0274924965065	544.04604830788	121.623639457934	0.279120733488675	0.560231255993426	0.432839295014085	0.679459695022055	0.737468215497967	0.982931317091524	0.595075829787789	0.778899130171685	26.8548748513554	531	0.015450851243689	0.00342242154669477	0.120099761498693	0.042112976307236	1532	0	11800.6666666667	4.42063555071389	0.936696805148209
498	4102	3507	0.818933512656076	40.8001466047866	2.115697459047	2.91018180039974	2.25179480650852	3.12047009649264	31.3996314568747	544.245507617448	140.329921024426	0.196560233441352	0.522176892473982	0.226598252617392	0.675523985027839	0.874933761429268	0.949651755674724	0.727984429386712	0.716175541308966	27.8659906893718	612	0.0249251062000429	0.0123423931558288	0.0958002003321948	0.039182641241889	7742	0	39367.4166666667	4.70715070031679	0.93621536128684
499	4102	3508	0.897397749010303	21.5855681218172	1.60644588600345	1.60882639338211	1.72443627996859	2.36324662819357	40.3178728597788	399.11812171355	94.0486865379718	0.427829895632582	0.400626108338295	0.387298128084626	0.612695003192819	0.622923508026965	0.88321791243913	0.693526766058444	0.746338927115322	26.3700525839403	265	0.00091324689157681	0.00992614939390577	0.00205605202333532	0.0363313186333184	1101	0	71730.3888888889	19.4222527096553	0.9166142035896
500	4102	3509	0.763292930939699	24.1241468017804	1.90090132178464	2.08029773273186	2.03766727797821	2.93965214279413	26.1182669838679	489.972698186587	99.122860268905	0.493704440339106	0.279871819212302	0.418395047839659	0.488547999107661	0.661131182758391	0.916053249340904	0.798812248899376	0.762615007689515	25.7139322688302	342	0.00336972888712146	0.0109942989229654	0.0235097673312903	0.0423162655729469	16	0	0.472222222222222	15.0900504593076	0.894018406789372
501	4102	3510	0.877709460512524	21.9492226665154	1.76706312067355	2.06870050209716	1.9227280744942	2.66940561900775	24.6497853402417	416.706315662893	85.2314313427498	0.574328649452239	0.398627617252188	0.368314797940984	0.523580266311597	0.623797950000414	0.932951450431827	0.695400842521285	0.794838035087968	25.9437896168385	298	0.000958588788872648	0.0143433880580635	0.0409717842694964	0.0424492442655544	898.5	0	774.166666666667	10.0541784963793	0.894137711881468
502	4102	3511	0.857857564607569	20.4354677345161	1.98211311217091	2.57774426106598	2.11904668837185	2.72465016947143	27.7060746762579	472.578070973447	97.8569324127814	0.576010807201058	0.697546463310352	0.524659131600473	0.733645116990799	0.609395906023665	0.916160838022034	0.546416847358484	0.947436087259739	26.3417458685532	399	0.00372027065935627	0.0176153489839638	0.16221103895468	0.0297610729696068	0	0	45395.2777777778	18.5065754358472	0.833444421664588
503	4102	3512	0.89830837529712	28.9256885195821	2.14375660359336	2.82424248644153	2.2801786481936	2.960100480783	41.4221757566297	495.052967412087	129.907322562526	0.403842049605855	0.806349623524975	0.380046108209862	0.790768031616815	0.840966469943528	0.850405065303736	0.697305913396376	0.748392110111066	27.5072702076266	550	0.0234432002830289	0.0508127422335037	0.20307950429451	0.0262243152766858	11.5	0	39082.6111111111	20.5859660126016	0.833610452364622
504	4102	3513	0.818100389340305	38.1165980137114	2.33404548173979	2.88691207793945	2.45896749968244	2.95591002605692	36.2506153029809	565.389672152813	149.025153356377	0.198153835381242	0.783911775054354	0.318938773153725	0.736824594406309	0.780032920036498	0.850434726888435	0.61248538939117	0.84660138986583	27.3521765048253	750	0.0174384953575883	0.00898577088922321	0.170438719265053	0.034255750166945	1145.5	0	0	18.5967017588618	0.83383616861137
505	4102	3514	0.859442061078637	28.7350272635307	2.42272411279592	2.95578746172729	2.50702923375228	2.96307947399848	32.0522631401388	556.003221172705	147.181667557421	0.466386988462318	0.700924729494873	0.313042975483989	0.658609046123554	0.684270909362114	0.817971792576037	0.473087966966195	0.611062770727962	25.7634344232501	487	0.00539693871888565	0.0229346143120045	0.272383454491109	0.0096622192173107	0	0	60238.8888888889	7.43191499567089	0.734610107552318
506	4102	3515	0.8390220370401	32.6722863605953	2.47309941613103	3.0709667161425	2.57634692368137	3.15359096740761	41.1138014503097	562.353388874296	153.479664991503	0.333161716832497	0.835342570709928	0.342760582184725	0.774304040704156	0.759190115667081	0.818251623277656	0.697896388693724	0.673569848661729	29.5866567283356	620	0.178181000717434	0.0276980538723494	0.316304755138415	0.0268722255095066	34262.5	1	27282.0833333333	21.9487124899434	0.813099282601264
507	4102	4101	0.857219346666732	8.73576450407601	0.99266402209271	1.42521334427546	1.09069892441369	1.5620909256468	25.1836410621602	232.475816949139	30.7153244000647	0.675246315238513	0.828279672801674	0.509711373317436	0.856700036498636	0.759695030370429	0.949395765553827	0.905971227303572	0.929758902601884	26.1466434111876	112	0.000875802752178751	0.00913322957390408	0.00987975779090855	0.0258147549354999	0	1	91984.0833333333	14.8212050241604	0.957591902417897
508	4102	4103	0.899391656798316	10.4926483625758	1.03642706617224	1.14977950418884	1.12930581901984	1.57727221156671	8.28168481951212	239.593971595502	37.2707679663491	0.660597989708673	0.769863622489187	0.697141762634122	0.776755653330668	0.568975387051609	0.982933922509993	0.868986401814874	0.861275739802286	27.246348982612	123	0.00484599251945301	0.0055171169407479	0.0102031955782248	0.0221686876539623	0.5	2	72366.9444444444	4.55095968990549	0.957744845720597
509	4102	4104	0.799934247770834	17.8428825501436	1.70604085317402	1.95416956399187	1.87348946542583	2.441841957711	15.0874902979985	323.176373309294	61.804623831359	0.659156639139451	0.508007962170546	0.490425293903776	0.576739168524691	0.605618539987467	0.999886149769275	0.675817462638736	0.844713304280366	25.9300548804464	245	0.000581484003193131	0.003030522619685	0.0125082904941438	0.0274780099473735	0	0	638.222222222222	5.66299277516063	0.915092846924405
510	4102	4105	0.798761085964455	15.8130357879816	1.69366365659811	1.97402745651652	1.82744416838316	2.30541338922458	47.2123542025527	315.256402941216	80.4949526906748	0.794481798412215	0.717994734719627	0.649915885014921	0.753038973529024	0.681413945994601	0.916098602155634	0.745213054279504	0.898374456986337	26.162671856161	237	0.013992929709411	0.0564364988267553	0.116242213778206	0.017091583226899	0	0	33594.5555555556	22.2249434669676	0.936601636076515
511	4102	4106	0.938407652949425	8.65824579650615	1.32339176616032	1.73344437142871	1.42957092589618	1.8504292636449	17.4084245006389	255.28514246404	61.9314535049693	0.778591154463681	0.783639689225459	0.548187378704336	0.772967585703834	0.539103887978787	0.966217225832337	0.799256607688498	0.746105086866306	26.733269509424	137	0.00430141236481357	0.0100397261918043	0.0279306038828887	0.0193146201295282	0	1	20290.3333333333	1.37894370555797	0.999982465568969
512	4102	4107	0.876513719981863	14.2435610501376	1.50178802456934	1.71137142681265	1.62329469520025	2.13929912793908	51.3091387609499	279.509580522705	116.521146145502	0.630831230915483	0.81503032702015	0.73719190468686	0.739452165189359	0.238134446142601	0.915993606185285	0.672985005121835	0.246558661128307	25.8358712590761	193	2.76450737120241e-05	0.0167058607573761	0.0309287647980092	0.00324221799025459	0	0	20290.3333333333	12.033455461522	0.936570811953949
513	4102	4108	0.837783315730188	9.82170986357767	1.24802617600191	1.20281710508659	1.33733130750289	1.75817107734064	56.6915974333705	292.569105865716	85.1356016146394	0.748406710590749	0.77943781656257	0.915355107343409	0.737261767606537	0.797631325538715	0.882873013990644	0.885179308889603	0.725482977614429	25.9263241830065	148	0.00210665983377847	0.0407975652661626	0.137637069577599	0.028495916018938	0	0	91848.3333333333	21.1998701693551	0.978729711747625
514	4102	4109	0.799358935724057	12.5352763492937	1.93717503871263	1.853023606485	2.06885989518562	2.34464208013256	62.0199879166418	391.506899632279	112.235483004706	0.809981494522248	0.626708680192395	0.573971713740296	0.661751631465523	0.814894039794978	0.8828738919119	0.67817595219053	0.5624674555253	25.6303669715806	230	0.00230562284536857	0.0616118898459962	0.0716102155565672	0.00634629346790261	0	0	33594.5555555556	27.2982000580141	0.936555004872912
515	4102	4110	0.81770504959872	22.4021560415016	2.28826955332506	2.62540932132416	2.38087193757269	2.79565417513798	56.7598757931458	420.576610243277	156.463593737269	0.935756375842207	0.589019871063172	0.501207468405504	0.528254678461164	0.422136020758168	0.866534669043466	0.764419277410672	0.635065080004582	27.7857543795209	366	0.0316224744259459	0.0612954104608707	0.110480361358235	0.023796700218874	0	1	33116.9722222222	22.5884432702032	0.833405697308719
516	4102	4201	0.897367795013286	18.2066739636485	1.75170537139276	1.67379581052611	1.91434820783154	2.50770165141722	60.8518449480517	424.286879942685	116.374370360866	0.690062447355624	0.680638894710977	0.741260357314644	0.538640679241228	0.29257820047081	0.89937279653937	0.540514038580976	0.276275081131139	26.7176957255802	289	0.00124424508438399	0.00281621597193924	0.0566722774679112	0.0122383402192283	32.5	0	1.86111111111111	18.5350902469258	0.936659220755714
517	4102	4202	0.741932630418517	18.4823864582746	2.31279088616022	2.42072576870135	2.40616719838885	2.81699722710295	57.8237524735666	542.388674111791	176.110141966791	0.549440952589478	0.571866187404469	0.43538169536504	0.559525606870711	0.341754659279503	0.785744431161047	0.613550982591013	-0.0253193363408121	26.7277482018281	362	0.0129839473165095	0.0356143775046861	0.0213583849342184	0.00545506580214905	1968	0	33368.8333333333	25.971609339078	0.833459732583076
518	4102	4203	0.763332160461065	21.5073707464665	2.22741571817131	2.4596373611433	2.36753047258588	2.78677065237	97.7343763828048	527.796870876584	149.912316052711	0.230756032439505	0.610415252578601	0.308383333464131	0.558694345116923	0.220624795732878	0.817841917744265	0.28784057390013	-0.0268684675178299	25.6352023516643	443	7.53041826729501e-05	0.00185889265976419	0.0366515519307106	0.0180749122565271	0	0	17.1666666666667	30.5923594985748	0.813771744656422
519	4102	4204	0.879075677676184	27.0884801106077	2.43377841505845	2.71564937284416	2.52634211978141	3.03751227128997	46.0187194973676	572.586639680737	193.889305429425	0.259639878762874	0.660226515276672	0.470297996782657	0.608926745569009	-0.104351584667369	0.785739860628857	0.705529487953748	0.0920138832186769	26.9462149372929	437	0.00568743873567544	0.00950241564539039	0.0524724959159983	0.0270267729044915	4090.5	1	1077.77777777778	22.9358902201567	0.794159198896778
520	4102	4205	0.858824610159438	46.3916322685684	2.55459200135131	2.68165587485129	2.62162601935899	3.11774131666328	57.200385585075	644.293683373488	231.898423405182	-0.253528137044372	0.444992874759405	0.391442942311563	0.458549530636587	-0.209492744621779	0.769896036713668	0.600097745725999	-0.0776821613532751	26.5288585079537	521	0.0132531423253726	0.0125286888852148	0.0693383397412402	0.0296608719113197	335	0	917.611111111111	25.0778221291862	0.773536322919855
521	4102	4206	0.877900004744895	37.8384664811836	2.61208677572045	2.7454662687616	2.71893918250391	3.08343697007735	44.2098063369536	580.311835204231	224.496897885596	-0.202568634448549	0.45962539817779	0.114894168846349	0.484733053406577	0.0172488564733881	0.769850884743416	0.204712028679294	-0.138806974902743	26.4568897377372	575	0.00298793026189122	0.0146241523160827	0.072197502759056	0.0199408288819903	0	0	666.472222222222	16.5910961099312	0.793323785826711
522	4102	4301	0.938147883780601	23.2847879166989	1.90415849728671	1.70876924165177	2.07255039204819	2.82417798173632	44.883685935869	391.221153739767	131.280915750231	0.508326518431092	0.697103390955004	0.75449647532152	0.594692835153067	0.131246426201967	0.91580736659533	0.525098593012544	0.2987909196823	27.2008190368868	439	0.00169829577728025	0.000683520503431928	0.0647911890113324	0.00602952791895084	41.5	0	48.1666666666667	7.10774815959936	0.894953591884598
523	4102	4302	0.819310963365077	23.6774582875263	2.11131571006579	2.33014957650506	2.25724858310498	2.89207933617501	88.0080309859847	484.301209217949	153.541033843235	0.31234861518038	0.593021443909192	0.382555326681514	0.577173837713634	0.052387975372656	0.866493336589311	0.345616599620359	0.246952761805345	26.5875660426002	521	0.00254570892480211	0.00279342777093353	0.111801814220265	0.0185338439983833	0	0	62.7222222222222	27.785149863622	0.813645148638782
524	4102	4303	0.763589269531971	27.5768309662756	2.09803766576759	1.99468409445291	2.25420991035393	3.21144693963853	53.8651068434569	462.15538820211	188.80699422225	0.162768147066429	0.729932245186422	0.779517299956819	0.680944101883309	0.180098795269429	0.882809171494981	0.116692672864215	-0.00157477992329033	25.9129083640283	604	0.00154311052053607	0.00770981203567453	0.032108599482085	0.0143634738231211	0	0	0.75	8.94896279736765	0.874413790222503
525	4102	4304	0.77857855887025	27.70370954874	2.21831232653712	2.22673572799202	2.39034302033762	3.21106762186797	50.2272658987878	465.309757494228	186.244141160575	0.497993340962171	0.629190619332466	0.694076462010747	0.573300523429724	0.0224573057296712	0.899246863322977	0.195309506800367	0.158427886638839	26.2848326496307	608	0.000412728876253222	0.0197807188529411	0.0723325127416184	0.0146788323205795	0	0	2680.63888888889	10.705674480236	0.833936008838684
526	4102	4305	0.938615851029596	34.6513523000848	2.32314620742011	2.45727144528919	2.46088377694279	3.06557166793299	56.6086196530279	464.72393203797	224.768364252905	-0.133343952698787	0.628867109602234	0.165936297281163	0.608482697466205	-0.0976697910110865	0.866447904984883	0.275827458587295	-0.0797175361978512	28.0913036832292	666	0.0136639199157779	0.00352427768728509	0.0260379541323411	0.0320948114191493	0	0	2635.63888888889	11.6698009036986	0.813651310855701
527	4102	4306	0.719237166574906	32.430586709114	2.17547326650206	2.26005110607529	2.27898656379493	3.25613227599805	66.8363646158605	445.212526363421	214.329445540337	-0.0195943828159964	0.762933729142711	0.309313738278813	0.701627207148513	0.303293576603409	0.882781428652769	0.652520524581573	-0.095402101449715	26.2104418701875	712	0.00963098809397546	0.0282879358763028	0.0973721701021378	0.00594438085551952	0	0	0.222222222222222	9.3750445778862	0.874359503866755
528	4102	4307	0.570545945836212	39.9619960696695	2.44701829360219	2.31144807825947	2.5387423942399	3.40034228973126	71.8406848823025	446.180262940122	241.757301271858	-0.352632623049254	0.574123485168655	0.351234014961733	0.533271267121916	-0.097271456992235	0.817847344941766	0.683421464839822	-0.172779713330448	26.4428082561989	825	0.00901941511432472	0.0438015414003512	0.0602418026322509	0.0152873527814481	0	0	0.222222222222222	17.9300653371922	0.813643722070026
529	4102	5001	0.728151244357026	22.4635044084806	1.94413713752283	2.67021539842988	2.01558143007167	2.8569189818026	83.8673694626921	566.784883048524	166.125813653515	0.562822750973496	0.629483511350839	0.307032261439712	0.755643917784492	0.737578015561539	0.740947718778439	0.321083138785594	0.749658700586295	25.1245996131322	679	0.0083898114386733	0.0455453729250315	0.347272602487394	0.0130043990426089	0	0	4498.72222222222	25.9510568439079	-0.489191237691177
530	4102	5002	0.627863664466169	38.3129885351592	1.78951679994455	2.52730556175076	1.87582523622757	2.72416039770041	76.7067129823932	496.701423081809	213.248719819958	0.219167423379298	0.189194322020798	0.301113436499496	0.752859447649197	0.756729711983148	0.550009861915902	0.544809749409162	0.550512626525814	26.5257654934785	579	0.0189492146900396	0.0172992679485058	0.090652300360973	0.000738261017580899	1320	0	4535.27777777778	26.4849976993073	0.894363375812716
531	4102	5003	0.898829043181748	32.5247217200407	1.68418647533297	2.08583015884575	1.80484129757885	2.54009548073672	65.3264540016737	471.70424369144	172.768359474424	0.242901321622174	0.156907330607227	0.190296710839235	0.489227054816909	0.837715448186532	0.680464919377094	0.431864764034054	0.608743217015521	25.5708586939505	428	0.00353827235634185	0.012284030456293	0.0753767342243372	0.0250568181005453	35	0	5139.66666666667	22.1597595541724	0.916029747718252
532	4102	5004	0.722785686294236	17.6056407723714	1.62500866574975	2.27425300451441	1.71436933400452	2.48621887724602	46.8792252382516	456.40656630408	114.734945084536	0.480978347425979	0.607551216564151	0.399489545365572	0.750609457976563	0.648597469575408	0.867067916256918	0.149730207248534	0.811415453400916	26.3514661614592	355	0.0033327280052826	0.0231143358447138	0.173403993041007	0.0155569785443902	32.5	0	25257.3055555556	21.0894681355545	0.894762903573316
533	4102	5101	0.681573813079576	52.2773270632522	1.90374349546987	2.30928746092864	2.05320634810466	2.84117557299693	118.640279121842	442.184073829921	232.129576242775	0.151446577677394	-0.513886080877135	0.0344767891626331	-0.243211583261383	0.875179330510811	-0.23449723372416	0.693082975609998	0.358114930323912	26.4758279292879	1482	0.00147302599087496	0.0214336375801494	0.13676789963869	0.0348723768146485	766.5	0	1950.5	13.4618288492473	0.147931684245486
534	4102	5102	0.644043007273136	55.2093547524424	2.0435553117749	2.4456890506057	2.18048972513674	3.1078079645009	129.739346401474	519.254381233549	284.443037450906	0.130587066609408	-0.44198774803724	0.252183516140167	-0.0394957437359474	0.812451858844919	-0.179060789586237	0.832770421036939	0.426943629017065	25.2506857740058	1287	0.000892945580924244	0.0107319700729144	0.195890774376749	0.0635632036702304	34.5	0	NA	20.2922266506891	0.250217766019554
535	4102	5103	0.670520634726918	46.5288863823233	1.90598495563909	2.54523313356689	2.01678888691974	2.91649923262835	102.452527096889	478.879837332734	204.677113050821	0.141035852022491	0.135582870739368	0.365470243646227	0.63673535925006	0.916404274670672	0.338876672744484	0.763966875970054	0.553252307512679	25.3957185340888	1209	0.000462616949911603	0.00768662509053553	0.111744888160911	0.00515129163255545	34	0	1948.47222222222	18.7025261634339	0.894895961159385
536	4102	5104	0.897708618561208	45.4464438936516	1.94263624813243	2.64682083777836	2.03199810669161	2.91576675491525	109.999521006236	475.22303276267	222.292008317822	0.119070836414703	0.233698497937593	-0.0955162693340954	0.897621363269526	0.87430198332019	0.339264932341179	0.692986396103556	0.553305658339384	26.5811071900734	997	0.0188218997961431	0.0293131675562934	0.225234740637623	0.0975712949987769	827	0	1984.91666666667	25.0106288901452	0.204859050794821
537	4102	5105	0.778367230560521	50.3450548230927	1.9595958869075	2.62185042452385	2.05842472850332	3.0087961695264	84.7380335742206	515.992829340053	240.199317911909	0.119266707841234	-0.361103937791451	0.0161307265443399	0.399610240788087	0.854948914183202	0.392101923717808	0.630717627244248	0.45299302869261	25.7316738650262	892	0.002729083586038	0.00164514012177724	0.08341892278715	0.0126194972886658	1018	0	36.6666666666667	22.7660620212759	0.832094564604032
538	4102	5201	0.739243405015798	53.8673121903558	2.04070260340536	2.1692505765239	2.10265245319779	3.23227016695568	121.011355058391	693.662537108446	312.693996980219	0.0797142639835618	-0.43862139128027	0.317303966789109	0.0263286858691574	0.873624070012832	-0.108848582080912	0.851692297821513	0.412031314283508	25.0231093510684	1048	0.00147315613024929	0.00333871441838102	0.0159639514736273	0.0123145845352282	0	0	845.777777777778	23.3410581460739	0.790470271431291
539	4102	5202	0.838349835947962	53.739314708584	2.17587473365386	2.32079573827397	2.23228296028445	3.29500052196148	109.553646818763	680.018875533252	349.53518504611	0.0797353096661625	-0.478873918179743	0.142801735048833	0.0901414923902538	0.894099071691065	-0.176918788783841	0.833366656448335	0.399517890674471	25.3109795794454	1229	0.000964365715479206	0.00184565925100356	0.0552937787136169	0.00366475463799787	4.5	0	1060.52777777778	22.0604711060385	0.529618759775643
540	4102	5203	0.817769966369247	52.5691298237755	2.09612006966089	2.1520146064515	2.1512261114003	3.20392552330157	91.0634929358559	687.337094034994	324.858622574304	0.0687087890253543	-0.4146479513982	0.252354314042892	0.172079694025437	0.87430969607194	-0.00202090270228432	0.832678502248303	0.400320974907153	27.6521476657172	961	0.00932868459801872	0.0095341395933219	0.0290873069541061	0.0100929597440677	18	0	1905.86111111111	22.3274188015673	0.620404813444213
541	4102	5204	0.70722397236316	55.005173249738	2.24728856654384	2.44733023499008	2.30832591684642	3.25809539631019	81.9305746355279	648.518399986184	337.451386643984	0.0796612903382921	-0.448966175634197	0.162796512191002	0.152145764616596	0.873815081992059	0.259358856748016	0.851607797446799	0.387059050076539	26.6829613326295	1125	0.00892427222612761	0.0234609271612464	0.131046688309076	0.016112011736956	0	0	1905.55555555556	21.6037908849105	0.564214088622051
542	4102	5205	0.920197980313114	52.920437215374	1.8858194263211	2.1804672181914	1.95047470287658	2.94113904850647	77.2686624503705	540.790116629459	285.966297430004	0.0878068626228373	-0.403125479283938	0.10796257533196	0.205428627690105	0.89475150973301	0.32836129390965	0.833453280147791	0.424807286325089	26.7758595647361	752	0.000840596089432274	0.00734605115792783	0.0108944196893686	0.0304897363909888	104.5	0	1061.88888888889	24.433068452295	0.792994944243806
543	4102	5301	0.723120627543158	56.8091362148369	2.45523269161949	2.59069603625794	2.51066817192512	3.45107911144555	64.4062471597829	755.111847941183	329.815898051974	0.0681874424455447	-0.466497071897311	0.342210175176805	0.0667726521529426	0.854902986445608	0.408458256817192	0.625944400858186	0.358610681797074	27.4787491651841	1062	0.997430622020132	0.983291977305664	0.112659471913753	0.0232819706413989	0	0	1060.08333333333	17.6499736977807	0.600366495449116
544	4102	1101	0.476882710175203	42.1620778146721	2.12265329229278	2.48840242538907	2.35663337732925	2.89043836621189	127.397874126705	476.654735656941	212.084012043819	0.268970123329796	-0.177456940665458	0.162302306723893	0.031873953025069	0.898273922438174	-0.234422411661947	0.779172640976981	0.454759281333374	26.0432497158389	1968	0.0186487668006188	0.0921265265832609	0.247814045812429	0.241871428455634	75.5	0	1773.13888888889	15.1496976115937	-0.148543975742801
545	4103	1102	0.583965488842594	39.9473694555928	1.97325143562312	2.43001787576285	2.1582162075086	2.73373080383105	104.344467265349	495.446977978128	217.826564124923	0.479046464395066	-0.501319321663928	0.420864706933789	-0.0780459499858264	0.536750277907123	-0.123318020263735	0.832912149555962	0.483746379225895	28.2920534004272	1734	0.00122921085196156	0.0593342241094803	0.0907240699839178	0.113401241727216	3388	0	2045.94444444444	10.8703874109051	-0.163208324846873
546	4103	1201	0.311879934816977	36.3378044878148	2.13199701700388	2.59843610408836	2.23233814674016	3.39831017014178	117.86504779077	698.42001901239	232.809958937695	0.650673312238364	0.0154831602409006	-0.076496354939257	-0.033875114902171	0.167058485236628	0.0256532047736356	0.594598276070993	0.67740196090719	26.7631176608185	2722	1.03872889787001e-05	0.107860752888146	0.646830965866176	0.303392638177181	0	0	0	14.1272282847873	-0.282471844018932
547	4103	1202	0.495404477194649	36.2557879844593	1.93409427201273	2.67629013635758	2.05504923187096	3.26906711545553	106.422379436865	664.727328537803	233.819924728669	0.592439818151628	0.0288100396301394	0.0478355803502587	0.0660907561100501	0.393542979638288	0.239677590628072	0.562753682793711	0.632311321149896	27.7029352790151	2395	0.00463827178308989	0.0649593985679563	0.482994952153477	0.136771864830353	0	0	43.5833333333333	12.0015957858249	-0.374273168252893
548	4103	1301	0.428003994802697	44.8931256333612	2.02610674889521	2.22672838814078	2.06463115712111	3.38399115341824	140.030022222584	574.241696629611	226.865913702997	0.784282077430472	0.0140204906799023	0.419410406663487	-0.0609110084310921	0.222157725541367	-0.118672747437506	0.256519237277542	0.645987025002038	26.2334056064452	2958	0.00217068496942374	0.0955924224776958	0.898401381357959	0.318015199394971	0	0	0	18.0823379296894	-0.301787464729158
549	4103	1302	0.276858379375081	41.1623495855747	2.02990558626185	2.34997351386216	2.08063178132767	3.27138041551357	128.049949353625	588.749642498699	252.431471183948	0.706437421482837	-0.131377440262037	-0.134188671472712	-0.198083970400262	0.353530954515864	-0.117676816460331	0.461982611513494	0.723623151807868	27.2982916732791	2791	0.0014788822439333	0.0775959737328439	0.752519284433529	0.752541546753751	0	0	0	20.0105831117977	-0.32515427672504
550	4103	1303	0.896500555928063	41.9576414582522	1.9502359761464	2.07360185728463	1.97441035953139	3.01305770311198	141.766247376427	512.070667169506	230.060987351911	0.76670674640031	-0.293499588219829	0.658432694040098	-0.299834942224734	0.661835880677854	-0.268380999769919	0.416309474379864	0.743983766513697	29.3456929096748	2458	0.0253976808677789	0.128632871768176	0.73835924148014	0.200471206074012	0	0	305.694444444444	22.6393254945276	0.00710752236307289
551	4103	1304	0.661485103749079	36.6338412422459	1.86999328896527	2.04174460268234	1.95953894730699	2.93038218560975	134.684359108434	556.998692978754	225.446729224978	0.634545864246001	-0.369298611078414	0.0676804595686893	-0.338692704094643	0.356331748697712	-0.290390910888401	0.574853604983839	0.632637542636888	27.0837270571191	2223	0.0010184101063508	0.117919957803877	0.672650318483038	0.46711539311959	0	0	0	17.6226050900936	-0.0117708959239707
552	4103	1401	-0.420694311351192	43.5704304139597	2.09918685993954	2.37884745597663	2.17093938052268	3.22037960645719	125.844313253276	494.619407435796	232.584912421572	0.326238233011949	-0.11103361841177	-0.0458089094971303	-0.241325142112352	-0.346675745518256	-0.116080525506119	0.276502225679849	-0.0711733085667463	27.3283574681786	3185	0.00762586449873241	0.0686871949307204	0.792760969558613	0.269930155097689	0	0	5.5	17.2851211526222	-0.470739542681789
553	4103	1402	0.0357195513270164	40.1117962434757	1.95454219312822	2.20178118833643	1.98683940410507	3.38293694869716	140.020234612117	497.65040556339	225.550694844692	0.585804414088553	-0.0086731835104731	0.195619280553631	-0.0771108875217981	0.352660404007701	-0.0394184447722591	0.159198633553821	0.132143122145057	25.9098725294913	2915	0.00516682991219162	0.0420706630384584	0.519386986278075	0.142534274843357	0	0	5.5	21.8142333636106	-0.44125676378376
554	4103	1501	0.895956491028505	40.8542935695205	2.07637508148557	2.17120227591188	2.10173421829889	2.74016185524385	141.992527635092	535.578592561407	236.495420551278	0.799247244665666	-0.320083210451895	0.0611358033725434	-0.336463536661835	0.977278069494304	-0.186817236861419	0.233652149213475	0.725261512428992	28.036650711212	2577	0.0104608546452128	0.229857581536116	0.634866250556664	0.520774588322908	19.5	0	1.16666666666667	13.9049490281047	-0.230342238554247
555	4103	1502	0.7790630232947	40.3066528387329	2.2500860768622	2.28655628076494	2.20654195162757	2.52254312357778	134.749844914353	513.652792185099	256.156198929221	0.781947391357749	-0.46000241242621	-0.212268008781889	-0.477083616724505	0.816576033452608	-0.235721407596784	0.416439349239246	0.809220461880243	27.6231184649056	2467	0.00181439976408067	0.173611531281048	0.79883315240338	0.32729250119199	0	0	526.972222222222	13.3945252519457	-0.107169335396266
556	4103	1503	0.777958347541303	55.8092647071984	2.85111107401794	2.14604875160622	2.79613306218576	2.5801270098353	93.316699083577	473.985609715668	245.4041608856	0.750584788302732	-0.479469943879709	-0.189646657011496	-0.449435292800934	0.777015700992405	-0.234867762737921	0.557499800648751	0.809636120415326	29.2334787255055	2485	0.0763777625710025	0.169051346161506	0.494980665559355	0.141928436703577	0	0	518.027777777778	10.2416859195182	-0.105072823220968
557	4103	1504	0.892695882002243	41.2043914077068	2.14720319542111	1.85653431887608	2.15566693489093	2.40104172102658	128.475654593268	447.077561459845	235.0211140358	0.736225316456471	-0.507585350848099	-0.258088384671204	-0.475433113598886	0.75757749073927	-0.228588379740169	0.510412207404192	0.825045355362577	28.924462190235	2408	0.00418625800132282	0.190607164829225	0.5431037695085	0.277548043666414	45	0	518.027777777778	10.4363600761919	-0.165391246390606
558	4103	1505	0.677305981629943	35.8423968449853	1.86819124407551	2.20387777512974	1.95136092121106	2.74094544856274	136.681331623795	525.485742591203	233.07931048695	0.661749906547903	-0.475271318514588	-0.0128965958132744	-0.456524667253559	0.626792954505367	-0.274220109478693	0.708971585089956	0.716670801988881	27.6157010316454	1974	0.00341042925454774	0.144340549869651	0.489975652634359	0.455217621357993	21	0	316.361111111111	10.5801349799805	0.182024300107619
559	4103	1506	0.811186199710527	36.4737077899585	1.80362529348349	2.16241820634734	1.88118330550289	2.4534636537558	132.417184171485	491.971387207369	218.689461543329	0.484870213400356	-0.453419759654569	-0.210864342448385	-0.210401876714138	0.835177198732058	-0.387603180565913	0.796529244743865	0.588470975371571	28.8418565722173	1901	0.00641996653593904	0.122195908602583	0.357510017185623	0.28087444259076	132.5	0	10.4722222222222	10.3884647828405	-0.340124850715633
560	4103	1601	0.179651501732377	71.3012237375023	3.16763669516813	2.5847754898442	3.10377675790497	3.25542375119164	149.557133349599	599.021699644798	243.500987877203	0.783920522367758	-0.309374922069415	0.295793294325995	-0.350702284424139	0.546396000841435	-0.247651248680643	0.139482819197696	0.64636371475075	25.4225948849723	2874	0.00585177344036857	0.0152624723579342	0.675208539894561	0.16006300641607	0	0	8.91666666666667	10.8754327329961	-0.0968720695167074
561	4103	1602	0.326886887559508	44.7904026066148	2.41032778443992	2.37165889580896	2.3818428504643	2.67413836497769	142.329156760867	625.891026941109	243.716865633644	0.768584223322791	-0.323345946654191	-0.15646969332701	-0.37730663245124	0.757031727543689	-0.222335657201897	0.116395403048934	0.743964175467696	27.8574182145816	2701	0.0117718665428897	0.0286211677368718	0.642189453320499	0.104110797225904	0	0	8.91666666666667	15.0421796976928	-0.137393074598824
562	4103	1701	0.816433213650185	46.7268324193205	1.85374311192019	1.79866134641421	1.92355440985389	2.76062795837614	144.119583344163	652.221327468093	281.802927847969	0.363575887085764	-0.455035378669058	-0.0361521480503807	-0.0296734513885288	0.717625212049351	-0.368598271985353	0.796457885763386	0.541496394303921	28.2040003562781	1555	0.00640793737024579	5.79399803976224e-05	0.243825711327648	0.153089735916206	379	0	200.138888888889	21.1076931553329	0.0229719683651262
563	4103	1702	0.856829061171563	50.6098467372684	1.94572418876294	1.98553656969079	2.01055448547092	2.89037899006158	136.752738862301	653.276403954392	323.323797622055	0.36368634240727	-0.492103148645314	-0.150770602971559	0.121102541419824	0.643766232819866	-0.344750712018374	0.833155284213668	0.557629359601681	27.6748347617433	1500	0.00571043329081897	0.0015983251050682	0.275168697498003	0.179209412819097	373	0	194.138888888889	20.2338198105941	-0.00448675946905885
564	4103	2101	0.18851726831973	50.0860764123209	2.44845734109943	2.04535583391104	2.40820488140669	2.716158406402	139.314335167578	567.048400097133	197.63671871028	0.726008246182924	-0.439403379781448	-0.26854865496275	-0.14241725042648	0.591362157691553	-0.143078274092136	0.463380044381122	0.793680011406926	29.3001799072245	2423	0.00688013397863525	0.15288503564493	0.478005120074447	0.947776812740084	0	0	253.444444444444	18.705525590517	-0.373569499957861
565	4103	2102	0.81595809812831	35.2170230591448	1.99902316223392	1.75019822298701	2.02115794332556	2.53467857499913	139.166486259293	588.048937294526	195.134376425172	0.594791536758501	-0.462787216461185	-0.231184841824131	-0.244074370629695	0.814682618625467	-0.221896047517656	0.574732325491033	0.792952968678646	28.6861362374283	2242	0.000517716263790153	0.0873247518427644	0.456600560386143	0.545253367197777	379	0	260.472222222222	11.2750429467798	-0.155791822039589
566	4103	2103	0.878293038086642	36.1568593588315	1.92284871653032	2.04270548321647	1.96248944329312	2.62958620357984	144.116085734627	615.243131367177	223.089768623011	0.541252012416989	-0.404886936892177	-0.285335631874296	0.0322773458732065	0.915869611248122	-0.209181924251071	0.607393766327525	0.794440158194207	28.253800495471	2116	0.00156062764920279	0.086539124332261	0.395103142422373	0.482857828537962	0	0	367.222222222222	13.1876973464929	-0.144893220016117
567	4103	2104	0.731323885604319	33.3087395097527	1.97754247711254	2.30058475763878	2.03393179237711	2.69955121754121	150.104130289203	594.88676904388	236.442394127707	0.69482237280243	-0.455869808546445	-0.284930533465972	0.0469451650446566	0.935434951428074	-0.150067926254642	0.466030277004936	0.826404836696709	28.6322729047575	2220	0.00178538535247835	0.104939992105603	0.413755829195275	0.977131199103168	0	0	360.555555555556	16.8491182232766	-0.185016161151594
568	4103	2105	0.937520512008508	45.5993416219536	2.01764600977817	1.9256739947298	2.08095530449687	2.71992462826839	145.496219023438	645.9181323842	272.248169264792	0.407010072568114	-0.480374967135257	-0.124123041470288	0.0962355841432503	0.738385590698097	-0.326467725746812	0.727506118518623	0.708643679580058	27.1662087517894	1836	0.00372785588820028	0.0322763581955341	0.325720094500344	0.392423200251608	57.5	0	10.0555555555556	21.3044362782508	0.0177893023674711
569	4103	2201	0.208070505327967	36.2097183569471	2.32725617713811	2.39104348891764	2.33780444528561	3.12597550887711	149.333385611031	455.777871754732	217.994573000506	0.766360639042339	-0.0974721843021892	-0.28288262937455	0.191633885316716	0.698279591105103	0.00542532946313058	0.404516782333509	0.758600442193917	27.88511937909	2421	0.00234437726565874	0.0673916148647691	0.341717251695128	0.580374262708067	0	0	107.111111111111	16.357778614849	-0.285861720289325
570	4103	2202	0.255295154980039	32.8045046608957	2.06299518838554	2.21842727332279	2.1079641193518	3.15860688311963	137.238204161488	424.660785500252	265.52801151311	0.796229141777777	-0.298377043999308	-0.265297010516408	0.412269391409852	0.935052525022172	0.0553524148933828	0.393429285245944	0.808562339862711	28.7172279100845	2245	0.00110339736604754	0.0334496765736877	0.223770289835393	0.428820586629989	0	0	107.111111111111	16.7926976029316	-0.166363191374787
571	4103	2203	0.436978575903635	43.2588852707144	2.04270809287719	2.21913492905776	2.12317052638823	3.06805047910693	143.548670861062	453.861978547883	326.868028452006	0.582948277951618	-0.451693847353803	-0.16830564938429	0.481039014783572	0.701829641793296	-0.142388407991276	0.659574304364075	0.748739441492914	27.6724081518017	1833	0.00684067393548924	0.0145334423545609	0.217198820593961	0.448725480291747	0	0	1.33333333333333	22.2316535992911	-0.270493583716737
572	4103	2204	0.271041488440559	33.762688636812	2.12969956057668	2.22073706531488	2.27942086093255	3.43680265284055	139.697035737452	439.486522107492	335.959491475596	0.796612771643771	-0.378999108195918	-0.196994942794952	0.565360230178076	0.894978261049388	0.300436133873431	0.462464560748414	0.775367713661066	27.6874984808431	2063	0.00698979328667532	0.0229252912834548	0.257147515793307	0.141445341000373	0	0	107.472222222222	20.8053700394651	-0.392337714952802
573	4103	2301	0.243201554475692	37.4060065059209	2.72248302904002	2.3494396557164	2.68515188991413	3.28358528264692	132.302703575444	602.560118059914	214.991817347394	0.816647594562915	-0.174255648995553	-0.225756301544036	0.0983842342560906	0.680572907450345	0.187571462273983	0.416164928543268	0.744190986470102	28.6253372578872	2492	0.000952664995573531	0.107300338008944	0.306833830271647	0.27378935025666	0	0	1242.47222222222	20.5371394731367	-0.362233536192882
574	4103	2302	0.303381534107866	52.6032039689942	2.97968343863541	2.30691592122755	2.92040997392279	3.23765567169715	130.785957078329	592.938248649781	206.179954365709	0.731668302270155	-0.288931845039747	-0.193333877137402	-0.0427187861536891	0.648886079918878	0.764780505501056	0.446038949018729	0.646474100585569	28.3491495203564	2544	0.000847897475372357	0.117921238456338	0.311922735197197	0.210652312925163	0	0	1135.36111111111	20.3660029690732	-0.491978914369687
575	4103	2303	0.163915328094156	69.6316858751987	3.22857274456555	2.3326890568638	3.12492180171503	3.24340362554888	130.785728653788	634.955077464839	202.178935810191	0.240704062728286	-0.359636988774109	-0.15644781053935	-0.107450360973011	0.630452526791122	0.835832959734399	0.461587121938937	0.614341627852606	29.58620664931	2582	0.112936009851226	0.0803325170247743	0.316323262182602	0.142881659097818	0	0	1135.36111111111	20.9043277124031	-0.485442239429614
576	4103	2304	0.49189241324406	35.5571572084655	2.39853240060871	2.15640955893115	2.46309333690982	3.50895551113161	127.806489148074	612.431189275171	276.878308607068	0.715380743152253	-0.113984818891714	-0.180472269725719	0.277831308505381	0.683387901492556	0.341710666025714	0.341614053998749	0.708462946765099	28.2030718148258	2354	0.00125048638819576	0.126315787271021	0.258640029374732	0.175455926956553	0	0	1135.41666666667	23.1307745167885	-0.447176520076514
577	4103	2305	0.0622873540551965	40.6068805729771	2.69393154691958	2.24534217952461	2.7606756732307	3.83922748460745	150.695097868983	637.890376628834	254.655207250604	0.785214873805598	-0.181796427428456	-0.20581789257007	-0.0030834695688545	0.559923761891728	0.609611402320458	0.447114638026698	0.612426866819925	27.7044488966507	2480	0.000246245777595793	0.0958717876644813	0.1697360180739	0.121186354459196	0	0	1135.41666666667	20.269311795509	-0.49324631595999
578	4103	2306	0.522532074972373	34.2076404157156	2.3535956121141	2.20309014039494	2.41413712050595	3.75981500794855	140.53553308153	683.605019253064	315.676055921557	0.700226483044202	0.0513917224052397	-0.258242830814818	0.290215716241842	0.629060647250613	0.387403251666357	0.27435143928943	0.595928674211525	27.3650583879083	2308	0.000424083496810818	0.0974244872979117	0.267363167446234	0.136588445943998	0	0	0.0555555555555556	24.3552966314573	-0.482508324958364
579	4103	2307	0.507960867421126	34.2008914826393	2.25292058549794	2.19989888079798	2.33913226541109	3.65507402853857	112.128431850222	657.905971654811	318.083150056654	0.57056811734408	0.645704508093428	-0.245048667953459	0.427606494796037	0.610372528740387	0.676187908718298	0.24651075235797	0.533101868702625	28.2108845961377	2228	0.00361899863831086	0.0941114247460368	0.340501198272754	0.134983530688387	0	0	0.0555555555555556	22.4760827153977	-0.0660711661717255
580	4103	2401	0.896885212700746	41.5578497951339	2.68803587737949	2.32698459824203	2.82002243605522	4.0271966415364	145.214022161634	478.821872830898	259.801249233771	0.733429962952471	-0.15424118258021	-0.252245645879171	0.0338964219506314	0.446446572298688	0.8089156765298	0.777802517203143	0.534174428051216	28.1522841477762	2494	0.00485809221335623	0.0158228528256435	0.182942390710407	0.057709449703704	0	0	1482.16666666667	20.695217395658	-0.484356341695461
581	4103	2402	0.605013547609114	46.5884611542752	2.84501135342727	2.35375826860226	2.9450066843346	4.05465507282689	123.252884003752	491.555680408261	231.923621838442	0.196764215905469	-0.170390196655598	-0.267158800230847	0.00115199660498981	0.276734638031104	0.758191411021889	0.887510330992991	0.321791361775624	27.3798511941149	2520	0.00603381340401553	0.00575686754179441	0.175541985413444	0.0181052157311069	0	0	346.75	22.0003092096515	-0.479412803740145
582	4103	2403	0.33780084571038	52.237810409674	2.99176500862025	2.57826039443951	2.99184366041391	3.72350353897653	106.203693918645	532.863266314993	215.565884848857	0.095584035374148	-0.299461644187171	-0.228452907368932	-0.161930305364303	0.0170641038384911	0.602804961881495	0.724521799209536	0.0351396855797992	27.4910485727392	2577	0.00618813331245629	0.020195438419159	0.282539267588803	0.0280389451284393	0	0	346.75	24.2425647158221	0.651397801512338
583	4103	2404	0.167029643459558	58.3231814228682	3.18477173753352	2.74056773449543	3.09508162861176	3.67721078237429	115.63191619108	568.977338339309	222.245971563905	0.0515212015470101	-0.372931581838343	-0.0990198154638131	-0.230700975978267	-0.053478537011006	0.573526314775244	0.190473377046687	0.0128090464606885	28.7696310646341	2627	0.0138573038200401	0.0753528373104006	0.335706688930709	0.0831469078191549	0	0	655.222222222222	20.768805032602	-0.447031656233439
584	4103	2501	0.34251188056787	37.8944201344628	2.5356393860116	2.27204814293621	2.63742482829769	4.04684894274433	115.69323344779	498.410035229507	290.795591974351	0.301953760909382	0.0868104753549626	-0.337880635116934	0.189977714189129	0.475790154359168	0.854605099844379	0.431187669685874	0.345709037936342	28.1954547352104	2346	0.00600277128876799	0.0154465530340452	0.267341399138569	0.0918377366279015	0	0	0.0555555555555556	22.5070803924147	-0.405105935169434
585	4103	2502	0.383771761315178	46.1436591661606	2.78206035599538	2.32313483253638	2.88241527851913	4.0162098099339	82.1126274320644	511.201950519432	230.461188210366	-0.100247188966934	0.125919582970435	-0.301064029024409	0.142555651941268	0.0981763501393686	0.648814583610128	0.645427528804866	0.0336207715557168	27.1328094557754	2397	0.00741537049932063	0.00665442713575671	0.141585503460889	0.0367092198697988	0	0	0	17.7792111021478	0.716079710226197
586	4103	2503	0.130529699878343	48.8629620479039	2.91051803642775	2.53879870759017	2.91378138306265	3.70854309087012	83.075683689404	490.389382138519	226.184283825072	-0.0537359633171657	-0.182169411501013	-0.244280731973284	-0.101999123957795	-0.123369910821974	0.544621092033983	0.710899548600715	-0.108746744479093	28.5359156988932	2489	0.00288841595430711	0.0382786261545323	0.231924602438121	0.0752385338901118	23	0	308.472222222222	16.1849471705714	0.622449582703931
587	4103	2504	0.0630295074094057	53.0464322518867	3.05936235671192	2.7730510204001	2.96031046000249	3.77009055634873	103.661691369798	535.863787728707	234.46543479732	0.0663505289552542	-0.268949253720076	-0.10868319817528	-0.11155056483182	-0.0960406569829707	0.544351619020491	0.613885320282651	-0.0672014983486074	28.6731927084995	2544	0.00803878590136452	0.0347419646767511	0.278310548318017	0.183366375927544	0	0	308.472222222222	24.6163415880184	0.63962987438525
588	4103	2601	0.644051306343714	38.3662917570187	2.33067923515321	2.10789349694445	2.48851202302491	3.7582524131807	95.8080596005578	544.010564061647	289.074230500982	0.0407960679953388	0.600674469209576	-0.251891102226378	0.461768035495178	0.349297812719801	0.836483626890327	0.0226824648981638	0.214042447078475	28.3394140520414	2198	0.000575099676206687	0.0892372627300062	0.255803948708774	0.159357365627261	298.5	0	0.361111111111111	20.1157962585771	-0.439349342927272
589	4103	2602	0.374661112988288	34.6451725277955	2.30235330499248	2.21412549470711	2.50115516470373	3.65358495521373	117.455029505595	516.987421928441	309.666177280476	0.152316568761274	0.907128303584047	-0.255623195594292	0.655789018959665	0.465404487463585	0.851779045509061	0.29926561906079	0.251554020833494	27.7947588262378	2085	0.00497769883357349	0.140514124972377	0.331295433732712	0.145740029379327	0	0	0.361111111111111	20.1427385867894	-0.500796384680324
590	4103	2603	0.413583041805422	49.1124047417398	2.6627300889405	2.43789691046944	2.71976550392336	3.76800954655171	67.4100955061591	519.457452206065	224.211263979866	-0.16076492299932	0.212909756404911	-0.274006510495273	0.0371332440692861	-0.225540509333947	0.632793018686174	-0.0985208640395919	-0.132471642877759	29.1390146171485	2323	0.00212480142703745	0.087224044066608	0.220404220868358	0.0719924906090019	0	0	1661.72222222222	12.6114408232986	0.659435049664203
591	4103	2604	0.521221459715372	58.5117358344348	2.9436528476959	2.79856133333751	2.86590892107298	3.63703268098546	87.496647722106	555.210638801986	245.505230036137	-0.205055680785828	-0.311326882551434	-0.187483473500961	-0.124487852518749	-0.181100186674556	0.529190455620691	0.514434847724815	-0.214104189670655	28.6131031286917	2425	0.00183071746462965	0.0638278336251093	0.282963743835554	0.161916248094177	0	0	1970.19444444444	18.7445419024025	0.550544276855376
592	4103	2605	0.395581597055366	70.685900232642	3.11371997519109	2.85764721749518	2.97431729694253	3.75269497967747	93.3307957250512	658.321520885648	238.386231561044	-0.240975197227135	-0.156126028913312	-0.131718603372048	0.0911022578577493	-0.0335318183586234	0.529076108908583	0.0417143986529176	-0.125915591054983	29.6490761503704	2464	0.0859898111172865	0.0530012513310072	0.22466454950484	0.162088766116486	0	0	1620.83333333333	22.4880441407647	0.447306540249974
593	4103	2701	0.410897751236144	48.9475716342726	2.39418625450824	2.39380079165436	2.53779010894475	3.93127908904236	101.584809013417	548.340378915406	263.626600663481	-0.211111796418268	0.363261788306207	-0.306274174188378	-0.143816811291955	-0.259623908000464	0.695741381139595	-0.141059749218091	-0.0983164582705381	27.5048021871646	2169	0.00356797802065502	0.0753238807731467	0.37624156347599	0.0464498209211619	0	0	736.333333333333	18.2564249745236	-0.481562940530915
594	4103	2702	0.0876826040729514	49.1881796877208	2.60644266161062	2.61225346693194	2.65146347007615	3.7104864500403	90.5453832924179	599.161071590329	231.667607334373	-0.191923328957901	-0.474380608581195	-0.286345646192329	-0.499679080018087	-0.368144434385106	0.618369753197972	-0.0624547929853575	-0.122755357017124	27.8698649606903	2209	7.16983012687532e-05	0.105695809903322	0.262768395107654	0.06973480935193	0	0	736.333333333333	21.7449822046235	0.736265154284282
595	4103	2703	-0.00495147328401956	60.0550736328948	2.78585645918118	2.82040145234875	2.73911298627804	3.5209878901479	92.4863310521082	547.028590656217	236.007209088765	-0.284701325618409	-0.344695432396993	-0.232898633713355	-0.169688424020632	-0.307040664091185	0.529233034633203	0.202999841021249	-0.206147964862889	29.0674892628754	2274	0.00542848513740437	0.0470679835549693	0.359470509537871	0.121296484175149	0	0	736.333333333333	23.5663166893125	0.621976592944294
596	4103	2801	0.476488913413541	55.7216081362339	2.41515787128849	2.50494671054947	2.55826297294767	3.64990088056758	101.74925202041	540.556436676085	247.486698487282	-0.253721301852382	-0.232975905395032	-0.362917419574203	-0.45545864477371	-0.345914978322792	0.633022340253734	-0.00935413334462101	-0.160534435818628	26.8495599331375	2110	0.0042161993619299	0.0606475149128993	0.203183154730926	0.0205566394416595	0	0	355.111111111111	17.7162497862018	-0.0408422802506914
597	4103	2802	0.330490496821511	59.2374336839084	2.41884651666577	2.69314727053301	2.49470367169433	3.42664333948413	95.6371499858088	516.461888929137	234.003114165124	-0.291886721708761	-0.147994217511411	-0.369415011263906	-0.454713043005091	-0.373346929571821	0.529564845064617	0.352055904452606	-0.231367864178761	27.5356167780606	2050	0.00038927053352153	0.0957755557795768	0.175951350904019	0.0285122638050297	0	0	355.111111111111	20.1865741435101	0.603383372604397
598	4103	2803	0.196833381529559	63.9834349008898	2.53559040133141	2.67543026545269	2.51908611550068	3.24539312881176	106.11609358136	505.501046585574	226.269999052829	-0.303435571123678	0.0831783417969922	-0.348310664299279	-0.0378129421687194	-0.323071646615792	0.529467160871526	-0.131994001079904	-0.195203755321563	28.6770013463161	2074	0.00291708905195614	0.0431340619567234	0.286159730064609	0.0370684151889118	0	0	355.111111111111	22.5364380585663	0.477552323437558
599	4103	2901	0.633762120508525	52.953395518081	2.01992880161188	2.29350142337564	2.09828813714221	3.26816298069739	110.986419158455	624.591196522234	354.245704114035	0.429189809773046	-0.296726133864253	-0.00572843221645049	0.445266284630174	0.66289154191534	0.282874384567612	0.905753987345981	0.664505074966516	27.7965731505629	1400	0.000644299355129276	0.0845530381848512	0.122886620875981	0.165985143709275	2041.5	0	1.02777777777778	22.8273468795647	0.244897797894217
600	4103	2902	0.417255170960269	36.9326928465139	1.9855443761182	2.18967915769808	2.17199596386391	3.26029431974657	129.461877219437	535.66881140217	346.192961824762	0.693987315182797	0.705753108807249	-0.164982122334909	0.855403532925609	0.797031960392032	0.823249607290736	0.8492110762253	0.807875345723342	28.3063451390172	1764	0.00387440492720929	0.13561366564307	0.250331931207638	0.175348140055436	0	0	1.33333333333333	21.4962538273663	-0.501704149516652
601	4103	2903	0.537766059092539	41.6315809836631	2.08496602071053	2.26298000875828	2.21665535336055	2.91214630579713	88.8067596423361	525.467770464375	272.7551809871	0.355876790732727	0.855841198608692	-0.231658794436544	0.791253095207578	0.75915854736957	0.772873634455203	0.737032645952716	0.540380298510894	29.1429301017971	1766	0.00079645717215062	0.0875474117440071	0.173319273225153	0.0922580117252593	416	0	1849.38888888889	14.44564605272	0.774900549209679
602	4103	2904	0.70490194534135	47.981938237424	2.22463051364898	2.57728053054975	2.33533652246685	3.12833850700936	96.6675848704706	554.732515008209	246.427723272246	-0.0972666180413248	0.668524151507407	-0.391513657095082	0.69641273037584	-0.197820145463496	0.63306803497547	-0.0332514003439345	-0.0862344843066184	28.7782095832462	1951	8.48875493099713e-06	0.123424714340976	0.189326122085175	0.139684149148154	0	0	2204.19444444444	14.0015028619628	0.696386702146927
603	4103	2905	0.142902038156221	77.5838046049258	2.38138128154947	2.78814023451616	2.35951674143192	2.87714284581634	88.3497349032747	586.722469450634	229.013622026799	-0.329781249189995	0.63681119067604	-0.325349790915178	0.483952100190748	0.345136932567115	0.529677413426102	-0.372139518075851	-0.197908101446391	29.7801702551215	1814	0.0331653659296146	0.0577327633928844	0.209802105083173	0.111056215175784	245	1	1849.08333333333	21.8599893248866	0.621924557941253
604	4103	2906	0.798516318499802	39.7991956701131	1.96243427207309	2.31375677412669	2.06279827996254	2.91708562722361	79.0781410849292	498.088989633526	263.353824085415	0.584219174633066	0.837946033112433	0.200351985208633	0.832800341514076	0.57790924050226	0.804836321042217	0.833695994083884	0.694595006190571	29.250358414754	1508	0.00186490285281783	0.07190691801174	0.115965310867785	0.0661480806629777	1289.5	0	3098.41666666667	15.4230633350786	0.813350065459783
605	4103	2907	0.637039567691552	60.8215755627315	2.1100357707261	2.78171307019886	2.09524709659883	2.92757228030679	82.3078614083069	581.328754984697	225.537410675769	-0.114446774345987	0.791276066936296	-0.145522354128568	0.854278483410047	0.514770295155245	0.603354332105029	0.219214515261689	0.447519653893973	29.0415891063703	1517	0.00115161028915166	0.0565506162159246	0.271342166720337	0.0848490350845345	0	0	3098.02777777778	17.5177760499871	0.695947227737926
606	4103	3101	0.682785424613646	48.7025840895635	2.09396499365542	2.53623949677274	2.13981927246835	3.02922341958838	70.4390531452621	480.356983062634	306.02287494475	0.324088443382863	-0.457936970760029	0.245930202689715	0.318359333973302	0.607425221006858	0.597476702121039	0.777868055622465	0.585802358153713	27.3386085663838	919	0.00253648128706841	0.0235173019891539	0.0396183545593558	0.0253537405261505	0	0	2590.41666666667	16.6154100988895	0.811572618732611
607	4103	3102	0.876590454750317	48.1705829263023	1.97594169106125	2.29459341063358	2.06921661681188	2.98805231555466	73.9552482982383	456.024801276205	312.641551660527	0.428664385577292	0.147633674499344	0.2040540731442	0.706366162143934	0.574173487984551	0.88610773830799	0.725687622163725	0.66112550287605	28.8190797549745	1150	0.00300095756570884	0.0388401072305541	0.166046581762243	0.24898661210382	0	0	0.75	15.7859598843503	0.999599666559254
608	4103	3103	0.836831868117901	37.8629114340131	1.94910004265882	2.30830029025661	1.99731383504336	2.7812532314063	59.2386107234716	456.50340747549	238.992883537701	0.499852224442201	0.839444280660548	0.118877470136531	0.894879604169791	0.543057205166076	0.86819200768525	0.691365036869951	0.733770046448948	27.9850752199701	1248	0.00470985187085902	0.0348287025145898	0.140450087440553	0.132159719009887	90	0	2251.11111111111	6.80942757365676	0.85405644513278
609	4103	3104	0.781555958741491	37.0679793067903	2.04404084596945	2.58012834510458	2.08580461030594	2.95717619272259	66.1186891768244	463.888238193853	216.586963933112	0.39367399839101	0.73995084353721	0.13742364227614	0.956653193306238	0.526669362456992	0.771581842666924	0.760461205789679	0.713217710017691	27.3891492947527	1267	0.00352270637293369	0.0374931736539236	0.167565930750496	0.161220406171421	260.5	0	896.777777777778	9.8018257587845	0.813708069895406
610	4103	3105	0.855594529338863	37.0291314736021	1.7977280206814	2.17916965049576	1.85236753248986	2.67792549539129	50.3247089595168	399.215454447074	247.45250683787	0.436390087028175	-0.284483791213437	0.0242919987759627	0.359227406331531	0.698882776131075	0.666760763155487	0.709039427209569	0.595226424731805	29.1054871185097	596	0.00261569550529317	0.00732065747270135	0.00244837212967181	0.00219943775638554	3698	0	1817.05555555556	14.2205711182997	0.85284545877143
611	4103	3106	0.856465108072436	46.3176007993477	2.03072646884962	2.68667625693954	2.14823766382972	3.04760976171649	54.8785725473675	499.581170591551	263.826917860342	0.346804241818073	-0.0970224396898676	0.0788690022284955	0.622918895008341	0.535106977344453	0.852556079387798	0.744965702285322	0.68829490762221	27.4575838213	869	0.00469304349569213	0.0047729511940752	0.0195421409333247	0.0814435577611997	163	0	1353.94444444444	13.5121410025602	0.935758281081192
612	4103	3107	0.760581770115401	38.946379420427	1.95176525207176	2.46197136201393	2.03925768265447	2.73331013924811	42.628699666386	443.09450050443	230.332616182779	0.424748649197334	0.713585641678766	0.36652508515721	0.874025928934274	0.587923800729024	0.933274241162488	0.694218565840792	0.674987198159862	30.1729468001815	920	0.0131094285323453	0.00707888359360013	0.0637402407133086	0.0732467715287325	2650.5	1	1354.80555555556	3.96759072070648	0.915615251109247
613	4103	3108	0.759367617323059	37.5551640381478	1.98273696781546	2.36434417963185	2.02507046289108	2.7020136013759	54.2658478158048	452.630874829886	212.422305571413	0.333381912498664	0.572874902910267	0.585386107633805	0.893360189743417	0.554645956119054	0.851471048824676	0.799543408226496	0.763696739040089	28.8256280115573	1112	0.00386015079556463	0.0112299312899134	0.0742048904463013	0.151443877218485	563	0	1630.86111111111	5.4147260031882	0.89505081498999
614	4103	3109	0.836561178932931	43.6933386307727	2.03989942839272	2.65874735023205	2.14280224816981	2.91849846073223	38.001553641611	466.095943182174	218.931629243678	0.423573451970155	0.112565461466567	0.188451392302199	0.925482656140301	0.536868764284239	0.867741414946261	0.709044156050632	0.720838004826439	28.2965765617528	726	0.00159238866133155	0.00455409888872314	0.0417003469793582	0.003603333323415	0	0	1353.58333333333	4.6486072780294	0.978634971761545
615	4103	3110	0.730148091906519	41.6465570558837	2.00094351015445	2.67250049941172	2.11147439168466	2.68322524008147	35.0531650165662	451.93101978263	173.531765671325	0.448993112789503	0.525279336065471	0.255271923632096	0.729342872375819	0.570673246971549	0.949667902440354	0.640663643585152	0.799545314378014	29.2340177020538	627	0.00354387836483549	0.011295851353199	0.0283134107752657	0.0143732540536592	0	0	80097.8611111111	11.256425725491	0.999829674732565
616	4103	3111	0.668321588219092	40.3724775957546	2.06575195322402	2.39648222094935	2.16122429619632	2.78923006096865	41.4090947486752	476.019038139151	194.720108401653	0.545347513693211	0.785085791707252	0.432779127820599	0.66180710925797	0.661336548844556	0.916130683425194	0.498529045378641	0.73647609586772	27.7526372800032	792	0.00405261768059135	0.00251716293849454	0.0173045512323972	0.0197387270743553	0	0	0	8.61642674268379	0.915645100334219
617	4103	3112	0.778232318402957	38.3968388499269	2.03907704308272	2.16371391176195	2.08820292033348	2.58734954113415	38.3473732343036	465.291297535261	188.913616968083	0.382405427646765	0.785923211267479	0.507192146024786	0.93610106174759	0.60565299583047	0.899466534836664	0.663044318923512	0.763472645748289	29.1188698858869	946	0.00408900380783753	0.00898195969089426	0.0206795555647022	0.0175926447758508	481	0	1363.97222222222	4.41972616702336	0.813468823081304
618	4103	3201	0.560324172857046	37.8418915960758	2.12220095255585	2.80347719135092	2.16183539509493	2.92718604138044	67.40933926641	674.523182554466	202.540303114118	0.0886208161110768	0.545669090839925	0.591510306284537	0.893631483688815	0.50418700758901	0.724493361017606	0.353075544264968	0.71465756027918	27.4584387737182	1242	0.000580945725260833	0.0642809218084167	0.00815695661442743	0.0385375645041325	0	0	1630.5	17.6814230624733	0.813722920978909
619	4103	3202	0.640248536078346	45.2205449544943	2.22730400604593	2.68238521652891	2.21886304449297	2.95443689261972	67.900225449501	690.451717743381	215.144377067372	-0.101155171171043	0.566706793698411	0.416045256137879	0.894003441988973	0.526781384827792	0.692658817862974	0.268502343414426	0.56590966886002	27.7426589882863	1294	0.00421430609518664	0.0603655152410519	0.105712044545811	0.0293301761723336	0	0	1630.5	16.1983356489734	0.715636713937724
620	4103	3203	0.673869145357783	39.480266658484	2.28577769577668	2.643144819792	2.29242366234926	2.87386051665187	45.7470414264561	722.509529255898	198.886981965655	0.0972660659302762	0.621460609611068	0.145715131944083	0.853184745321601	0.487100241804026	0.802369307894717	0.369996814397323	0.735274169169648	29.0292668863014	1175	0.0222397002943512	0.0637209847696595	0.0167132462825672	0.0156759138254289	0	0	1629.63888888889	5.22465649360887	0.695742507271412
621	4103	3204	0.613538818481865	37.5748397113669	2.3526258010353	2.70958040757248	2.36553333621464	2.81682292170102	46.4533915164119	734.111403665406	195.71259765807	0.218922724924771	0.67593164558289	0.303125115242374	0.915215395747802	0.574584513372179	0.834401717311959	0.647059644790042	0.729856881137562	27.7733112717831	1098	2.4519900772158e-05	0.0570921675514869	0.0666353649154198	0.00585107654600325	0	0	1630.13888888889	6.62105940282379	0.793181692702356
622	4103	3301	0.602056834043609	36.6404108201064	2.38474334724237	2.50540604274577	2.42667483112105	2.9165904094649	55.3165326735572	545.093560195631	197.729163187009	0.281434062593519	0.753847805188914	0.504137696232126	0.978353048267042	0.626525307192117	0.802332839446852	0.849989842750709	0.497214603507236	27.1952895789986	1023	0.000532339111297934	0.0240120278858975	0.0715213527334917	0.00831868051477036	0	0	0.138888888888889	14.271735641171	0.813537613479939
623	4103	3302	0.486058533549352	43.8681457623543	2.83052923620752	2.78283547729009	2.73933719881451	2.99825500439601	67.0075456378915	649.389060933654	219.486931731901	-0.159305510711024	0.668514422925083	0.614540563290436	0.894632584020719	0.5894877852191	0.69250627285817	0.851758976274492	0.199345677498188	28.1794994065546	1053	0.0267628655537615	0.104243229849766	0.162465595710315	0.0160533661170261	0	0	1.30555555555556	12.2506291885041	0.75395401866477
624	4103	3303	0.787090613672969	38.0278645425829	2.40727243752078	2.24578551903654	2.41632818812928	2.77242875933014	36.0599100071393	521.430724257305	190.573033660299	0.383222016417769	0.854051315308551	0.501492427625431	0.854048652011137	0.680445738632078	0.802304521015971	0.869574194010185	0.6271519877925	27.6114430067039	946	0.00167656911804041	0.0355438292068665	0.118784603865463	0.00736601927970904	63	0	5734.61111111111	13.3966416477734	0.754030757682209
625	4103	3304	0.572293130098131	53.0243435384516	2.87842036172214	2.53640111711356	2.850540412243	2.9854785830389	57.9916036152024	530.887882397539	199.844647676899	-0.245770769628063	0.625244009784569	0.435203577423062	0.772021386784027	0.720048991197985	0.692430994661486	0.743965294200087	0.571189988018258	27.9871162774862	960	0.0172807196090064	0.0656939259343119	0.223883669186341	0.00932936560907305	0	0	5724.75	8.98652222098816	0.794168323775731
626	4103	3305	0.736686383611116	34.1000427296296	2.26180166867226	2.48990122706651	2.3129459325336	2.68463082839391	32.6639808082895	521.687282585698	165.863310334111	0.489313787141461	0.872172801780247	0.359717541201208	0.758076371273623	0.778728217118437	0.802294130915397	0.67840425325192	0.700572644883406	28.4029661488993	766	0.019539404822493	0.0191975697640163	0.153700938439874	0.00822076483371448	1157.5	0	9.88888888888889	21.0834137057043	0.793084927462864
627	4103	3306	0.665722138465934	39.7726804234663	2.49086095818032	2.31383447478708	2.50126772540547	2.693584562523	40.3003213571505	524.982727461658	183.687019408261	0.440766114202107	0.838959461865334	0.276634016840452	0.772938641627917	0.774161931756567	0.786101161139336	0.777802857955763	0.565795793817733	30.8745769019024	863	0.153506506210688	0.0341426193251407	0.241307360710142	0.0481326500114042	11626	1	5733.44444444444	5.41796459287424	0.754329435344069
628	4103	3501	0.758886643706908	28.1505129840166	1.80685679020999	1.75714467602509	1.87991281310544	2.45171256721917	51.0348672178491	427.090966356994	161.006891207204	0.517461978779057	-0.00642445937558978	0.144673090329902	0.486653257025001	0.7776920896453	0.787427706544588	0.74323893385715	0.717901928898684	28.7931677677551	378	0.00444358895846229	0.0111909057535886	0.00325519562120329	0.0201504245576641	10297.5	1	836.222222222222	19.244176969011	0.957233181570588
629	4103	3502	0.838859554957666	32.4662045897899	1.96907042359848	2.39988518355066	2.05027184660746	2.65517827161779	42.2386702455417	464.353815710941	188.495133061359	0.449555428510801	0.0549189881018815	0.207738211052305	0.486274143152302	0.836816252904916	0.772175499845089	0.814976337572688	0.686520433991969	29.2081589923097	482	0.00398626922233359	0.00870467067139404	0.0990573589536979	0.0198891703515659	30979.5	0	2276.11111111111	17.7774863975669	0.915008005842551
630	4103	3503	0.797300108720399	20.4850207211616	1.62748690292674	1.44934465961435	1.72250967550649	2.12308542425995	43.4482708371055	390.449736262328	111.719131100061	0.557816488173733	0.270800061729084	0.263662584225511	0.605002437442243	0.83557669879013	0.883350208163264	0.779587572125262	0.79654509457839	27.9798975080643	291	0.00251984401937268	0.00796977989911292	0.0245460028515569	0.0197837971277125	11210	1	23136.75	20.6152682493373	0.957224857000712
631	4103	3504	0.803866947385814	17.1080176294613	1.69943760234429	1.99377114343594	1.78078156079858	2.46323438672768	20.1498597718606	412.135589355945	84.0480198518475	0.746726216343001	0.475996721287943	0.441870035686683	0.762020573848631	0.937910076088911	0.999935579158194	0.726940533953279	0.896237611651055	28.7169838044605	291	6.98847554134983e-05	0.0046432851324287	0.0917087251620422	0.0170516199663747	27779.5	1	14359.7777777778	3.56351992272738	0.936418997339731
632	4103	3505	0.76104627297701	23.9493347193324	1.91708302542458	2.28420927684998	1.96855994591854	2.78349655624995	30.4288251411531	472.737496730214	123.490301806897	0.50355840561626	0.227512017272655	0.457128892809897	0.630776277005814	0.937850891496943	0.899635685201837	0.692077536007337	0.812836434231722	28.1330106127292	390	0.00500448265343629	0.00300153441539131	0.130055526516887	0.0228688008968319	14680	1	0.638888888888889	12.4471060052098	0.999886984353481
633	4103	3506	0.690337380281619	24.0672449958088	1.94281199568402	2.42185789222701	2.01163899401437	2.8133297104641	22.2766254219494	528.357807906654	103.664529635882	0.557822060875244	0.667017789070772	0.276903484061432	0.89345241948839	0.816574320744403	0.999942758556953	0.71268372431724	0.913313197506566	28.662682927085	414	0.010604858724236	0.00209469539405313	0.130302957076918	0.0199442886532737	10728	0	13522.9166666667	2.86258725127433	0.894477856110044
634	4103	3507	0.763573049372035	32.4163837130489	2.03936390160313	2.77140068460348	2.12816208770642	2.90110132425815	24.7894321242228	552.403972820305	124.96742232249	0.461940183481118	0.591175711889248	0.165162618563211	0.890967309074862	0.643725032362	0.966407229248322	0.851545314374002	0.846885213053905	29.6737987651014	494	0.0200791136805899	0.0178595100965767	0.10600339591042	0.0170139535879267	63030	1	80098.0277777778	3.70082737380045	0.936406537600241
635	4103	3508	0.87508956674148	12.5727603158042	1.1824265683719	1.31562442133772	1.24857527536833	1.67118341887169	36.5655103781668	344.39662935025	79.0682166696944	0.731989837312039	0.567814584466252	0.79319500293214	0.814757717898888	0.937789918922298	0.899759060347981	0.814666510613331	0.879276707775935	28.1778606596699	174	0.0039327456278762	0.00440903245315787	0.0122592476015601	0.0141626309793561	82769	1	95502.3611111111	16.4872688618151	0.957462959832035
636	4103	3509	0.665626944457804	16.0484293612247	1.54729672310586	1.56123792756453	1.64675809399354	2.25090314195444	19.5690520229296	430.957695095569	74.8836454693107	0.808141799157221	0.32609958763375	0.477357862266265	0.670222941976028	0.896912360866288	0.932786214226904	0.92469047983205	0.896105513629453	27.5217403445598	220	0.00147626363233155	0.00547718198221751	0.033712962909515	0.0201475779189846	12586.5	1	0.583333333333333	12.4587802471274	0.93645974990134
637	4103	3510	0.896229319445645	12.631960243578	1.31363621568057	1.50561837283024	1.41751895375915	1.90056540505451	18.3477188515199	345.257795681503	63.6149610419386	0.902371892110652	0.455272214378029	0.34185890570753	0.707263002394436	0.937691956370988	0.949658230305716	0.815824440302772	0.930172392965089	27.751597692568	175	0.00388740373058036	0.00882627111731561	0.0511749798477211	0.0202805566115921	54892	1	111820.111111111	7.4243937800181	0.936520438188911
638	4103	3511	0.796601338847636	15.4068885964086	1.7961035848557	2.23254308807796	1.86861720010855	2.35369150887791	25.2706066236534	441.218750492227	85.7771272105662	0.902958504027027	0.767714404170015	0.365111514228123	0.754669030038195	0.917467813448433	0.899673261910353	0.621611773021995	0.912710852850405	28.1495539442828	301	0.00112572186009673	0.0231324659247117	0.172414234532905	0.00759238531564455	3775	0	151798.583333333	19.7075662559767	0.792820714092582
639	4103	3512	0.839212003028555	23.9895512388616	2.02845667281673	2.6153767644789	2.10618352431957	2.74869467581105	39.3188830679989	491.030883690006	116.756279553836	0.702668774047148	0.853683506255151	0.251914218454046	0.773824942917009	0.718855591062258	0.834151616489164	0.746939386000855	0.880657849372875	29.3150782833562	446	0.0185972077635759	0.0563298591742516	0.213282699872735	0.00405562762272349	32404	1	78758.4722222222	21.6529462177591	0.792935559809063
640	4103	3513	0.724631596478716	32.9654891490219	2.23089062428352	2.80136859348284	2.29627307720548	2.78667770227675	32.1676688097689	570.992326964701	142.920058998531	0.461983269792338	0.764195135556628	0.52766723958588	0.64030988479642	0.519771322768044	0.834123790310429	0.731528916254703	0.847226737977757	29.1599845805549	643	0.0125925028381353	0.0145028878299711	0.180641914843278	0.0120870625129827	17561	0	0	19.6228170559448	0.79310987714575
641	4103	3514	0.806068744345877	31.0101678697125	2.30076308203828	2.72725233320966	2.30118091675414	2.79693277740965	28.8588365122659	545.173895292645	146.001607820064	0.69512730044222	0.818133098817543	0.19089098334315	0.682921639596485	0.68836292678871	0.802144602386105	0.483320043677256	0.489300606246771	27.5712424989797	402	0.000550946199432641	0.0284517312527524	0.282586650069334	0.0125064684366516	0	0	114828.361111111	7.97399164941013	0.695462621924718
642	4103	3515	0.739021730140275	31.1455388147906	2.34467994492194	2.89639736152625	2.3806045310874	2.96224198467345	38.8371120963815	565.345664714814	145.03805561577	0.618603485741586	0.853661413314789	0.284688279494884	0.67650533264095	0.371641502245411	0.802265766466806	0.745353302137605	0.803461938341376	31.3944648040652	518	0.173335008197981	0.0332151708130973	0.32650795071664	0.00470353785554434	217837.5	2	65235.7222222222	23.0905230535278	0.773221564751028
643	4103	4101	0.799877026392781	7.89238893820611	1.15358784648973	1.62068889310595	1.24537893467898	1.93592049267631	24.3178220887512	281.28872405623	40.8953389726789	0.983579486456692	0.872023992141599	0.530276942524254	0.915963907783043	0.692760035191728	0.96622441852111	0.77661114341381	0.93000800115722	27.9544514869172	156	0.00572179527163176	0.00361611263315618	0.000323437787316208	0.0036460672815376	15619	1.5	95503.2777777778	12.423282482461	0.999717708402849
644	4103	4102	0.899391656798316	10.4926483625758	1.03642706617224	1.14977950418884	1.12930581901984	1.57727221156671	8.28168481951212	239.593971595502	37.2707679663491	0.660597989708673	0.769863622489187	0.697141762634122	0.776755653330668	0.568975387051609	0.982933922509993	0.868986401814874	0.861275739802286	27.246348982612	123	0.00484599251945301	0.0055171169407479	0.0102031955782248	0.0221686876539623	0	1	72366.9444444444	4.55095968990549	0.957744845720597
645	4103	4104	0.817370287789908	8.32959027847949	1.15737716567607	1.32419480818282	1.27162308439057	1.67561434466929	8.21687544447031	241.041523111611	37.5003661944416	0.967270653818389	0.608826380838774	0.487748739484645	0.723445458008715	0.95874339607773	0.983032815065464	0.797542901630546	0.982376958603961	27.737862956176	131	0.00542747652264614	0.0024865943210629	0.0227114860723685	0.00530932229341119	22244	1.5	88683.3055555556	6.85642323103832	0.915285562432802
646	4103	4105	0.894850614167671	10.5264869276238	1.35812753667143	1.42896978804235	1.42128238605784	1.81428067729889	47.9787106055378	275.11970846166	74.2798262083436	0.85587575357487	0.801607013775646	0.495967017927206	0.696593310882881	0.875293614228875	0.899611996669725	0.833051593438834	0.898624538437572	27.9704799318906	175	0.00914693718995796	0.0619536157675032	0.126445409356431	0.00507710442706333	0	1	138275.361111111	23.5001236661847	0.8944883883652
647	4103	4106	0.91691430089966	16.3191658566119	1.70936698947033	2.17181830921945	1.82802627576992	2.66215853213524	23.7485233221973	322.077894592894	86.1304348782612	0.468312691821773	0.802703813146755	0.59441979728625	0.678549048126794	0.185494040524073	0.949468008756361	0.718305639966753	0.62121763844574	28.5410775851536	260	0.000544580154639439	0.0155568431325522	0.017727408304664	0.00285406752443407	1441	1	523.777777777778	5.21964802542032	0.957709148015357
648	4103	4107	0.895541411866702	19.1126074567409	1.72994110490424	2.05956422256641	1.84520758818332	2.65489038577011	55.315789059765	312.333612752451	134.975566027212	0.341748328798369	0.700744194203573	0.742471914885865	0.532140713577016	-0.0516476953801033	0.899548148211249	0.55741995305968	0.156641440520763	27.6436793348057	301	0.00481834744574098	0.022222977698124	0.0207255692197844	0.0189264696637077	1639	0	523.777777777778	14.360243991014	0.894421503822886
649	4103	4108	0.854914607345049	14.2934744421344	1.34995993464981	1.27677731005235	1.41463250844394	1.99355332128151	59.3936084362516	297.982960899964	97.3263251574339	0.442623450028639	0.63898689915523	0.801176636199679	0.531143159523444	0.463427624122636	0.866520087145305	0.759500035306326	0.635857680814645	27.734132258736	214	0.00273933268567454	0.0463146822069105	0.147840265155823	0.0506646036729003	61	1	72366.9444444444	22.5303351555928	0.93638297676453
650	4103	4109	0.855352411604163	13.8760105146608	1.79973804610451	1.41050506682944	1.87115758551434	2.1290519064131	64.1937710407212	385.640999034439	118.944420677724	0.496418795979832	0.617602644204869	0.621669265033488	0.457508233500379	0.479080031399981	0.866594215884439	0.76164555667743	0.449074395606549	27.4381750473102	240	0.00254036967408444	0.0671290067867441	0.081813411134792	0.0158223941860597	45.5	1	138275.361111111	28.4887827682747	0.894461617948877
651	4103	4110	0.916275434857293	26.0659903330606	2.14042870142651	2.38616514231993	2.16567426642738	2.55780187757784	57.7751788153219	407.055756988712	156.624075370126	0.691715170904507	0.633896589430716	0.347557512335663	0.482964306047232	0.614778811539778	0.850343420690525	0.684330711084253	0.51510271090632	29.5935624552505	318	0.0267764819064929	0.0668125274016186	0.12068355693646	0.00162801256491174	398.5	2	50433.6666666667	23.8771562906643	0.792820387842651
652	4103	4201	0.916723000769123	21.1463332915632	1.77053243662919	1.60485835038769	1.88950737344961	2.67139819696381	64.3763822351464	435.294749613594	135.882628091743	0.392368889455394	0.51061829347231	0.686864688064379	0.352226870973708	-0.010833658265058	0.883037724396571	0.454017671776585	0.182956028471517	28.5255038013097	368	0.006090237603837	0.00833333291268714	0.0464690818896864	0.0344070278731906	6997	0	2.41666666666667	19.9447319707553	0.894515596225412
653	4103	4202	0.834605831755846	23.0417324511424	2.20539988812627	2.16667201389929	2.23921829683872	2.70835331451921	59.9076182091804	554.610620602928	181.529174716139	0.30834768504547	0.618113840434825	0.313918575251575	0.479225307318718	0.30465329314734	0.770175425484985	0.603242435610723	-0.101804984134978	28.5355562775577	356	0.0081379547970565	0.041131494445434	0.0315615805124432	0.0167136218518132	18904	1	51359.9166666667	27.2479851638749	0.792886325303459
654	4103	4203	0.859933897661194	26.2080512298479	2.14193355260126	2.15755449222854	2.2269631211959	2.78609823327945	100.054437804061	532.846942649909	161.581970649363	0.00985787458864516	0.438305187746881	0.159561767214856	0.3687636998258	-0.0483471962386419	0.802039613414032	0.257455097245132	-0.0993934739881229	27.4430104273939	475	0.00477068833678006	0.00365822428098371	0.0264483563524858	0.00409377539743516	863.5	0	231.555555555556	31.6671232443972	0.773127497600287
655	4103	4204	0.978783534380413	33.1192052601272	2.33000816532382	2.50882614886676	2.36309509671901	2.9585948059437	48.3211437078624	582.823837315671	200.719537438441	0.0868298237345374	0.616600461420061	0.328922969605799	0.446078332152587	-0.105189677535564	0.770205749209909	0.620571604753007	0.00592207297547393	28.7540230130225	437	0.000841446216222436	0.0150195325861383	0.0422693003377735	0.00485808525052922	36657.5	1	3229.47222222222	24.3330307155918	0.753552172387826
656	4103	4205	0.91690631563966	52.6906865788924	2.44681689397748	2.4722822565344	2.4563607262971	3.01774940566445	59.2701900281168	651.967507873968	237.129293503815	-0.330934193217027	0.441247220918991	0.226011829051321	0.305830270505191	-0.0563915741205173	0.754378339137661	0.68620749558398	-0.147780329933979	28.3366665836833	520	0.00840714980591962	0.0180458058259627	0.0591351441630154	0.00749218425735743	24982	1	2388.44444444444	26.2968055360457	0.733747383589394
657	4103	4206	0.816032767952133	43.7869900281061	2.5555038409326	2.5405440030283	2.61936724940756	3.05067268691844	47.192910863663	581.711763016726	233.473641711254	-0.164854633629707	0.296126993143014	-0.0412298703124379	0.305192264583227	-0.117919073331404	0.754345225227017	0.26491334367199	-0.204470693797013	28.2646978134668	596	0.00185806225756179	0.0201412692568306	0.0619943071808312	0.00222785877197196	228.5	0	1525.02777777778	17.9488258554206	0.753474480841409
658	4103	4301	0.87637617630906	27.3821079107629	1.90744681662142	1.62925717308889	2.02317357865762	2.93387606602526	49.8543717282113	412.840887065389	155.78381365792	0.238203163733789	0.552621108338628	0.768878210956058	0.399491373561491	-0.131639156893871	0.899442502203579	0.461320276099439	0.198840540265318	29.0086271126164	536	0.00654428829673325	0.00483359643731597	0.0545879934331076	0.0281982155729131	14231	0	170.027777777778	9.90258530206948	0.853542413447537
659	4103	4302	0.916120966396694	29.3020622806338	2.0396507942302	2.02686796891445	2.1380135513537	2.9464706623082	90.8456680866197	490.058766910055	169.078117856208	0.0724334185489489	0.454902060646497	0.132659972102101	0.385030385678858	-0.158621472745499	0.85035721557368	0.243821003391615	0.152536146232295	28.3953741183298	574	0.00230028359465089	0.00831054471168143	0.101598618642041	0.00363484365557898	1547	0	397.694444444444	28.9829936267582	0.773032544159915
660	4103	4303	0.738886757820256	33.3816734096398	2.05055616373793	1.87875609190212	2.13856972712624	3.20471957039226	58.9817120400123	474.417014913495	210.287960365458	-0.0491616376721147	0.646394191953348	0.482495585268628	0.552548545586253	-0.0870015439048175	0.866541755751698	0.0364636301350432	-0.0764043872811844	27.7207164397579	705	0.00330288199891693	0.0132269289764224	0.0219054039038602	0.00780521383084121	517	0	1.47222222222222	11.5393884204873	0.833135033353832
661	4103	4304	0.796165890976429	34.0426845624664	2.10569098571585	1.83646993787858	2.22177999170833	3.18558319358071	54.9669917015505	469.053017334675	205.22495839182	0.228755587885351	0.620913596981669	0.565980295627719	0.414544113197422	-0.198838826310245	0.883026091439676	0.108634910395613	0.0671245818078886	28.0926407253603	688	0.00443326364319978	0.025297835793689	0.0621293171633937	0.00748985533338276	7.5	0	6107	12.3883387118205	0.793149737233299
662	4103	4305	0.83709683146149	41.48770322224	2.19821110138914	2.19227472480378	2.27147025572978	3.08339397824824	60.6912500162338	465.904090068526	238.511229624057	-0.260468952815766	0.583686485701067	0.0358145595016641	0.487944921819605	-0.255749636635995	0.850362032940101	0.179911943381807	-0.150737747608263	29.8991117589588	727	0.00881792739632488	0.00904139462803299	0.0158347585541163	0.00992612376518698	6247.5	1	6003.55555555556	13.8959488705017	0.773050030638729
663	4103	4306	0.809784244965023	39.6867034006091	2.11923327311815	2.19459005232269	2.16169613657426	3.2073606025417	71.3666810092933	447.309651926153	235.013591254321	-0.192174702637151	0.676912961217743	0.11834254142771	0.570603248533411	0.00465495204159506	0.866544643988592	0.538286246926295	-0.16166400383228	28.0182499459171	820	0.00478499557452245	0.0338050528170507	0.107575365680363	0.0281130685094818	0	0	0.527777777777778	12.3700184103775	0.833099950463898
664	4103	4307	0.660021930503074	46.8746928975498	2.28705159338279	2.04226099519534	2.29421430661884	3.36449567830502	76.0564190493447	462.752055724275	257.057578749617	-0.417686226110382	0.619968206534868	0.242917128942354	0.490963875690839	-0.257715353512496	0.802204249961893	0.563857005840541	-0.234029316648327	28.2506163319285	907	0.00417342259487171	0.0493186583410991	0.0704449982104757	0.00688133487251419	0	0	0.527777777777778	19.8747133236878	0.773062135502436
665	4103	5001	0.782422733121137	21.9182979335599	1.91294471405222	2.36184760697053	1.94550145052796	2.84134882784793	81.8810885112099	566.25825116754	172.664508788218	0.888663107139654	0.593872053121692	0.497558351679862	0.590779534320758	0.785561454067092	0.756649417526369	0.415478393894232	0.812101865391355	26.9324076888618	696	0.00354381891922029	0.0510624898657794	0.357475798065619	0.0351730866965712	0	0	5521.80555555556	22.3357846389508	-0.49487835776809
666	4103	5002	0.720540957224425	31.4404645891312	1.70284342189261	2.27441944563213	1.75030261386073	2.57885264525935	73.2886574495666	491.974514391966	211.298069126076	0.490046362319936	0.279833469604311	0.329898572617932	0.717685552024982	0.731252045993481	0.56438374804409	0.659701645741276	0.673382654649784	28.3335735692081	558	0.0141032221705866	0.0228163848892537	0.100855495939198	0.0229069486715432	22663.5	1	5508.55555555556	23.3820691835797	0.935901426175059
667	4103	5003	0.87732520694226	24.6544475388644	1.51961979910283	1.99007603736106	1.59717167147269	2.27351931053232	61.6003786331832	438.19704734934	166.455863633085	0.517072891708519	0.291019438431873	0.149987462101725	0.678280763816798	0.656238950659635	0.695624680780685	0.535164157481679	0.734325060344927	27.3786667696801	373	0.00130772016311115	0.0178011473970409	0.085579929802562	0.00288813044658298	4375	1	28608.3055555556	19.3561491519617	0.957451549499248
668	4103	5004	0.818915619664133	16.3429661696745	1.64758592269576	2.14504827248426	1.70433781123261	2.70467707262119	45.5729140902201	465.732711005237	124.661092107215	0.793823934353411	0.68202025826172	0.297699985098048	0.734818559661823	0.666785565941363	0.883331908341465	0.23331050156515	0.912840736383183	28.1592742371888	403	0.00151326451417041	0.0286314527854617	0.183607188619232	0.0377256661983525	17891	1	5472.63888888889	17.9718449804342	0.936273395715904
669	4103	5101	0.773700269465194	46.2985040176743	1.79509184825486	2.19689712061367	1.90980636430168	2.65331828840799	114.424094222964	446.938702931821	223.174091559692	0.41211038470986	-0.510941800381051	0.229358552648974	-0.197044436075874	0.605993896257013	-0.226094150822212	0.815529617759056	0.469530980360827	28.2836360050174	1451	0.00337296652857804	0.0269507545208973	0.146971095216915	0.0570410644686108	2607.5	0	10270.0277777778	10.712481058614	0.113565385828356
670	4103	5102	0.735059505296568	48.6258963998879	1.90297924428758	2.32489675120411	2.00115294075516	2.86725205670073	125.495709708748	524.44589784282	277.829285203575	0.386387903782873	-0.42133375120797	0.115652612909524	0.0857858873031334	0.698415208550223	-0.169634991323446	0.923800378219919	0.542088150621963	27.0584938497354	1213	0.00573893810037725	0.0162490870136623	0.206093969954974	0.0857318913241927	52	0	NA	16.6975689348219	0.216630900855569
671	4103	5103	0.765552190229736	40.8086072567887	1.87641776545689	2.35413612439387	1.93567314553297	2.73451224107835	98.9113861575018	485.99583523104	200.727805790869	0.398826633427559	0.0473709396063187	0.168385568828536	0.455516621768711	0.608057614253327	0.352172426984297	0.815334264529997	0.675557900403248	27.2035266098183	1210	0.0043833755695414	0.0132037420312834	0.121948083739135	0.0170173960214068	632	0	9757.19444444445	15.131046019433	0.935507124073471
672	4103	5104	0.914153672787919	39.5529376578276	1.92128849090649	2.33730019091007	1.96855153750626	2.76321453689585	106.623924142453	499.031714530418	219.265320643782	0.372041828329425	0.115017608870283	-0.0177356990797147	0.687597985250864	0.644232317176523	0.352290827326053	0.815161413623583	0.675645365982725	28.388915265803	983	0.0139759072766901	0.0348302844970413	0.235437936215848	0.119739982652739	8913.5	0	9794.5	21.5975872731249	0.169725838911127
673	4103	5105	0.874422461144547	43.1838587441606	1.87378043029611	2.35295562469067	1.93291584206476	2.73456644836944	80.4419229417658	520.175796376311	232.757640573942	0.372024791410513	-0.354628805963212	0.142846095254159	0.573587665758158	0.701532417578112	0.405312909504605	0.748895807920811	0.569938303391034	27.5394819407557	845	0.00211690893341501	0.00387197681897066	0.0936221183653748	0.0347881849426281	2851	0	37.5555555555556	19.5163170051929	0.872406779649535
674	4103	5201	0.833333187976511	47.3978473369239	1.89319756114255	1.97425884289343	1.92281420503532	2.93721575159141	116.567024619312	703.40371452123	305.628188921115	0.324140172923201	-0.410273809152249	0.148270781977086	0.162119806671267	0.641971007998321	-0.0990481749840444	0.869074162850649	0.526157335615142	26.830917426798	962	0.00631914864970229	0.00217840252236688	0.00576075589540255	0.0344832721891905	0	0	1679.02777777778	19.9027731326597	0.831811436143277
675	4103	5202	0.895503353973071	47.7203087668212	2.02686475945856	2.0195106373959	2.05175348043505	3.07037430747777	104.608515974748	688.161087490457	345.46825661553	0.32415398716668	-0.455689555865153	0.131140348734722	0.223193488302092	0.623535985210048	-0.167120565275948	0.849789288041219	0.512754734367381	27.118787655175	1126	0.00581035823493221	0.00367145768974434	0.0654969742918417	0.0258334422919602	346.5	0	2591.44444444444	18.5584203384252	0.563321228898641
676	4103	5203	0.915284004086969	46.0590848886726	1.96888657610318	1.91233716562892	1.98824298197283	2.87839738524248	85.7456366461911	693.07062100484	316.821321885784	0.310226374967737	-0.38420873409807	0.199231697080119	0.321390856246624	0.641603216497766	0.00867657518301628	0.851977878021447	0.513480719804153	29.4599557414468	864	0.00448269207856572	0.004017022652574	0.0188841113758813	0.0120757279098946	2289.5	1	4269.44444444444	18.8368435352017	0.656094872210236
677	4103	5204	0.614879858910003	48.7645300281348	2.08711719823768	2.13100365151842	2.10151322100575	2.93457510954806	76.3329788097785	659.324253702652	332.85366574715	0.323977928283501	-0.439833081967788	0.118311479608294	0.296582941515152	0.642252100456114	0.27185032073908	0.833651648390775	0.499224884948498	28.490769408359	1014	0.0040782797066746	0.0289780441019943	0.141249883887301	0.0382806993909183	1551	0	4269.08333333333	18.1717512383788	0.599540738127464
678	4103	5205	0.896648125162904	45.3947573624633	1.73113065872324	1.88657814723903	1.75071157315343	2.56475832382993	72.0027292389588	546.87931128533	277.367977793399	0.333348359539304	-0.364598284751939	0.0393197129785901	0.355776597511752	0.661904598420582	0.341224315872176	0.888012963336903	0.539599888667563	28.5836676404656	657	0.00400539643002073	0.00182893421717993	0.000691224111143834	0.00832104873702655	515	0	2596.30555555556	21.329480316273	0.832105728521036
679	4103	5301	0.627382302968391	50.4042851514746	2.31399810537412	2.37219811146808	2.32618146698674	3.17743606028841	58.3524648504073	769.016408324743	323.361990018086	0.309810647919386	-0.45928461913314	0.200796092612637	0.197000664532098	0.660777359498066	0.421520398396766	0.743501271136463	0.469306989531182	29.2865572409137	951	0.992584629500679	0.988809094246411	0.122862667491978	0.00111328298743663	1406	1	2590.41666666667	14.1871024950782	0.637014716235854
680	4103	1101	0.546197868178191	40.0302002702685	2.0402361541425	2.28657124138082	2.23859316119567	2.77435507585408	123.552784458193	473.63561865786	206.317012343153	0.550492332993828	-0.242485549057402	0.427595045687575	-0.03921748034094	0.483312685186871	-0.225843881053604	0.868796582802201	0.570863332389258	27.8510577915685	1980	0.0138027742811658	0.0976436435240088	0.258017241390654	0.264040116109596	388	0	1927.30555555556	11.6938256141282	-0.171670943604788
681	4104	1102	0.429163585482635	39.1842441002302	1.86460164908774	2.23840543931331	2.07114356709608	2.66410842168	104.954348197287	456.766019790737	212.866415436508	0.478579525116001	-0.451401885831886	0.487176562529565	-0.0965139231753982	0.573454069483987	-0.132295588328403	0.924166352694219	0.497223343283827	26.9757592982615	1813	0.00419826567068458	0.0568476297884174	0.0680125839115492	0.118710564020627	0	0	272.583333333333	11.7452881462157	-0.121587130059132
682	4104	1201	0.176826057959395	37.3731287468682	2.10239450177664	2.44996717589978	2.22641899809128	3.403306043202	118.756870792607	685.387482036757	233.168494860292	0.64961922212158	-0.111580826371515	0.235367188041965	-0.098296719425781	0.196373984188771	0.015431565679458	0.779994874517086	0.691581257751868	25.4468235586528	2823	0.00541708923366744	0.105374158567083	0.624119479793808	0.308701960470592	0	0	0	19.3739171288169	-0.247087956149034
683	4104	1202	0.349097273486525	35.9298305071887	1.90346463751521	2.45150297690014	2.06292635029382	3.16985265569547	107.226400053979	652.90520548324	231.734734016553	0.591238470748211	-0.0660714456634292	0.181939921348454	-0.000294048978945569	0.427266392085819	0.227761448515788	0.743959741168442	0.646387409787618	26.3866411768495	2494	0.010065748305736	0.0624728042468934	0.460283466081109	0.142081187123765	0	0	43.4444444444444	16.2508630880503	-0.346650492450899
684	4104	1301	0.329649417864708	48.5657558280702	1.90112350464187	2.00931557158014	1.96449639995753	3.38132189651632	140.850770034063	589.543460215878	222.854792781785	0.78130150950275	-0.136669446362425	0.110049688404906	-0.130916522212339	0.192642210318464	-0.127475358374352	0.420506178300611	0.663463299059956	24.9171115042795	3019	0.00325679155322239	0.0931058281566329	0.875689895285591	0.323324521688382	0	0	0	23.8918665506111	-0.269600451133862
685	4104	1302	0.165267997358537	44.4257856738343	1.93447528654449	2.04218430001437	2.00506773899554	3.23062016238403	128.886735734314	588.489860475259	250.78674878939	0.73810862588913	-0.226503807036676	-0.0161459523929181	-0.240604815859748	0.388782090040251	-0.126478922873439	0.642542686656676	0.738020296601538	25.9819975711134	2877	0.00394859427871283	0.075109379411781	0.72980779836116	0.757850869047162	0	0	0	26.0012323499292	-0.29327638228572
686	4104	1303	0.757813498570762	45.0743958286869	1.83113803127707	1.85080407122019	1.88957031784668	2.99723019004818	142.38029348121	499.464163478064	224.307382912261	0.76440025872361	-0.377115347515936	0.785702156955788	-0.344350644581177	0.698861123313328	-0.27546746826279	0.591668468312942	0.759371282320935	28.0293988075091	2506	0.030825157390425	0.126146277447113	0.715647755407771	0.205780528367423	0	0	288.916666666667	28.7333616523596	0.0576494109104903
687	4104	1304	0.508479350509972	38.1631135011779	1.77157148556564	1.86331274618503	1.89694624184057	2.87165741425863	135.346639902085	527.964938858221	219.933753806414	0.666078625026488	-0.399946326444343	0.344978895095923	-0.357977699882337	0.38753661288923	-0.297218566636503	0.761456566667453	0.646806114222248	25.7674329549535	2293	0.00644588662899694	0.115433363482814	0.64993883241067	0.472424715413001	0	0	0	23.4404618351605	0.0371481479715366
688	4104	1401	-0.365192298225886	47.128897342765	1.96953131963275	2.08189824575483	2.04872704731602	3.21352994977573	126.333811247169	447.892653584782	227.080796047316	0.322030350079808	-0.241062324443454	0.156928789358396	-0.28216872434306	-0.366024438667489	-0.124542259362023	0.439871900885452	-0.0815619028316711	26.0120633660129	3222	0.0130533410213785	0.0662006006096575	0.770049483486244	0.2752394773911	0	0	0.305555555555556	23.0605385559363	-0.464655163812657
689	4104	1402	0.165117650790394	43.5357428792946	1.91111444809602	2.0704048769514	1.98764384825793	3.38741990319479	140.777292391956	468.371902911991	219.81533258884	0.58262170705345	-0.182537151159982	0.122655027590714	-0.160825153275898	0.323005965400314	-0.0485920729018665	0.298632589120187	0.119089810259021	24.5935784273256	2956	0.000260646610454516	0.0395840687173955	0.496675500205706	0.147843597136768	0	0	0.305555555555556	27.8190455159795	-0.422008759014255
690	4104	1501	0.762306884294334	43.9149644079075	1.9422086765561	1.89909175721741	1.99833360136237	2.76270102265581	142.626463845446	522.553671765947	231.591945746179	0.796329370380528	-0.407661718993554	0.39386341674867	-0.387600409312298	0.936912372733352	-0.194592949434695	0.387832521378633	0.743057145377187	26.7203566090463	2590	0.0158883311678589	0.227370987215053	0.612154764484296	0.52608391061632	0	0	0.888888888888889	19.0042679848147	-0.192294360520552
691	4104	1502	0.68275001276572	43.4705204507982	2.08918290910535	2.12180610919187	2.0838187382582	2.56298197468683	135.277945018417	505.488235509002	253.106362252695	0.778992955974244	-0.466020966078654	-0.262380502003665	-0.475580815540087	0.778651454076294	-0.242876777386387	0.591832221859268	0.826589752403255	26.30682436274	2450	0.0072418762867268	0.171124936959985	0.776121666331012	0.332601823485401	0	0	401.694444444444	18.4543554532337	-0.0620308102718738
692	4104	1503	0.680822171772311	59.7592971445306	2.77126424963201	2.08044170129098	2.76309192197083	2.59096039738039	92.6864969543986	460.83460456772	241.459032543039	0.781073390702917	-0.396731600037393	-0.0864735716319138	-0.400450244604181	0.739358716865269	-0.242283180915156	0.748355584528076	0.827047147282654	27.9171846233399	2455	0.0818052390936486	0.166564751840443	0.472269179486987	0.147237758996988	0	0	400.777777777778	12.8789819474685	-0.0602755500220939
693	4104	1504	0.716618993359733	44.3955507932676	2.04337142641575	1.81025597236174	2.0929641467474	2.40363711450327	128.843616428277	440.442238797263	230.460631042266	0.76677169459337	-0.426806188774932	-0.141772669645753	-0.428258143581571	0.719832235343234	-0.236089376281002	0.694822664864044	0.84169121327473	27.6081680880694	2378	0.00961373452396896	0.188120570508162	0.520392283436131	0.282857365959825	0	0	400.777777777778	12.1995516795507	-0.123919925589155
694	4104	1505	0.518067949732743	37.1089606679667	1.73205005057443	2.05561038265859	1.85252047712106	2.75760959706823	137.17851693228	488.44462247755	227.061962643149	0.692300640286098	-0.449938879391403	0.161528230108117	-0.434401688732364	0.665921443367444	-0.281324295902761	0.905540336495889	0.731651890373215	26.2994069294798	1989	0.00883790577719388	0.141853955548588	0.467264166561991	0.460526943651404	0	0	315.805555555556	11.1519120711741	0.239276077346917
695	4104	1506	0.640002936616052	36.1260038284556	1.70063124200976	2.15314139260623	1.81062055027119	2.51460738832113	132.61716680827	456.756321965195	207.998481653177	0.483378275907294	-0.295515665045759	-0.167780713275588	-0.0976120033375496	0.834861525977842	-0.392526508489908	0.924291940492726	0.602636508539451	27.5255624700517	1884	0.0118474430585852	0.11970931428152	0.334798531113255	0.286183764884171	0	0	10.1111111111111	13.5924275152272	-0.346700492620537
696	4104	1601	0.067012885514871	75.1352567715979	3.03190568648946	2.27588572691097	3.00670473450986	3.25209477646503	150.169198609545	582.843972186323	240.064385449741	0.781545392340249	-0.397128049819091	0.0818906577964426	-0.39600244471149	0.511530172724226	-0.254323573581443	0.286575327988424	0.629380588661712	24.1063007828066	2863	0.000424296917722431	0.0127758780368713	0.652497053822193	0.165372328709481	0	0	0.916666666666667	14.083514819216	-0.0506785594304917
697	4104	1602	0.476465325265743	48.1614718988054	2.27671851961555	2.07604859365297	2.29416399116264	2.65941269916658	142.958980814787	611.256257146309	239.844486321947	0.765639349598502	-0.403617408571264	0.214386413851272	-0.41267765549476	0.719587525877586	-0.229359836458962	0.261409537104199	0.726267132586578	26.541124112416	2695	0.0171993430655358	0.0261345734158089	0.61947796724813	0.109420119519315	0	0	0.916666666666667	20.3340889996204	-0.0936059385194753
698	4104	1701	0.648851926017882	44.0832345617817	1.8061637625636	1.92786342175702	1.89161377474105	2.76405754157228	144.352209767886	620.067113944655	266.876962263687	0.363680092415066	-0.304725728018542	-0.122499995238292	0.0962256679066663	0.757123511260942	-0.374155768913897	0.924214154763157	0.555063648128092	26.8877062541124	1524	0.000980460847599653	0.00254453430146052	0.221114225255279	0.158399058209617	0	0	199.666666666667	27.2073736370675	0.0736248953517955
699	4104	1702	0.757870697122743	47.4685644744733	1.83894443190828	1.80655980912818	1.87533084597552	2.89217191806838	136.820137631224	625.700884779185	308.682081363174	0.363871586945813	-0.369339980148339	-0.166992866081909	0.241343207756648	0.681744187139871	-0.35091332564932	0.92597114563729	0.57155032746286	26.3585406595777	1452	0.000282956768172838	0.0040849194261311	0.252457211425635	0.184518735112508	0	0	193.75	26.2640458492928	0.045425425575263
700	4104	2101	0.318789789326609	53.953860257852	2.2632071446	1.72000525619493	2.25862782059852	2.71364715477302	139.882981795778	562.742350947649	186.32209131698	0.724930835095308	-0.280895991739227	-0.117315953345409	-0.019757205858487	0.556708793897031	-0.151419327259586	0.640467531108617	0.810981648478284	27.9838858050588	2369	0.0123076105012814	0.150398441323867	0.455293634002078	0.953086135033496	0	0	253.083333333333	24.5723927243101	-0.346244510647236
701	4104	2102	0.877193202065504	36.8853583055188	1.84215254065688	1.59500292936397	1.90376884447	2.49761500590909	139.66831036354	565.932808194824	184.678308532463	0.626088973854331	-0.309566708003047	-0.183244171804777	-0.127216213688566	0.778395097018981	-0.22930901434756	0.761373294429902	0.808872978475177	27.3698421352626	2199	0.00594519278643629	0.0848381575217015	0.433889074313774	0.550562689491188	0	0	259.777777777778	15.1681449188159	-0.113815349900698
702	4104	2103	0.777892182325363	35.4157844003463	1.76306237596174	1.72209477010881	1.83400124531316	2.61561021042531	144.659472418564	600.238477543015	211.56911369476	0.540074342254571	-0.203690773169703	-0.00325973561875834	0.179918169877288	0.8760635477354	-0.216563164726144	0.796202699752781	0.810182827795281	26.9375063933053	2064	0.00386684887344335	0.0840525300111981	0.372391656350004	0.488167150831374	0	0	366.638888888889	17.9501571635394	-0.102437366162789
703	4104	2104	0.743476351628491	34.0070175375845	1.81862976784177	1.93544436240817	1.8999180664906	2.7088921830116	150.779064360732	586.375868214481	224.866549205275	0.69354036572923	-0.290012185933391	0.00913640482320507	0.193280396073215	0.895745261315103	-0.158047699834789	0.64164251059737	0.842693216722132	27.3159788025918	2159	0.00721286187512448	0.10245339778454	0.391044343122906	0.982440521396579	0	0	360.027777777778	22.2250913390124	-0.14442972242761
704	4104	2105	0.838472939793059	43.0705808017755	1.87359320918657	1.67487680105234	1.94391216865128	2.75208628140828	145.823619138613	621.382262400705	259.069186943559	0.406524851186282	-0.34804489877679	-0.146818472096197	0.22611047102308	0.777689724024683	-0.332613799636375	0.849977432776818	0.723250910034519	25.8499146496238	1786	0.00169962063444586	0.0297897638744712	0.303008608427975	0.397732522545019	0	0	10	27.3866461007972	0.0689925727000849
705	4104	2201	0.341690602537998	38.5263372326426	2.16816400124033	2.20252948501204	2.17738523618682	3.18038557856996	150.103094462752	481.394326000571	206.824526092064	0.764457874038005	0.244079087553678	0.0385942585477698	0.375198546041262	0.662186209431356	-0.0041341904925492	0.577603318336576	0.776182205072187	26.5688252769243	2354	0.0030830992569874	0.0649050205437062	0.31900576562276	0.585683585001478	0	0	106.944444444444	21.446494238352	-0.251792633429208
706	4104	2202	0.399736920209049	32.8439626371083	1.92982780901359	2.0477524358567	1.9763125373037	3.22479888188773	137.89282011855	443.737593902419	255.921818365069	0.794294768932618	-0.0361514811607745	0.0425980958102031	0.600775699831504	0.895949038277346	0.0457530739615622	0.562550234243483	0.825717618809658	27.4009338079188	2173	0.0043240791565986	0.0309630822526248	0.201058803763025	0.4341299089234	0	0	106.944444444444	21.8499415705683	-0.124602123323915
707	4104	2203	0.598612136522414	40.3782757352771	1.87654842928005	1.92145280651469	1.94774337725401	3.09325346961392	143.990162095987	464.443451520886	314.730641954776	0.582078287320733	-0.287357448076467	0.0514200100566337	0.671870957866304	0.741069463879598	-0.150886497777413	0.850632814373091	0.763934015770687	26.3561140496361	1766	0.0014131974128431	0.012046848033498	0.194487334521593	0.454034802585158	0	0	0.944444444444444	28.1917531567677	-0.235430767033069
708	4104	2204	0.416861263435773	32.8744871300935	1.95011128932365	2.01370873779288	2.07225955017362	3.51175555761455	140.426390598523	444.948714141172	326.286379388862	0.79443853950299	-0.230514400602985	-0.147643394643408	0.723606683931029	0.894917182619219	0.28927573721823	0.641620355972665	0.757446546981358	26.3712043786775	1984	0.00156231676402918	0.0204386969623919	0.234436029720939	0.146754663293784	0	0	107.166666666667	26.4521814822312	-0.365931425753386
709	4104	2301	0.386429289077365	39.8848811618507	2.54283265861671	2.13481648837027	2.50739192541039	3.31409429188602	132.818031176508	600.69921571236	203.078184386163	0.814375670339985	0.145888526245939	0.0829647371988343	0.272908694830955	0.645835739983515	0.177029858100049	0.592976643490612	0.726712142904163	27.3090431557215	2418	0.00638014151821967	0.104813743687881	0.284122344199278	0.279098672550071	0	0	853.5	26.449998387448	-0.333760623784944
710	4104	2302	0.444605798884998	56.4701766407149	2.7990029547958	2.08943928152318	2.7374258144998	3.30461689951845	131.38841921525	588.442113815221	195.02531383645	0.728576426461103	-0.013231375904113	0.068916698406093	0.12275118994154	0.612580236599555	0.749905171972745	0.627855298074477	0.629972524920549	27.0328554181907	2463	0.00627537399801849	0.115434644135275	0.289211249124829	0.215961635218574	0	0	746.555555555556	26.4199748374646	-0.480716801714031
711	4104	2303	0.300039737528124	73.9206052498669	3.06532749247085	2.12060633184232	2.96839890573925	3.27847975236236	131.462333720148	630.146673566654	192.04043681233	0.242431337204473	-0.130003944174429	0.0044795510792897	0.0504807856184767	0.595692340855831	0.853038916891476	0.645561371045775	0.598412904105957	28.2699125471444	2499	0.118363486373872	0.0778459227037114	0.293611776110233	0.14819098139123	0	0	746.555555555556	27.0478033014667	-0.48895499044513
712	4104	2304	0.659078482538899	37.7469252095003	2.23748878492454	1.98806998529221	2.28066709135469	3.62234074809319	128.338985969217	610.951547450927	266.929929938091	0.712336747273011	-0.0565993066408532	-0.0304649639152995	0.461730736038057	0.646008545435627	0.33033767179326	0.513530574478219	0.691382627465788	26.8867777126601	2273	0.00667796291084189	0.123829192949958	0.235928543302364	0.180765249249965	0	0	746.611111111111	29.2442278936821	-0.427385158836261
713	4104	2305	0.195628939757811	43.66602770819	2.53477530297481	2.00800498841074	2.56859897196619	3.94644720435204	151.608608947541	630.266540677377	245.212002159245	0.782567082264613	-0.0313173922862759	-0.00227292852516859	0.165252787633652	0.524109824131496	0.596567082638471	0.630326640382643	0.596460936875726	26.388154794485	2393	0.00518123074505034	0.0933851933434184	0.147024532001532	0.126495676752608	0	0	746.611111111111	25.9350911488113	-0.483066336077204
714	4104	2306	0.686108949886565	35.6267402190908	2.19370482743835	1.99571073448555	2.21832166860375	3.83059552247873	141.388417341037	681.318493905161	307.127117886502	0.697020726861897	-0.0193924333138236	-0.0686052196031447	0.469486162498527	0.59164873016889	0.375682870249927	0.434224489403649	0.579922430296821	26.0487642857426	2222	0.00585156001945695	0.0949378929768488	0.244651681373866	0.141897768237409	0	0	0.0555555555555556	30.4498651716502	-0.470724228786565
715	4104	2307	0.676935572523834	35.5177937526559	2.0783050934579	1.96271293391597	2.12899739536319	3.70911317442696	112.622750899141	658.94633147627	309.359261124207	0.567054822254606	0.514465960494811	-0.141814238452902	0.620921591108626	0.574353860529185	0.662485022969571	0.4054231013561	0.517457720742949	26.894590493972	2141	0.00904647516095699	0.0916248304249739	0.317789712200386	0.140292852981798	0	0	0.0555555555555556	28.6957404927412	-0.0853023101780417
716	4104	2401	0.83760658531582	44.8162908997994	2.52370379508026	2.01905226689735	2.60536590270801	4.14845521567994	146.13594529481	485.866924838806	251.099083526136	0.729600622922583	0.0423887882449216	-0.0330352706940191	0.206710828733994	0.411916552942107	0.793383207727229	0.906674207165693	0.518852019855111	26.8359900456106	2403	0.000569384309289904	0.0133362585045806	0.160230904638039	0.0630187719971151	0	0	1091.05555555556	26.4625860765167	-0.491279393959507
717	4104	2402	0.73058448127714	50.3129380204723	2.66645072009892	2.0165098426884	2.72884885062479	4.18340047867901	124.000181928468	496.12449824239	224.062555937234	0.190083377144223	0.124411035090307	-0.135082140499823	0.171346270625288	0.247137564927161	0.773915893133901	0.833403886451434	0.308712189863215	26.0635570919493	2425	0.000606336881369389	0.00327027322073151	0.152830499341076	0.0234145380245181	0	0	344.444444444444	27.9889250504405	-0.487881768161204
718	4104	2403	0.481603389197531	56.3336790118569	2.79446108815862	2.24574404578186	2.76497394360112	3.81727837150135	106.785631504694	546.878358993102	209.520471186529	0.0871711774188654	-0.0341819259231178	-0.231410511306838	-0.00427710044135067	-0.0107460111973985	0.617065461432519	0.540926120380814	0.0254528452531614	26.1747544705736	2479	0.000760656789810158	0.0177088440980961	0.259827781516434	0.0333482674218505	0	0	344.444444444444	30.5730511604891	0.729254989069397
719	4104	2404	0.291170530479388	62.6185595425986	2.9737866364161	2.47382710602374	2.85898681245904	3.70052634590388	116.365028204538	586.449118961371	216.216113391228	0.0730057605096822	-0.159554199861404	-0.276530110540801	-0.0870961666571967	-0.0828347203757081	0.587471890972824	0.156697597660582	0.00297887532509762	27.4533369624684	2529	0.0192847803426862	0.0728662429893377	0.31299520285834	0.0884562301125661	0	0	652.75	26.8926598444673	-0.461848041308469
720	4104	2501	0.489998288185621	40.3761409650184	2.37072603080999	1.96972520890709	2.41624709768373	4.11928980100909	116.401362793872	507.102764909818	284.171073751679	0.296888016307727	0.151194682538344	-0.0008240267216664	0.369964001859851	0.44142732145928	0.838352990997564	0.607559464257826	0.332281007850011	26.8791606330448	2253	0.000575294766121855	0.0129599587129823	0.2446299130662	0.0971470589213127	0	0	0.0833333333333333	28.6896379441592	-0.414198221054028
721	4104	2502	0.530994684331164	49.4075572666897	2.60127530277801	1.97657113197387	2.66540410066812	4.1277193014735	82.1322741944432	531.82266592492	224.665517819313	-0.106443929497307	0.19477136506595	-0.256448713998749	0.323044092523098	0.0702588879318913	0.663669523728813	0.584512018598748	0.0239510341388066	25.8165153536097	2299	0.00198789397667449	0.00416783281469382	0.11887401738852	0.04201854216321	0	0	0.0277777777777778	24.0132132124208	0.794461275118675
722	4104	2503	0.260555554738223	52.6814118718405	2.72412982438374	2.2296086970637	2.6948459850971	3.78038428531874	83.1864911580119	503.930399482548	222.157107881518	-0.0602455581658905	0.131869287085396	-0.310914684249872	0.0539273387065023	-0.147325375958379	0.558495523895292	0.906778448165289	-0.11686165549465	27.2196215967275	2390	0.00253906056833903	0.0357920318334694	0.209213116365752	0.080547856183523	0	0	308.361111111111	22.2741487740575	0.697689761686818
723	4104	2504	0.18869905408316	57.30341695995	2.86061203032033	2.52970249567487	2.73191612020952	3.80007760242294	104.280294427471	546.183005617456	230.377331010153	0.0574649053906387	-0.0143157681722225	-0.305191178860601	0.032085626951044	-0.122236721947065	0.558173074040207	0.798942821243895	-0.0762036742487241	27.3568986063338	2442	0.0134662624240107	0.0322553703556882	0.255599062245649	0.188675698220955	0	0	308.333333333333	30.9602247419169	0.715764371084024
724	4104	2601	0.819289575064093	40.8679678609576	2.15712186847596	1.81541762047505	2.28038782423157	3.83050173737785	96.2963350177985	561.601142214634	281.799354917338	0.0355043040829134	0.434499825604492	-0.249191096558044	0.622422461825411	0.316681744710874	0.853162144674428	0.156033324548024	0.202033930069441	27.0231199498758	2106	0.00485237684643945	0.0867506684089434	0.233092462636405	0.164666687920673	0	0	0.25	26.1423992927088	-0.442299413051933
725	4104	2602	0.525683829723081	36.6937748199748	2.130279753425	1.97042164558425	2.31293612151084	3.70866453208711	118.355901594174	522.540141726539	301.524805402944	0.147417504228133	0.568204214860489	-0.25444381810138	0.73843896470821	0.429753404423552	0.868571308484881	0.466925327327381	0.238978399389589	26.4784647240722	1994	0.0104051753562196	0.138027530651315	0.308583947660343	0.151049351672738	0	0	0.222222222222222	25.5927282226127	-0.505381895873156
726	4104	2603	0.566130096648896	52.6501459900429	2.48017498881333	2.13027520046256	2.50360373380653	3.8527625658721	66.9374255362232	541.881351111021	218.224275830642	-0.165831457479696	0.182101411304075	-0.333755465237259	0.192269046625206	-0.247658911326679	0.647355988747912	0.0278564080523677	-0.140828889719455	27.8227205149829	2221	0.00755227794968359	0.0847374497455451	0.197692734795989	0.0773018129024131	0	0	1149.75	18.6117409488872	0.736290818419219
727	4104	2604	0.685973570907058	62.8185528133686	2.75406813018135	2.56505863303124	2.64357577986732	3.65910436232142	87.8015495165158	575.657090561326	242.421713348146	-0.212362863592385	-0.108358480385292	-0.364962518643255	-0.00697832285365692	-0.205484888272636	0.542755812228706	0.365162547291658	-0.221529177664455	27.2968090265261	2321	0.00725819398727579	0.0613412393040464	0.260252257763186	0.167225570387588	0	0	1458.08333333333	24.9598089851532	0.623681024434235
728	4104	2605	0.552491393878745	75.1452961554881	2.93067469396066	2.6150005812995	2.76261438850553	3.77014211281961	93.7125145819764	690.075984669168	234.384792316917	-0.253711356720386	0.112924142413936	-0.360835323401178	0.247604767334946	-0.061746384006703	0.542598894397122	-0.0554788220473546	-0.134382250981351	28.3327820482047	2359	0.0914172876399326	0.0505146570099443	0.201953063432471	0.167398088409897	0	0	1110.36111111111	28.7715384316257	0.516547326333315
729	4104	2701	0.496102413815873	52.796135172458	2.2531523637258	2.11426091431256	2.35723509417684	4.02770899049965	102.459432020373	566.39746372337	258.016355422675	-0.215914930857158	0.315604080328024	-0.298157091605503	-0.0524865869368581	-0.279373719920192	0.710693954170386	-0.0182995178187134	-0.107027373441293	26.1885080849989	2068	0.00185949850199111	0.0728372864520838	0.353530077403621	0.0517591432145731	0	0	733.638888888889	23.680973844724	-0.491452331386883
730	4104	2702	0.215345224482709	53.0908571110677	2.43799315768453	2.36238238552134	2.47342176306398	3.75234054865889	91.0275992419152	619.365513837627	226.145957389188	-0.196020800612282	-0.467891715329017	-0.344076291584593	-0.466664104423586	-0.384111479135288	0.63278742173702	0.074948438503801	-0.131098473333692	26.5535708585247	2105	0.00549917482391489	0.103209215582259	0.240056909035285	0.0750441316453412	0	0	733.638888888889	27.9925372624598	0.703869389008964
731	4104	2703	0.113198432667081	64.4908181500436	2.60938868215715	2.53425033612714	2.55295639719811	3.49681252577508	92.9951544244251	567.565894502339	232.258781075996	-0.289556926821164	-0.247305565435146	-0.374956367949609	-0.147019355194739	-0.325941696939762	0.542913644397227	0.294405565342084	-0.213664140139855	27.7511951607097	2168	0.0108559616600505	0.0445813892339064	0.336759023465503	0.12660580646856	0	0	733.638888888889	29.9151770824782	0.697863691631163
732	4104	2801	0.592645451194797	59.9826932247854	2.25480464539193	2.25303453899934	2.37882424386628	3.72913125613458	102.599403900462	554.692896918738	241.684307211699	-0.25840624759471	-0.212759023240482	-0.288376039373252	-0.400819926164744	-0.361259674577893	0.647464168195559	0.13573116798564	-0.168638560092023	25.5332658309719	2007	0.00121127716071624	0.0581609205918364	0.180471668658557	0.0258659617350707	0	0	354.138888888889	23.6803986883049	-0.0767409130066767
733	4104	2802	0.403794208234303	63.5490595636631	2.23553929705556	2.42327431569096	2.31842208786417	3.45438887810011	96.2443751671255	529.335115933428	227.132752473528	-0.296043134526792	-0.186017721099134	-0.318617597500136	-0.40765870000149	-0.388620347813563	0.543180985163921	0.498801982174275	-0.238588214651044	26.2193226758949	1945	0.00503820598912461	0.0932889614585139	0.15323986483165	0.0338215860984409	0	0	354.138888888889	26.4048833998322	0.678376942432339
734	4104	2803	0.333752936870472	68.4621025946503	2.32973918397469	2.40344258606585	2.33644478757001	3.23327919077704	106.894542234347	522.052513077759	219.541400103615	-0.307166961520348	0.192343161453026	-0.332001343264713	0.0618571012374741	-0.339877711066205	0.543084364541967	-0.0129232849820139	-0.20301743445699	27.3607072441504	1968	0.00834456557460228	0.0406474676356605	0.26344824399224	0.042377737482323	0	0	354.138888888889	28.7829049538837	0.414771848502024
735	4104	2901	0.808575133615558	49.1203577145608	1.90666246783992	2.05152560176492	1.91930995184952	3.29419677423987	110.829793933826	617.228726981782	339.507541294281	0.42913381303203	-0.125599604410791	-0.0248643336182262	0.610346440239082	0.702397965126784	0.270875592819308	0.814344611033593	0.67847495553899	26.4802790483973	1328	0.00478317716751686	0.0820664438637883	0.100175134803613	0.171294466002686	0	0	0.777777777777778	29.0547092597332	0.301074466272929
736	4104	2902	0.581685423032826	35.189657099781	1.84619938060119	1.96988975944425	2.01029843574446	3.32473292515843	130.026605741626	535.8696338941	334.458922357117	0.692645900925823	0.361288158254803	-0.071526908286322	0.856437654523459	0.797081343471802	0.808280063051979	0.90588413541457	0.824484759928131	26.9900510368516	1679	0.00930188144985543	0.133127071322007	0.22762044513527	0.180657462348847	0	0	0.944444444444444	27.3948667926837	-0.493570884672779
737	4104	2903	0.708046284865299	44.3042807051319	1.93180802959316	1.97291795609004	2.06539459763807	2.96659261756617	88.7480949039328	536.089834188429	259.616453066897	0.353204334390508	0.497127365664838	-0.244223546317196	0.682593256407236	0.722212602817023	0.788681206774034	0.714538716638736	0.524354560323143	27.8266359996315	1670	0.00622393369479676	0.0850608174229442	0.150607787152784	0.0975673340186705	0	0	1081.83333333333	20.4959035210837	0.855768212395892
738	4104	2904	0.841772036148998	51.6975759362677	2.05483748075135	2.30697790847359	2.1610992945387	3.16866713541623	97.2624032383357	579.464233262912	237.410514097211	-0.101623084801887	0.416472977230806	-0.268585278007908	0.705839899955404	-0.222361436173081	0.647599816053742	0.0621705323664897	-0.0949509280741293	27.4619154810805	1850	0.00541898776771514	0.120938120019914	0.166614636012807	0.144993471441566	0	0	1435.80555555556	19.9127259357408	0.774403648995805
739	4104	2905	0.287352893446591	81.8869579647998	2.19493210242289	2.50530087719414	2.19790558359091	2.89370126558475	88.572190747803	602.678868034776	219.919764971185	-0.334179588205419	0.362436426633091	-0.274981148062667	0.344244445706661	0.319464615709044	0.54337245705613	-0.422527371391706	-0.204683435929793	28.4638761529558	1707	0.0385928424522607	0.0552461690718215	0.187090619010804	0.116365537469196	0	0	1081.66666666667	28.194761018055	0.697704704272057
740	4104	2906	0.818307476534822	40.7943750252401	1.84981444726958	2.06771656559213	1.94429888111711	2.94074343391927	78.3282892966896	512.383102700332	247.915524702766	0.553418683629107	0.582243755648193	0.0777433974859461	0.724941483366319	0.618499903243368	0.821201005190933	0.647295534527027	0.708897819982693	27.9340643125884	1407	0.0035625736698283	0.0694203236906771	0.0932538247954162	0.0714574029563889	0	0	1883.88888888889	21.5145599408808	0.895207469329245
741	4104	2907	0.727900019024842	64.5413890559985	1.94699970284628	2.44351008727861	1.95008511573298	2.94618566743116	82.1142829272558	599.035451452179	214.488590362636	-0.135852355203656	0.508825871737977	0.261639410386431	0.634688686555794	0.475004787594412	0.617504877249752	0.0937822523973035	0.464035423573998	27.7252950042046	1401	0.0065790868117978	0.0540640218948617	0.248630680647968	0.0901583573779456	0	0	1883.58333333333	23.7213540454559	0.774043409585225
742	4104	3101	0.819289106844666	44.4849104312492	1.94894464031548	2.0862536597761	1.9651786746833	2.97977104743919	68.9983996487726	459.270500445479	288.234612701401	0.324922111203812	-0.318892719942488	0.0319307180011712	0.478595610505119	0.646756904867541	0.584092451482173	0.943225436068217	0.599819853704964	26.0223144642181	836	0.00289099523557773	0.021030707668091	0.0169068684869873	0.0306630628195617	0	0	2236.41666666667	23.1534558335616	0.732227616122088
743	4104	3102	0.779170782733116	44.1986809959106	1.81627066249854	2.11083039298896	1.87973009722262	3.012491023579	72.8173098411126	433.276568525364	296.228049469068	0.429390619124267	0.423005444884365	-0.00745055465221989	0.897338201907785	0.613698097750672	0.870745088783223	0.888481777073903	0.674991208785289	27.5027856528088	1052	0.0024265189569373	0.0363535129094912	0.143335095689874	0.254295934397231	0	0	0.583333333333333	22.2177946978352	0.914859244609759
744	4104	3103	0.745199642299005	36.1919003770881	1.80542640650245	2.07694550797354	1.8524544362781	2.81977365458366	57.3189497821174	444.140265009375	220.623608369192	0.500805666006384	0.58835153846231	0.0365452090973843	0.709118697532017	0.584264641827725	0.8848870058994	0.850518240449311	0.748399292928193	26.6687811178044	1134	0.000717624651787113	0.0323421081935269	0.117738601368185	0.137469041303298	0	0	2203.27777777778	12.6221602798572	0.936928918303694
745	4104	3104	0.723565688478466	36.5873941734041	1.91499295231878	2.29220866316779	1.9458013717346	2.99799612089072	64.8800675541323	472.150067609329	198.64468808124	0.394322828021875	0.512879359206895	0.101288764834311	0.725952379403633	0.56784980882103	0.787411571735685	0.888617971204207	0.72808078101546	26.072855192587	1148	0.00190477014971245	0.0350065793328607	0.144854444678127	0.166529728464832	0	0	568.805555555556	15.9386048238643	0.895437468744063
746	4104	3105	0.876604899379382	32.0199991021144	1.68623829498284	1.70605658929362	1.73250809639997	2.51815923673552	48.2318327185238	368.092864874231	228.277987227441	0.437954400297742	-0.109150066271967	0.145121954216606	0.519760374962359	0.737013725204642	0.652479216797392	0.905531336393565	0.609803177457605	27.7891930163441	518	0.0080431720279393	0.00483406315163845	0.0251598582020403	0.00310988453702565	195.5	0	1506.13888888889	20.7670671701636	0.772195800604489
747	4104	3106	0.876263667694291	41.6592464264375	1.91242097140067	2.45333742594923	2.00852083647059	3.02691964863143	52.631852125312	464.829480975476	243.914080159245	0.347692136195922	0.0355879004083133	-0.0290860697924066	0.818290675149738	0.573279929762232	0.837276733001562	0.905507409624015	0.702986205755405	26.1412897191343	759	0.000734433026954009	0.0072595455151381	0.00316934513904388	0.0867528800546109	0	0	1634.16666666667	20.007531298373	0.852876659254896
748	4104	3107	0.820189129522538	35.1757463305042	1.82772447767761	2.28645727340418	1.92429980929218	2.75424513259296	37.6820861470525	413.960061608832	208.16253967425	0.425802576358986	0.504573454705021	0.287283416195277	0.696874011632922	0.624907631939651	0.916680943224277	0.888197795091939	0.689560539161284	28.8566526980159	799	0.0185369050549914	0.00459228927253724	0.0410287546409401	0.0785560938221437	0	0	1634.61111111111	7.50417793164819	0.957424538821155
749	4104	3108	0.632300797147909	35.4923905743994	1.83657840162313	2.05701298855261	1.87349810718183	2.73908902415267	52.1216635577628	443.50719852678	192.549916181901	0.333486976624177	0.506433009792238	0.411177114087395	0.741656348278602	0.59412455717318	0.868052025339465	0.924241925723394	0.779165365930988	27.5093339093916	990	0.0015673257270815	0.00874333696885052	0.0514934043739328	0.156753199511896	0	0	1185.38888888889	10.7817699196887	0.936323058840767
750	4104	3109	0.896959328264995	38.1631424149196	1.87840953838187	2.5130333865727	1.98035668742254	2.91547214158361	32.7498684669544	424.735324520152	195.63423838755	0.424810177440079	0.26321980911639	0.165975138202641	0.713742132702682	0.57358791081713	0.852092250641114	0.905541476222509	0.736007656282252	26.9802824595872	608	0.00383508786131458	0.00206750456766025	0.0644118330517267	0.00170598896999619	0	0	1633.88888888889	10.3366419408133	0.894537115903152
751	4104	3110	0.786905901373356	35.402706133464	1.83832456553584	2.48073342386212	1.96088139268762	2.61816879336506	28.4980734724664	412.434231979557	146.919288491415	0.450417302590808	0.44833619321187	0.472136329348805	0.582151372968837	0.607448384520823	0.933238921429256	0.832256954452939	0.815370704428252	27.9177235998882	501	0.00188359815781065	0.00880925703213614	0.00560192470289715	0.009063931760248	5644.5	0	38771.6666666667	5.49655928217685	0.915027892441587
752	4104	3111	0.806112099128758	35.1743099148178	1.91052758201297	2.31142782077304	2.01940795150012	2.82838357878799	35.108656006894	447.478914567863	168.800774067459	0.546327355165483	0.416735525205307	0.545305891973755	0.485020246241186	0.699443916714747	0.899347206350503	0.674844028998568	0.751439584744078	26.4363431778376	664	0.00137485884205478	3.0568617431637e-05	0.0400160373047658	0.0250480493677665	0	0	0	3.12420782835687	0.957502122387217
753	4104	3112	0.837452307456461	34.9161026491663	1.92238309919273	1.89886221267085	1.98616798892157	2.63669008680602	33.6788323052907	450.200248884179	167.249848103668	0.382477692363572	0.591409236055654	0.757969720556438	0.746781864673511	0.642706595002674	0.9162346374365	0.852803968541278	0.780328471123937	27.8025757837213	818	0.00133847271480861	0.00649536536983137	0.00203193050766635	0.022901967069262	0	0	1635.38888888889	4.95858468789531	0.895310430655297
754	4104	3201	0.72671097951669	38.1564808933013	1.96976606352012	2.45290786423051	2.01262159494995	2.97692943760826	66.3064463569312	691.697442117993	185.251045634883	0.0858202003964544	0.475592827359988	0.698832492229524	0.701139386825236	0.542747627163178	0.739961101062155	0.208724107798574	0.729836839440388	26.1421446715525	1118	0.0048465307973853	0.0617943274873538	0.0145545294579411	0.0438468867975437	0	0	1185.08333333333	24.0778023760646	0.895442546327797
755	4104	3202	0.773332120514889	47.647157903705	2.07561833623887	2.29633812862742	2.08705519135401	2.99267570933435	67.0911968098364	708.091491727797	202.164900170141	-0.10476493081829	0.428922908047807	0.633887846867096	0.662930392095321	0.566297040412098	0.707729158163793	0.135955391100025	0.58234960577582	26.4263648861206	1169	0.00964178261783278	0.057878920919989	0.0830005584734428	0.0346394984657448	0	0	1185.08333333333	22.4774851427673	0.794516222254593
756	4104	3203	0.729408881607962	40.0610094526224	2.12472580482929	2.3004877617758	2.14110672343429	2.93465032124318	42.1532498296993	727.12274364837	180.009958477152	0.0911386318731213	0.355081158117301	0.384316856838356	0.597090715466611	0.52362227297665	0.818345832304942	0.228772026662335	0.751197739211651	27.7129727841357	1047	0.0276671768169973	0.0612343904485966	0.00599823978980128	0.0209852361188401	0	0	1184.66666666667	6.34582306215341	0.774008064011413
757	4104	3204	0.784775931895378	36.398996497708	2.17944529516962	2.44140924283662	2.18459519877726	2.88772268220361	43.5620978650809	728.716125333574	177.998598390768	0.216382095723745	0.470840639879657	0.349004614443537	0.652231741250301	0.612558233743364	0.850457085908548	0.547463092828674	0.746893083362412	26.4570171696174	969	0.00540295662187398	0.054605573230424	0.0439238788430513	0.0111603988394144	0	0	1184.97222222222	12.0331978566602	0.874356677986427
758	4104	3301	0.451673709543175	34.7066082099058	2.24183618671173	2.26689904767196	2.28086659323991	2.97904328577782	54.0562190051162	527.997911550604	182.896841836642	0.279575197267032	0.525088110211142	0.518093119169422	0.707881820286566	0.665801852105498	0.818172785900542	0.905803460419703	0.480674784734315	25.8789954768329	893	0.0048951374113482	0.0215254335648346	0.0488098666611232	0.0136280028081815	0	0	0	20.7292781013551	0.895393825149146
759	4104	3302	0.615158564993393	44.9855195312225	2.71086783182567	2.50235115207939	2.62233034435692	3.05312256283875	66.5637173222372	622.045508333949	209.185853158983	-0.161064010696764	0.540864533190438	0.505872633281912	0.740381141246165	0.627898745423624	0.707454658163153	0.833706468034136	0.184276925608565	26.8632053043889	923	0.0321903420764077	0.101756635528703	0.139754109637946	0.0213626884104373	0	0	1.16666666666667	18.510306452737	0.83426491798739
760	4104	3303	0.687810195153421	36.0905562113156	2.30162217877658	1.99204914251528	2.33183628319628	2.80733329484077	31.0618545382554	500.365409984337	172.85554215714	0.382150568635064	0.663315682354071	0.738975717348434	0.702077419631355	0.719014392851534	0.818195380118477	0.887793092388758	0.6101016259933	26.2951489045383	815	0.00710404564068655	0.0330572348858036	0.0960731177930944	0.0126753415731202	0	0	3817.25	7.03073363980696	0.834215610600087
761	4104	3304	0.703013296325194	55.1344169977473	2.73697796619314	2.26352373037323	2.72694977386589	2.99239438561686	57.0333879787731	508.510039741006	188.172456781435	-0.249430447361176	0.819429217210142	0.751674366978677	0.896116503209491	0.758100091323886	0.707404042178112	0.867908175831633	0.553527380074218	26.6708221753205	830	0.0227081961316525	0.063207331613249	0.201172183113973	0.0146386879024842	0	0	3816.08333333333	13.5998372295965	0.875186264483196
762	4104	3305	0.753012438191236	32.2148573702838	2.08743247594673	2.38939880707214	2.16031599787966	2.68599783879561	27.1159243021049	491.084617272408	146.827989183972	0.491814726095585	0.543713612470176	0.765180571290953	0.568082358822101	0.816634980473123	0.818149296859762	0.869681380544075	0.682892249377493	27.0866720467336	636	0.0249668813451392	0.0167109754429534	0.130989452367506	0.00291144254030329	0	0	1.19444444444444	14.6774925059042	0.874246843584636
763	4104	3306	0.80246001369275	39.6655290653054	2.3332848638684	2.10997072156203	2.36196105196318	2.72862176867728	37.2672144865362	497.07662959809	167.102095454756	0.443788593416952	0.702866018635994	0.78074132792461	0.697127948488843	0.812593242847559	0.801962655923292	0.869580731810995	0.548702727774571	29.5582827997367	732	0.158933982733334	0.0316560250040778	0.218595874637774	0.0534419723048154	0	0	3816.08333333333	10.4520827914068	0.834407864428053
764	4104	3501	0.898527158945034	22.9433880873675	1.63127073246132	1.42325004743386	1.67669936000121	2.25165498557102	51.0240361568386	397.221286760938	142.140537661961	0.51928819018641	0.261303480066929	0.421575773789675	0.662149797388966	0.815868174670338	0.771941949112812	0.869058162741842	0.733646685221504	27.4768736655894	321	0.000983887564183842	0.0136775000746515	0.0259666816935718	0.0148411022642529	0	0	833.416666666667	25.9030546935933	0.873387238981965
765	4104	3502	0.737237895305388	26.8204579735541	1.88082980375602	1.8913856260525	1.96526633672777	2.4340194605825	40.1012757099062	419.569898122716	166.969283210009	0.451344976200459	0.319227520749704	0.50299558591183	0.66191412616931	0.876125501825081	0.756898897775886	0.868818905047274	0.701667993280145	27.8918648901441	380	0.00941374574497973	0.0111912649924569	0.0763458728813293	0.0145798480581547	1815	0	1843.91666666667	24.4303164751398	0.832607852902459
766	4104	3503	0.816517584646026	16.4249941810897	1.56777528839839	1.58407381017626	1.65867755115542	2.17232005020762	44.3956882616379	391.434815548319	95.1381391752694	0.559943317645586	0.622290970684914	0.548510148323716	0.796518615347881	0.875105062347477	0.867178044396731	0.796732288421056	0.812989628145213	26.6636034058987	272	0.00290763250327346	0.0104563742201758	0.00183451677918832	0.0144744748343013	3087	0	132.666666666667	27.3066557569524	0.873339789505015
767	4104	3504	0.781439800745162	10.6376127603114	1.28643817339553	1.31108877989754	1.35145972734203	1.90049834056381	16.7354735730625	337.055596796813	52.9920813270759	0.747915506695428	0.764740450428259	0.873983434887824	0.8752577773113	0.978982718932993	0.983029328260573	0.924630659905342	0.913224390512996	27.4006897022948	172	0.00549736127805964	0.0071298794534916	0.0689972390896737	0.0117422976729635	5496.5	1	17321.0833333333	9.71934868570145	0.978682831580339
768	4104	3505	0.858831120796166	18.626672047849	1.75871231972374	1.71297130380286	1.80360888976487	2.37661669012477	28.0019534101023	415.484481006701	97.0688758598864	0.506593896016206	0.512748489494418	0.532223942352974	0.776302163572817	0.978604021387292	0.883409437521305	0.851253522237516	0.829335011521458	26.8167165105635	277	0.0104319591760824	0.00548812873645421	0.107344040444518	0.0175594786034207	1403.5	0	2175.97222222222	18.9608392163014	0.915214367827562
769	4104	3506	0.786773005592734	18.0715264400143	1.75651990377044	1.95334049616938	1.84427410915332	2.46105910878381	17.6117711978994	465.80113165865	73.9964668702871	0.559815443548892	0.629342507112495	0.629383968446547	0.779360517675839	0.85465253337028	0.983091336407835	0.906249169356514	0.930353301293428	27.3463888249193	286	0.0160323352468822	0.000391898927009771	0.10759147100455	0.0146349663598625	1231	0	6628.52777777778	5.67180234437503	0.978618235424597
770	4104	3507	0.780908991254581	26.1327412938047	1.87236496600007	2.49598083116711	1.97488354619343	2.65686247530495	18.8635501368201	504.420387680611	96.8095782945449	0.463500978962091	0.648969877295521	0.602371142537427	0.818361238381027	0.681482039755253	0.949874258299469	0.943094331839095	0.863205301641136	28.3575046629358	367	0.0255065902032361	0.0153729157755138	0.0832919098380511	0.0117046312945155	6195	1	38771.6666666667	4.88084088051852	0.97876086101862
771	4104	3508	0.855926465090303	10.0950303933616	1.42971079600046	1.77877296150366	1.51987318928341	2.17417692763693	38.6765162528229	398.723548209953	72.8678300240366	0.732978056785621	0.728421516280582	0.673327506013416	0.854660455926629	0.978941750058055	0.883417771420009	0.797380261681509	0.89609849891996	26.8615665575042	210	0.00149473089476994	0.00689562677422077	0.0104522384708085	0.00885330868594492	0	0	770.055555555556	23.20021553808	0.873661994858502
772	4104	3509	0.800864545541072	11.6666304289065	1.24247304383849	1.14722166211116	1.30791058672996	1.86386924353154	18.4005871405821	372.566301503009	51.3675851298175	0.809030358101038	0.654423932289753	0.877735579284884	0.81450973708273	0.936459128723509	0.916232565196888	0.833530255142042	0.913118991331843	26.2054462423942	150	0.00395121289031459	0.00796377630328041	0.0110014768371465	0.0148382556255734	3045	0	7683.36111111111	18.9763446555785	0.978719707731252
773	4104	3510	0.798246822859137	6.07986812956249	0.740738456320521	0.777499205860571	0.791843193411962	1.12470804614518	17.5198432699613	259.939589508797	39.2491042572736	0.902526262370924	0.816591784867214	0.837559607373881	0.895264735263352	0.978408149605663	0.932798819688096	0.90601932142025	0.947520217874593	26.4353035904024	80	0.00154007279206578	0.0113128654383785	0.0284634937753526	0.0149712343181809	144151.5	1	97905.25	13.8461980745872	0.978744887627881
774	4104	3511	0.855583577718963	12.6964742070715	1.33630025841383	1.62956100400868	1.3995782411576	1.81924599675897	20.0089103098797	363.363762939446	62.6914398963469	0.903527633735397	0.573894922959423	0.727252998666721	0.611039463703113	0.957103238858741	0.915984352994664	0.76457958141514	0.895792960530715	26.8332598421171	175	0.00430175466254941	0.0206458716036488	0.149702748460537	0.00228306302223336	40236.5	0	121331.944444444	13.4020790737376	0.874108365215322
775	4104	3512	0.778216541089706	20.492376957827	1.7267325930462	2.2569256201372	1.81259221739242	2.52708445420771	34.2418799050208	438.283001791301	94.3501429591032	0.705025199252334	0.573549441367748	0.706570746194099	0.596001499717029	0.756036965225942	0.850113546724271	0.908363435274008	0.897285080824398	27.9987841811905	315	0.0240246842862221	0.0538432648531887	0.190571213800367	0.0012536946706877	18488.5	1	37815.6388888889	15.490465421418	0.874146663005929
776	4104	3513	0.82354153202376	28.865428669161	1.99048242018891	2.61133770149568	2.07454751201392	2.70630321048283	26.068519419574	543.686647820698	119.257771817113	0.464978051185209	0.440191736443839	0.784320807477159	0.466770605138236	0.553570962429696	0.850105041516781	0.815962563533133	0.86451907873155	27.8436904783892	513	0.0180199793607815	0.0120162935089082	0.157930428770909	0.00677774021957156	1198.5	1	0	13.5083939561488	0.87421357542836
777	4104	3514	0.668153982277719	33.1216684114173	2.0305034499539	2.3658282677777	2.04958423198332	2.61630124541733	28.0400125253302	510.93140491588	137.325547804392	0.703464600334313	0.468762336708392	0.643968593782913	0.49652524140152	0.719688088696258	0.817855940441247	0.583740307781782	0.474526255260778	26.254948396814	284	0.00597842272207878	0.0259651369316895	0.259875163996966	0.0178157907300628	0	0	55801.1111111111	3.44025993503793	0.773686415978255
778	4104	3515	0.878706590098114	30.3031624909271	2.06127111859252	2.63792855657041	2.10450542520419	2.84053945558364	33.7553990293188	530.488724218851	127.98418864211	0.622142953487512	0.493556726322287	0.799800832719965	0.504285663774358	0.402853199589571	0.81809292721613	0.870010726183262	0.819385504755545	30.0781707018995	389	0.178762484720628	0.0307285764920344	0.303796464644271	0.000605784437866852	60644.5	1	31187.1111111111	16.8815744258558	0.853978138825515
779	4104	4101	0.702769856218263	14.4041437526174	1.69398256898149	2.11372053700344	1.85577634210144	2.6150158011205	29.4479042183598	350.624906206177	64.7534868917017	0.950961590567181	0.588992600049068	0.754177815753334	0.688200654579018	0.726759551915705	0.949647297935775	0.591506100454451	0.912640708699001	26.6381573847515	285	0.00029431874898562	0.00610270695421908	0.0223880482850523	0.00166325501187359	0	0	770.694444444444	19.0692871678235	0.915150067529979
780	4104	4102	0.799934247770834	17.8428825501436	1.70604085317402	1.95416956399187	1.87348946542583	2.441841957711	15.0874902979985	323.176373309294	61.804623831359	0.659156639139451	0.508007962170546	0.490425293903776	0.576739168524691	0.605618539987467	0.999886149769275	0.675817462638736	0.844713304280366	25.9300548804464	245	0.000581484003193131	0.003030522619685	0.0125082904941438	0.0274780099473735	0	1	638.222222222222	5.66299277516063	0.915092846924405
781	4104	4103	0.817370287789908	8.32959027847949	1.15737716567607	1.32419480818282	1.27162308439057	1.67561434466929	8.21687544447031	241.041523111611	37.5003661944416	0.967270653818389	0.608826380838774	0.439876931005539	0.723445458008715	0.95874339607773	0.983032815065464	0.797542901630546	0.982376958603961	27.737862956176	131	0.00542747652264614	0.0024865943210629	0.0227114860723685	0.00530932229341119	19863.5	1.5	88683.3055555556	6.85642323103832	0.915285562432802
782	4104	4105	0.715978351566168	9.7123496421449	1.08563336175429	0.918302290756703	1.13637288028808	1.47162708458486	45.3826476029585	246.493706832665	67.8810545366598	0.855509850318615	0.461876201639393	0.75326307383588	0.520554347249067	0.915150080476559	0.915892743993726	0.925525874484655	0.881794228306817	26.654185829725	122	0.0145744137126041	0.0594670214464403	0.103733923284062	0.0103864267204745	8943	1	112527.444444444	17.1768979153792	0.978701629252579
783	4104	4106	0.858020670780176	22.7760524460986	1.97844269643656	2.45720108231897	2.15510419520249	3.12719849971448	27.5613212547832	372.857492642592	106.454508138951	0.466365732935779	0.505226600322955	0.755968426307158	0.511780308350423	0.213763618384255	0.966391614467602	0.532147599529236	0.607027013724807	27.2247834829879	380	0.0048828963680067	0.0130702488114893	0.0404388943770325	0.00816338981784526	0	0	487.583333333333	5.24373635939021	0.915112642117253
784	4104	4107	0.798523609531835	24.1765972200667	1.95514753481476	2.37573677535879	2.10041480607495	3.09478501662263	55.7266804476877	369.436982194251	149.75184509753	0.338525521801036	0.445637758928438	0.629099099742822	0.38487156723062	-0.0254588626213149	0.916097009775912	0.38867312749583	0.145744662874663	26.3273852326401	392	0.000609129076905155	0.0197363833770611	0.0434370552921529	0.0242357919571189	0	0	487.583333333333	7.69710002738028	0.978487806356664
785	4104	4108	0.917057797782733	19.4946696084853	1.57747660096999	1.66801225771476	1.69998317435597	2.4343643526975	58.5053926612121	359.659164663881	107.542818638905	0.439698263717429	0.373412307871539	0.469385744957508	0.387469020375027	0.50039092760009	0.882623527323703	0.612012753906486	0.621541579220897	26.4178381565704	280	0.0026881438369716	0.0438280878858476	0.125128779083455	0.0559739259663115	0	0	638.222222222222	16.2554564804051	0.936028524362534
786	4104	4109	0.839948919210974	17.1176685202574	1.64700083239427	1.26739488420355	1.73207029039114	2.23979915563033	62.5547280040374	387.159646944212	122.306280568518	0.4924866485145	0.2928366753316	0.680877314730506	0.30931611129953	0.514516151695775	0.882693404926871	0.886938310167195	0.435464443318242	26.1218809451445	250	0.0028871068485617	0.0646424124656812	0.0591019250624234	0.0211317164794709	0	0	112527.444444444	22.2718002544153	0.97868451532782
787	4104	4110	0.739790231312445	29.2522699305029	1.88723214805779	1.96172249196954	1.92840288626251	2.37537407836393	54.9741413434245	379.162011076961	153.320467017737	0.688730412896694	0.312330250028345	0.762300280926116	0.311085523991502	0.648515294284452	0.866339776963176	0.503595730456834	0.501249612114008	28.2772683530849	244	0.032203958429139	0.0643259330805557	0.0979720708640911	0.00368130972849945	11000.5	1	25227.8333333333	17.5388036693872	0.874122761770361
788	4104	4201	0.779693183204825	24.9254455759775	1.77819977612753	1.80716125124089	1.9138052461954	2.92142210820716	63.9866958379243	476.184870148346	143.970356967226	0.389485051953398	0.298449888615837	0.514206906008888	0.228191929991285	0.0148578025583335	0.899436622214405	0.382744064174654	0.171888073764861	27.2092096991441	423	0.00066276108119086	0.00584673859162424	0.0691805679620549	0.0397163501666018	0	0	0.75	13.5277754955229	0.978654468100481
789	4104	4202	0.660345632038771	26.8738122845571	2.04028006642956	1.83874857031738	2.09780568186191	2.68517589194441	58.0042294248614	526.938440706609	182.630828185128	0.297490698946696	0.331844741210939	0.757656008685183	0.319512688998156	0.329064705109638	0.785720687579845	0.570885379666125	-0.114243177903728	27.219262175392	325	0.0135654313197026	0.0386449001243711	0.00885009444007466	0.0220229441452244	0	1	25832.2777777778	20.9446254136539	0.874105089710574
790	4104	4203	0.682631611416247	29.8923007290111	2.07701659811761	1.94591988395218	2.1515136704203	2.81741294767274	98.205638887134	521.480677330985	161.329321606565	0.00257756756984977	0.208242496169748	0.594395205736337	0.236956379786223	-0.0271958456135349	0.817749146799182	0.222475003589949	-0.110824030525009	26.1267163252282	473	0.000656788185866081	0.00117162995992081	0.0491598424248543	0.00940309769084635	0	0	148.666666666667	25.5504811195673	0.853653994305553
791	4104	4204	0.798632261141425	37.6223550479503	2.23032125247513	2.19328780655131	2.28678045783519	2.89990013267029	46.7649843212074	562.364954969659	202.451005582943	0.0698814893352989	0.321695244417727	0.758428791192741	0.292450928983493	-0.0954553656004866	0.785721586666242	0.526726152345767	-0.00575377067183561	27.4377289108568	404	0.00626892273886857	0.0125329382650754	0.064980786410142	0.000451237042881969	0	0	2050.25	17.9217985984908	0.833415607986596
792	4104	4205	0.816264798010557	57.3722611403597	2.37520964127932	2.21898321820767	2.4075356499792	2.99368844757483	57.4542587924661	639.084998718406	239.642064068392	-0.329950225624496	0.131845427236347	0.648224974261592	0.157540796918719	-0.0563963442018768	0.769562801498657	0.597550975311456	-0.157913673432108	27.0203724815177	480	0.0138346263285658	0.0155592115048998	0.081846630235384	0.00218286196394624	0	0	1436.41666666667	20.0271583186097	0.813218802023822
793	4104	4206	0.835307351937361	48.6000650172325	2.53279310831742	2.34492242757179	2.60633222692511	3.02263605683743	46.6971480059268	569.460480641484	238.173599471118	-0.160188003825232	0.0772342363438728	0.326989894368917	0.181491454300223	-0.114910176371111	0.769485887176882	0.285997154499706	-0.213774724025786	26.9484037113011	574	0.00356941426508435	0.0176546749357677	0.0847057932531997	0.00753718106538315	0	0	868.777777777778	11.5441356417732	0.833583772035396
794	4104	4301	0.779283157001404	31.5253157909836	1.93271846596121	1.76822043698687	2.06775394478249	3.11837036150237	50.9895397251538	455.503646224558	161.865382969416	0.234747114033247	0.316273442512569	0.381678494199251	0.262548376854541	-0.107066980433807	0.915957114648732	0.296859101719254	0.187216763160228	27.6923330104507	603	0.00111681177408712	0.00234700211625307	0.0772994795054761	0.0335075378663243	0	0	122.444444444444	6.21237338155648	0.936559893377349
795	4104	4302	0.735271060054057	33.7715187358595	2.05459765570138	1.95263993745603	2.16514287478024	3.04480306159332	89.4860046844314	492.146176536725	169.988773472645	0.0686672814586033	0.216676364404121	0.298397247015241	0.249436436895256	-0.139092406642668	0.866286331626932	0.116802952270445	0.141756408025813	27.0790800161642	589	0.00312719292799524	0.00582395039061854	0.124310104714409	0.00894416594899017	0	0	269.472222222222	22.7543577854253	0.853503888899568
796	4104	4303	0.916122868165547	38.4035658618098	2.0547240721653	1.8886111783408	2.16614994949703	3.3189791299154	60.3548319546087	509.317803136905	215.524462023503	-0.0547235336774725	0.373820265449588	0.388768659857748	0.391506958731346	-0.0610760888059075	0.882520889386989	-0.0788034815164078	-0.0859438301867503	26.4044223375922	772	0.0021245945237292	0.0107403346553595	0.0446168899762288	0.0131145361242524	0	0	0.888888888888889	7.62984561820037	0.915532258922543
797	4104	4304	0.897115315921638	39.3301111553544	2.03418327018784	1.85546124406069	2.18737606389889	3.30406366426837	55.9746910435961	492.917851471812	209.578876295561	0.227828385559346	0.321513214013438	0.465677016968505	0.265212759724007	-0.180715467371251	0.899327278128179	-0.00337032830189445	0.0562426856783371	26.7763466231946	730	0.000994212879446353	0.0228112414726261	0.0848408032357622	0.0127991776267939	0	0	3436.11111111111	6.02102296244826	0.874314627125955
798	4104	4305	0.817469483120402	46.9442644783418	2.12835525469786	2.0236613471054	2.21618516526987	3.16409474321191	60.9346298827905	484.502308281533	243.150710897787	-0.273049461868048	0.306831857479697	0.455457823755947	0.332530334361345	-0.244281393037731	0.866191290219819	0.0678605077073432	-0.160174861077379	28.5828176567931	744	0.014245403918971	0.00655480030697009	0.0385462446264848	0.00461680147177579	0	0	3351.97222222222	7.43962039066989	0.853523789679149
799	4104	4306	0.711532994784318	45.2711800748627	2.11997202466651	2.01536185738246	2.18939132574582	3.19466932805234	72.0090505783991	458.051843967586	241.001981424838	-0.198981946742068	0.398373170905271	0.405402275690842	0.405991970061242	0.0341324814749367	0.882485012650646	0.377969068247484	-0.1702876477124	26.7019558437515	896	0.0102124720971686	0.0313184584959878	0.084863879607994	0.033422390802893	0	0	0.472222222222222	7.9938930279373	0.915507306051142
800	4104	4307	0.502966208993717	52.4075724380586	2.20050175827171	2.01314467558969	2.24480885018256	3.39197607342842	76.2946179899419	463.829068067375	261.146972466207	-0.427639027112009	0.355610533873775	0.545702046355029	0.3210875367824	-0.248008674931204	0.81781723583917	0.400723094027893	-0.242552703679638	26.9343222297629	946	0.00960089911751785	0.0468320640200362	0.0477335121381072	0.0121906571659254	0	0	0.472222222222222	13.201073285764	0.853530237248396
801	4104	5001	0.650833913731768	24.4252286243115	1.96633656911354	2.04711050303236	2.08025644896151	2.83702462862012	84.6863990875583	575.754805730428	170.535714540124	0.85598666560174	0.314658966266162	0.37804298074815	0.445393542359381	0.820902812438825	0.741221472801567	0.588963020505429	0.828433034378158	25.6161135866961	793	0.00897129544186643	0.0485758955447165	0.334764311993251	0.0404824089899823	0	0	1023.91666666667	28.4855967804939	-0.485538185306742
802	4104	5002	0.554794210761535	28.654409863525	1.77780226100292	2.14394720735471	1.88772069480338	2.62595281638893	74.8700511636515	515.097643398228	202.471866790624	0.490675313437564	0.269777087753345	0.715088574781258	0.734568335262222	0.765390374221129	0.550537580589477	0.850760163620575	0.688373767110388	27.0172794670425	629	0.0195306986932327	0.0203297905681908	0.0781440098668292	0.0282162709649544	23684.5	0	974.305555555556	29.9872111041516	0.894634314809026
803	4104	5003	0.776556190748969	21.4944593155456	1.68482904565571	2.15289123725948	1.79966691945145	2.55485193977462	63.0635672122085	457.833979791623	156.268376008579	0.517973141515403	0.626280793050762	0.651383265924993	0.83578814890088	0.690292907292	0.680582149630581	0.715491323273094	0.750043021818896	26.0623726675144	421	0.00411975635953499	0.015314553075978	0.0628684437301934	0.00242119184682821	0	0	1106.16666666667	26.0238047565121	0.873783069426167
804	4104	5004	0.647134674678137	19.5343902808645	1.86207628559551	2.15206781294008	2.0023877106402	2.93460036379612	49.3064619900762	487.612809030102	127.964010331139	0.794481810944709	0.41338456902938	0.717957171522339	0.556445810347646	0.69687531699732	0.867161798139414	0.378787163341628	0.930028807205393	26.8429801350231	523	0.00391421200847573	0.0261448584643988	0.160895702546863	0.0430349884917637	0	0	974.305555555556	24.6922454690371	0.853551410502481
805	4104	5101	0.600971234028419	43.5453034410104	1.74936724279886	1.95208964203732	1.89727737985345	2.63593096361488	114.807624218983	422.509878461506	210.465606218771	0.411731706980279	-0.415810356831725	0.0445948724472884	-0.14088097704743	0.64412684126742	-0.233610309257111	0.981026426273962	0.482757580122301	26.9673419028518	1498	0.00205450999406809	0.0244641601998344	0.124259609144546	0.062350386762022	0	0	4531.47222222222	11.6070874895401	0.164172917689195
806	4104	5102	0.571954506300221	45.0475477970154	1.86995881986231	2.29544274168224	1.98344361623587	2.91776636621819	125.808427577026	499.582781523753	262.426069107061	0.386394867489239	-0.257597317380001	-0.0958684552987509	0.231611553147805	0.739081697950711	-0.177939281184161	0.832163267937457	0.555814975746727	25.7421997475697	1213	0.000311461577731112	0.0137624926925994	0.183382483882605	0.0910412136176039	0	0	NA	22.5551371639776	0.273818608238379
807	4104	5103	0.59235708735946	38.5717901967158	1.8585096549576	2.05739614479145	1.97012587357521	2.67507320391115	100.100899577583	465.794618222943	190.677225051507	0.398851291725111	-0.191362127059364	0.109901077139953	0.302345774547383	0.644752880405601	0.339627659386307	0.906302805298882	0.690441777034042	25.8872325076527	1289	0.00104410095310473	0.0107171477102205	0.0992365976667668	0.022326718314818	0	0	4019.80555555556	21.3918027756066	0.852247441746874
808	4104	5104	0.856294559255346	37.1958220736312	1.88301199154655	1.91094835399111	1.98291096157588	2.74311129132664	107.998208573439	463.23790095107	208.048521781843	0.372603070102281	-0.033927926048575	-0.178315960759827	0.505181345844251	0.682618862616391	0.339830697699703	0.980964514889371	0.690539502945316	27.0726211636373	1050	0.0194033837993362	0.0323436901759784	0.212726450143479	0.12504930494615	0	0	4020.86111111111	27.8600315960225	0.222956407338685
809	4104	5105	0.697771914231826	39.5435856586043	1.82841338502697	2.0914249650233	1.91443439130365	2.71473046041968	81.0291052020215	506.095734206935	219.638577207453	0.372629908340044	-0.204667905072717	0.0430886278140896	0.755915621839319	0.740710681229292	0.392896221007433	0.905996738992392	0.584072350147197	26.2231878385901	882	0.00331056758923113	0.00138538249790777	0.0709106322930063	0.0400975072360393	0	0	1.08333333333333	26.0376323437289	0.791245909910243
810	4104	5201	0.662307622975953	44.0386723023862	1.85249638027898	2.12938714170382	1.88410748171144	3.00540623185859	116.727372320906	674.991773744521	290.366539387052	0.32471846838605	-0.231927055538411	0.234640748591018	0.31908359976366	0.681099869667137	-0.108000994829449	0.77859941592775	0.539826905939127	25.5146233246324	946	0.000891672127056154	0.000308191798696022	0.0284722419677711	0.0397925944826016	0	0	1047.02777777778	26.1467853942745	0.831412332743843
811	4104	5202	0.760895540019428	44.2696715550416	1.96014401015253	1.99340353878799	1.97446785071802	3.13391121922358	103.997569431856	657.163893113371	329.768141240872	0.324973053932714	-0.303899570565146	0.0848322511255237	0.373013684920087	0.661690649959769	-0.175810768923299	0.79599505594805	0.526139870892608	25.8024935530093	1080	0.000382881712286075	0.00118486336868144	0.0427854882194732	0.0311427645853714	0	0	2237.19444444444	24.840689527943	0.491831515170867
812	4104	5203	0.739284245694625	42.4270885230178	1.92611639574753	2.02640018839574	1.93750417609315	3.00622944834437	84.8114173212661	660.740440316115	300.30874357632	0.311649929743056	-0.192260425311194	0.252550545903262	0.487848867501939	0.680638398322612	-0.00109234103315723	0.761232652370149	0.527003356935022	28.1436616392811	831	0.00991016860121185	0.00650361697363689	0.0415955974482499	0.0173850502033058	364	0	3283.44444444444	25.1271589495409	0.581456375074285
813	4104	5204	0.786813965167907	44.9719784841531	1.94402770529667	1.83671418234064	1.91673062707396	2.97958652571972	74.708196263081	622.349309633726	315.884861273379	0.324769317906263	-0.296142716849325	0.0286095517933478	0.459999452043872	0.681619928032707	0.260396562293819	0.743950903869167	0.512460600340383	27.1744753061934	953	0.00950575622932074	0.0264914497809314	0.118538397814933	0.0435900216843295	0	0	3283.36111111111	24.5646229110483	0.527142236494027
814	4104	5205	0.877102634533965	41.0449497040557	1.67847876940456	1.79237948323031	1.69138575046195	2.62539046355329	71.3017127290736	525.982586096152	261.192666739794	0.334913961621431	-0.152897785302033	0.434103898912824	0.520570277846847	0.699798387442658	0.329151606405989	0.796443916218616	0.553523189432553	27.2673735383	635	0.0014220800926254	0.00431552853824283	0.0234027101835124	0.00301172644361536	90.5	0	1666.08333333333	27.9186004025597	0.752027394512529
815	4104	5301	0.80150365276991	46.3618171811708	2.16988446691093	2.13675559962968	2.1506312211566	3.1779790970472	54.7056991408218	760.803668765349	305.018954996994	0.311271036876348	-0.3281609638684	0.0570622144393414	0.347164976892603	0.700217317840123	0.409448834219029	0.943088917784507	0.482168399152603	27.970263138748	891	0.998012106023325	0.986322499925348	0.10015118141961	0.00419603930597456	0	0	2236.41666666667	20.4745936045541	0.563704666284248
816	4104	1101	0.397656916115135	40.4387116713251	1.9459958725401	2.16372486960948	2.1694295023749	2.75390249192201	124.368339133417	471.170554113274	200.150405343517	0.549456136626413	-0.237774543610811	0.317497682089121	-0.0526115074156847	0.519865218287267	-0.233579004064192	0.887134047881016	0.584942019710458	26.5347636894029	2064	0.019230250803812	0.0951570492029459	0.235305755318285	0.269349438403007	0	0	154.277777777778	15.716418245735	-0.130750570040344
817	4105	1102	0.67461619896322	42.2523541431209	1.77332725326186	2.46958621361949	2.01812194595902	2.57118592629802	146.419575191901	458.495501263555	211.66427023721	0.366910416803505	-0.493790289683962	0.513315855386679	-0.176237056854138	0.648294886893428	-0.171637803352796	0.88690910639312	0.437241850073526	27.2083762739762	1906	0.0103761480419195	0.0026193916580229	0.035721339372513	0.108324137300153	0	0	862.333333333333	21.149230364759	-0.110267533224167
818	4105	1201	0.373953149550885	39.3410796222536	1.83258267547764	2.63680498811015	1.9742992366809	3.1973942101128	161.236697141555	664.598352750905	216.091210180746	0.529351790332362	0.136255736701168	0.101678240725251	0.169990939417665	0.262102003776813	-0.0322346031296322	0.713664272356081	0.592887686943111	25.6794405343675	2896	0.00915732447893666	0.0459071371206423	0.520385556509745	0.298315533750117	0	0	0.0277777777777778	32.7820652550562	-0.238166870493318
819	4105	1202	0.581829963706968	38.7291640517883	1.69982018449138	2.61329155558837	1.88150952232337	3.02115814378626	149.241131220886	640.732298682363	207.155406733751	0.473726226883359	0.177854182346973	0.026370689368842	0.299133178965642	0.499537468546914	0.169702604481876	0.676195775763143	0.548086828970647	26.6192581525642	2570	0.00450866540686807	0.00300578280045309	0.356549542797046	0.13169476040329	0	0	363.138888888889	28.6095626816332	-0.339496876018815
820	4105	1301	0.39501978912551	47.0870983457624	1.63981365168169	2.2236390167199	1.74285055059815	3.08195616079681	183.84997178578	549.187154584663	189.570804481163	0.708046415924565	0.120435751382078	0.190049183541303	0.127834694434923	0.16241925204089	-0.167707697405274	0.363452069309452	0.650113490009137	25.1497284799942	3124	0.0113176221593817	0.0336388067101926	0.771955972001529	0.312938094967908	0	0	0	37.916614417069	-0.259970253480667
821	4105	1302	0.352152512682503	44.1234938622492	1.62064303550429	2.231343151617	1.71556376785214	2.98361373591406	171.510726109883	554.399982987102	215.107923777906	0.611836312829095	-0.0325988795293917	-0.143516898152993	-0.0330908913034908	0.460853122971851	-0.166367181722071	0.579486838236845	0.635603414678958	26.2146145468281	2965	0.0106258194338913	0.0156423579653407	0.626073875077098	0.747464442326687	0	0	0.111111111111111	40.2848854920437	-0.285049441461229
822	4105	1303	0.838435192501649	44.8850004267574	1.54601218020769	2.02830910272329	1.65746405022568	2.69083679027828	185.121320304841	487.69406242806	196.757445675932	0.698302802372235	-0.217381433769486	0.87413573902104	-0.166131105893217	0.777738161097655	-0.30559851606515	0.530013784148909	0.651190897461658	28.2620157832238	2617	0.0162507436778209	0.066679256000673	0.611913832123709	0.195394101646949	0	0	1452.44444444444	43.4194263217838	0.0710588873968325
823	4105	1304	0.716755784220416	39.7976239396785	1.55003746316889	2.10222104440675	1.72434062736734	2.64417983743656	177.892213616702	517.151049226498	197.492133950172	0.545508275189571	-0.29419806799817	0.169605580665825	-0.210331776108909	0.45737436179719	-0.324953010402023	0.694109590148625	0.548235594712936	26.0000499306681	2392	0.00812852708360716	0.0559663420363739	0.546204909126607	0.462038288692527	0	0	0	37.6580500309781	0.0509923312412905
824	4105	1401	-0.44135733756417	44.698453700148	1.7224576018776	2.30833183370582	1.81366740812521	3.04916134944768	168.554691048144	459.684729249213	203.435854864404	0.44108957454391	-0.0305039784512459	-0.000149161393275167	-0.0995540546638021	-0.395939634035701	-0.165311171038552	0.385524756062105	-0.0497354711170327	26.2446803417276	3337	0.00152107269122555	0.00673357916321715	0.666315560202182	0.264853050670625	0	0	172.75	36.9726810103263	-0.461581309603957
825	4105	1402	-0.0178827748806677	41.8350193704772	1.67507319767602	2.24796484861	1.80105776386055	3.10684305991644	183.840399789786	455.472567965566	198.398841878993	0.718157371674425	0.0927343761819482	0.288417932169959	0.105867594259356	0.259903827176677	-0.0938426557660725	0.247115361890829	0.159172793891098	24.8261954030403	3069	0.0143137671021496	0.0198829527290448	0.392941576921644	0.137457170416294	0	0	172.75	42.0223645975841	-0.416724456898144
826	4105	1501	0.873264053271885	43.6835619706182	1.65052934553631	2.09104478453424	1.74559545968488	2.55592219596248	185.483870225326	518.025641230178	206.622014879336	0.721820036196539	-0.247175897782519	0.200569458238875	-0.21758725879904	0.853136686066776	-0.230733449267989	0.330024486390753	0.730290092131349	26.952973584761	2710	0.00131391745525482	0.167903965768613	0.508420841200234	0.515697483895845	0	0	23.5833333333333	32.2633463504024	-0.182635556350909
827	4105	1502	0.768740699456782	42.7913383019407	1.76320675047395	2.37078075567358	1.79157718178414	2.3958235920284	177.61423284041	493.731249663489	224.599909337281	0.71031093456811	-0.416764636494549	-0.206653495021675	-0.421487956261231	0.69957698048052	-0.275669641674007	0.53017047154768	0.779740373050824	26.5394413384546	2572	0.0073325374258773	0.111657915513544	0.672387743046949	0.322215396764926	0	0	2459.88888888889	31.8530104478593	-0.0502715970502778
828	4105	1503	0.792340609148026	58.6284083089276	2.44756440325303	2.29070552131031	2.4725164842168	2.48026038734964	130.749716005444	445.724775477003	211.31225377188	0.650450773573543	-0.512638425659535	-0.197686723595752	-0.49280183381869	0.659640700259886	-0.27461786730453	0.682719875534883	0.779994107008524	28.1498015990545	2576	0.0672308253810445	0.107097730394003	0.368535256202924	0.136851332276513	0	0	2139.19444444444	24.12272787997	-0.0486138663879413
829	4105	1504	0.872735280326464	43.8674641375463	1.82511075270952	2.04483592944048	1.91379447645949	2.26205101709496	170.81272998055	424.556803464066	204.900655768407	0.637367640999214	-0.509963916049561	-0.261375300228657	-0.504390921112996	0.641452189266503	-0.268967767263032	0.63022781422108	0.761572513317889	27.840785063784	2498	0.00496067918863514	0.128653549061722	0.416658360152069	0.272470939239351	0	0	2141.25	22.5899262441718	-0.113146915494101
830	4105	1505	0.773225894946093	38.2638752904003	1.57567045748706	2.23793449217183	1.74323442110025	2.58840777646555	179.62281899866	480.371551239716	205.719587075539	0.568690729161458	-0.436658491028185	0.223492849438053	-0.383879086999215	0.741454401285362	-0.310857269006828	0.832646677727124	0.627443523013328	26.5320239051944	2109	0.00573650793541023	0.0823869341021478	0.363530243277928	0.45014051693093	0	0	342.083333333333	20.6095354693262	0.255467315577934
831	4105	1506	0.834027025077061	38.2763704497695	1.62064595023152	2.30038849216716	1.77049937738364	2.40962867548842	174.352100281667	452.804537807107	210.118275259094	0.373714119937766	-0.483453443453488	-0.144516348245663	-0.335661510424707	0.872476152346177	-0.411600295332622	0.85097001070255	0.506237221930794	27.7581794457663	2006	0.00272697065401893	0.0602422928350801	0.231064607829193	0.275797338163697	0	0	612.444444444444	25.2121864293796	-0.352489820711512
832	4105	1601	0.252274385912097	74.4526245890927	2.64424024346877	2.44458604338685	2.63610623482129	3.12312350928314	192.777972882883	562.130594772499	214.652998967173	0.737626896716284	-0.244642524467962	0.253812783663698	-0.241396781168937	0.440435055888336	-0.286428680670975	0.233440600635264	0.684631938348684	24.3389177585213	2985	0.0149987106303265	0.046691143409569	0.548763130538131	0.154985901989007	0	0	318.138888888889	25.9170706701909	-0.0390327047600975
833	4105	1602	0.247026127097947	47.5768569217516	1.9279428151701	2.29363703301973	1.96239563487478	2.52918375992831	185.66132775041	591.398540789114	214.87376035303	0.69351836086131	-0.254538585156288	0.083322180275995	-0.273217759567891	0.642427796861827	-0.263322106970521	0.210993288285526	0.747964969253139	26.7737410881307	2817	0.00262492935293173	0.0333324480306314	0.515744043964068	0.0990336927988403	0	0	318.138888888889	33.9495073396474	-0.0825050480483241
834	4105	1701	0.874316768417408	47.740663993332	1.73729786242789	2.02522236470039	1.82576771745156	2.77634599887072	186.73103514647	622.931736972662	304.323687722638	0.260155008913752	-0.486490314346591	-0.14841989781369	-0.191886700371463	0.835036691088696	-0.395306941444193	0.850931034520477	0.492961487397316	27.1203232298271	1645	0.0155548745602038	0.0620115557479009	0.117380301971217	0.148012631489143	2406	0	1457.83333333333	41.852182704871	0.0875248594765716
835	4105	1702	0.837074301701994	51.0123817498846	1.80694255433919	1.87367785388878	1.80422638508702	3.00948126942634	178.936062816906	647.114740666313	350.72115732143	0.260260052407027	-0.498774128761005	-0.192957846234678	-0.0643107662895263	0.75896827658117	-0.374404900699954	0.851210633456128	0.476280717623511	26.5911576352923	1570	0.0148573704807769	0.0635519408725714	0.148723288141572	0.174132308392033	901.5	0	965.666666666667	40.805795702526	0.0583701080526676
836	4105	2101	0.113480325339867	53.3567928137246	1.92717116523088	1.87607789711824	1.98525351667333	2.62474740210342	182.600819309916	556.533703636735	188.45176910599	0.632056416856887	-0.467762294385106	-0.254381076214552	-0.278522633953729	0.484240088025413	-0.18991123124938	0.574242828159946	0.763731556160487	28.2165027807735	2484	0.00226680321132272	0.0909314198774265	0.351559710718016	0.942699708313021	0	0	1983.91666666667	38.6107510992488	-0.339571027862934
837	4105	2102	0.717782572484174	38.1156568955627	1.61761517273549	1.77774570979243	1.72111120663819	2.40322308013813	182.283991294168	543.477868669068	191.274144173378	0.509080491607592	-0.486707747708835	-0.295231641038947	-0.352647992862519	0.699111808769327	-0.262508603668221	0.694074321966232	0.698404873856317	27.6024591109773	2317	0.00862922092616781	0.0253711360752611	0.330155151029712	0.540176262770714	0	0	2498.36111111111	27.4112988630354	-0.102476490551481
838	4105	2103	0.817971410419292	38.4568546237307	1.61830225157436	1.88357187545781	1.72894188282074	2.62404872892551	187.500307438599	588.036606425516	242.932248851967	0.427271669428384	-0.441508220442455	-0.170204783332876	-0.138498261046214	0.832432854263214	-0.25085319361689	0.727384315813392	0.70048603927611	27.17012336902	2179	0.0107075648391608	0.0245855085647578	0.268657733065942	0.477780724110899	0	0	3340.22222222222	30.9866775673667	-0.090758597442513
839	4105	2104	0.633630610119767	36.3843868814264	1.70034735244136	2.07658097098845	1.81351245493682	2.78030817231128	193.968399295433	594.580545279993	258.885350449249	0.602183923251287	-0.472275068453885	-0.16271120198903	-0.127900695676914	0.811449131189602	-0.196244222229665	0.575661586490982	0.728832401603873	27.5485957783065	2271	0.00736155183747962	0.0429863763381	0.287310419838844	0.972054094676105	0	0	3044.33333333333	35.8519146480742	-0.133567448257174
840	4105	2105	0.835652114259227	46.8013929638441	1.75585598054101	1.73843572815488	1.8278286943434	2.79714705119521	188.323959460532	635.619187449658	298.007114009083	0.301900877803595	-0.494019298090271	-0.225806731833271	-0.0846519590683072	0.856531895237954	-0.357808440894253	0.779685020475083	0.621917836406664	26.0825316253385	1902	0.0128747930781582	0.0296772575719691	0.199274685143913	0.387346095824545	0	0	333.388888888889	42.0061991621531	0.0825259063726005
841	4105	2201	0.134302178456722	39.643589718459	2.03826133177206	2.3922227054918	2.08152619325851	3.29064950527462	193.381815215019	478.001635529853	229.93748781283	0.695007473474391	-0.174890928359039	-0.144249500127903	-0.00510948406141405	0.585251020837276	-0.0506719947036167	0.516077268951415	0.728068128094283	26.801442252639	2463	0.0114913144556167	0.0054379990972659	0.215271842338697	0.575297158281004	0	0	1060.41666666667	34.5685744937576	-0.242931115714771
842	4105	2202	0.180157125397597	35.2484976694808	1.80644943019057	2.26692858577129	1.8491620174354	3.38019215020268	180.913177623822	429.816576292359	292.352028546415	0.7223792639484	-0.325953721645149	-0.134803626662942	0.181858577825071	0.81227194513298	-0.00333532828228326	0.498217612701305	0.77872157182168	27.6335507836335	2280	0.0102503345560055	0.0285039391938155	0.0973248804789627	0.423743482202926	0	0	1060.41666666667	35.2037337561082	-0.113655047031737
843	4105	2203	0.356421290287962	43.6497762100932	1.74908486945102	2.05893817209163	1.78238559670571	3.29040349785317	186.958870251673	451.311441292796	358.022999925041	0.466794710486647	-0.452847016093543	-0.100278284131846	0.241450957929268	0.818684565770169	-0.189316806438795	0.779272077207697	0.658220689873049	26.5887310253508	1876	0.0159876111254472	0.0474201734129423	0.0907534112375303	0.443648375864684	0	0	256.444444444444	42.474438632345	-0.22623469609084
844	4105	2204	0.195853761712266	34.2529407646078	1.78262358504791	2.24418698652712	1.85050115403532	3.73960159899125	183.770218125127	432.179085764175	366.839945276046	0.722601625764463	-0.380755837988283	-0.266633818986249	0.313307319207494	0.893512947712037	0.228994333547604	0.576126274215873	0.779186379732503	26.6038213543922	2088	0.0161367304766333	0.0390283244840485	0.130702106436876	0.136368236573309	0	0	1301.22222222222	40.1191163895972	-0.360490707600388
845	4105	2301	0.17135111645052	40.2709094507309	2.30545135805091	2.34899729089645	2.2942358913362	3.44825602845182	175.502607494118	620.162621157191	223.972377291392	0.734964085088709	-0.237173843810996	-0.0991582922385675	-0.0826173186450163	0.570467875424274	0.122311166908883	0.529907002815948	0.747353733963849	27.5416601314362	2524	0.00819427219438443	0.045346722241441	0.180388420915216	0.268712245829597	0	0	7241.72222222222	40.5532633461389	-0.327135995812537
846	4105	2302	0.22676071448955	55.7297675857017	2.54583888139168	2.32085455186067	2.52504745244964	3.40761337565352	173.994324157477	593.47856998826	206.835905524351	0.772993062825959	-0.325353663208078	-0.101338358488994	-0.192724783964789	0.538204532283494	0.739613506714711	0.563749470071639	0.681679844878246	27.2654723939054	2565	0.00829903971458561	0.0559676226888346	0.185477325840767	0.2055752084981	0	0	6181.30555555556	40.6989243478776	-0.480343996066389
847	4105	2303	0.0959516652733533	72.662745191639	2.78660706151396	2.3728526014324	2.73201776247804	3.34579226383919	174.039986303941	626.600119438628	191.448657464789	0.159696035849959	-0.389178537287962	-0.140149146561307	-0.243912660217012	0.521664297305454	0.870316728034046	0.578893384828857	0.648269750727992	28.502529522859	2600	0.103789072661268	0.0183789012572711	0.189877852826171	0.137804554670755	0	0	6181.30555555556	41.4834430397421	-0.491832363214502
848	4105	2304	0.409670318210771	37.8176553616525	1.99913767401379	2.16522022098425	2.05122710139219	3.78219426729687	171.110104712471	624.619029861922	302.213152531166	0.788584013267672	-0.179349186174321	-0.178025238865404	0.0682827828791652	0.570341680478975	0.268801027328344	0.453696073764608	0.745963355663179	27.1193946883748	2374	0.00789645080176221	0.0643621715035173	0.132194620018301	0.17037882252949	0	0	6187.94444444444	43.6273188935562	-0.424214698156082
849	4105	2305	0.00291538840819022	43.9546860523089	2.33136021774706	2.22910202738062	2.38783109510398	4.09058884212872	195.010118776401	646.641453274582	275.374489095252	0.705337346647352	-0.20897729582268	-0.15668237770688	-0.159454259574241	0.453227357013718	0.525354543529247	0.566251681447758	0.647287344479504	26.6207717701997	2491	0.00939318296755376	0.0339181718969781	0.0432906087174693	0.116109250032133	0	0	6187.94444444444	39.4615576847888	-0.482803490558087
[truncated: 17,783 more rows]
