# Supplementary material for: Using heterogeneous data to identify signatures of dengue outbreaks at fine spatio-temporal scales across Brazil
Source: PLoS Negl Trop Dis. 2021 May 21;15(5):e0009392. doi: 10.1371/journal.pntd.0009392 (PMC8174735; doi:10.1371/journal.pntd.0009392)
Supplement: S1 Data — (ZIP) [file pntd.0009392.s001.zip › S1_Data/files/coefficient_meso_seasonality_norm_1se.csv]

var	mean.rank	prop.included	mean.beta	sd.beta
sum_pesotot	1.48888888888889	0.9	0.306980607565411	0.14091947507233
baseline_Mean_RelHum	2.11	1	-0.228373298244633	0.0632102227699103
baseline_Mean_MeanGreenNDWI	3.01041666666667	0.96	-0.161761729414289	0.102355612725199
baseline_Mean_PercentCloudyPixels	3.60674157303371	0.89	0.118092835962588	0.0670371209807038
baseline_Mean_MeanNDVI	4.1	0.2	0.144438610650239	0.195460476817481
baseline_Mean_MeanTemp	4.78260869565217	0.23	0.088993312208722	0.127961368670949
baseline_Mean_MeanDailyRangeTemp	5.16666666666667	0.12	0.0670453452275989	0.0432537326661497
baseline_Mean_MeanSWIRNDWI	5.66666666666667	0.03	-0.242470690562687	0.182012214723145
baseline_Mean_MeanNBR	6.33333333333333	0.03	-0.182703259017457	0.127697391096822
mean.t_dens	6.33333333333333	0.03	-0.114742665123621	0.0592510210147704
baseline_kappa	6.5	0.04	-0.0123989370888646	0.0670076217760724
sum.pesorur	7.75	0.04	0.0742377298602708	0.0486745236028094
mean.t_lixo	9.5	0.02	0.0229648263440495	0.0784882655715456
