# Supplementary material for: Using heterogeneous data to identify signatures of dengue outbreaks at fine spatio-temporal scales across Brazil
Source: PLoS Negl Trop Dis. 2021 May 21;15(5):e0009392. doi: 10.1371/journal.pntd.0009392 (PMC8174735; doi:10.1371/journal.pntd.0009392)
Supplement: S1 Data — (ZIP) [file pntd.0009392.s001.zip › S1_Data/files/coefficient_meso_intensity_norm_1se.csv]

var	mean.rank	prop.included	mean.beta	sd.beta
intensity_Mean_MeanNBR	1.23	1	-0.16572733159611	0.0242005495691928
intensity_Mean_MeanTemp	1.77	1	-0.134977026890563	0.0326828316820237
intensity_Mean_MeanGreenNDWI	3	0.2	-0.0225430799312905	0.0205810856824063
intensity_Mean_PercentCloudyPixels	4	0.01	-0.014434187038968	NA
