# Supplementary material for: Using heterogeneous data to identify signatures of dengue outbreaks at fine spatio-temporal scales across Brazil
Source: PLoS Negl Trop Dis. 2021 May 21;15(5):e0009392. doi: 10.1371/journal.pntd.0009392 (PMC8174735; doi:10.1371/journal.pntd.0009392)
Supplement: S1 Data — (ZIP) [file pntd.0009392.s001.zip › S1_Data/files/dengue_weekly_meso.csv]

Meso_Number	pop	date	incidence	scale.incidence
1102	950720	1/3/10	1072	1.949472465
1201	206084	1/3/10	4	-0.758096479
1202	527475	1/3/10	753	1.771538383
1301	121337	1/3/10	0	-1.569764585
1302	351939	1/3/10	0	-1.569764585
1303	2726732	1/3/10	13	-0.238841132
1304	283977	1/3/10	144	0.940090575
1401	362681	1/3/10	10	-0.360463438
1402	87798	1/3/10	15	-0.17149888
1501	736432	1/3/10	5	-0.666148482
1502	487010	1/3/10	1	-1.220198159
1503	2437297	1/3/10	23	0.03298437
1504	1789387	1/3/10	21	-0.010897011
1505	483411	1/3/10	37	0.26473468
1506	1647514	1/3/10	30	0.162056114
1601	53934	1/3/10	19	-0.058963627
1602	615592	1/3/10	15	-0.17149888
1701	870586	1/3/10	59	0.49508605
1702	512859	1/3/10	169	1.020309724
2101	2605412	1/3/10	1	-1.220198159
2102	1409940	1/3/10	1	-1.220198159
2103	915039	1/3/10	2	-1.015714908
2104	1336005	1/3/10	10	-0.360463438
2105	308393	1/3/10	1	-1.220198159
2201	632883	1/3/10	1	-1.220198159
2202	1454466	1/3/10	5	-0.666148482
2203	511616	1/3/10	45	0.361087227
2204	519395	1/3/10	6	-0.588407558
2301	1326771	1/3/10	0	-1.569764585
2302	1006582	1/3/10	2	-1.015714908
2303	3468137	1/3/10	29	0.145519624
2304	869778	1/3/10	62	0.519691796
2305	528274	1/3/10	1	-1.220198159
2306	376239	1/3/10	0	-1.569764585
2307	876600	1/3/10	42	0.327075393
2401	826707	1/3/10	0	-1.569764585
2402	381846	1/3/10	1	-1.220198159
2403	426757	1/3/10	1	-1.220198159
2404	1532717	1/3/10	16	-0.140924808
2501	863178	1/3/10	9	-0.408530053
2502	298263	1/3/10	0	-1.569764585
2503	1213279	1/3/10	0	-1.569764585
2504	1391808	1/3/10	2	-1.015714908
2601	996830	1/3/10	9	-0.408530053
2602	578203	1/3/10	28	0.12842247
2603	2217600	1/3/10	6	-0.588407558
2604	1310638	1/3/10	4	-0.758096479
2605	3693177	1/3/10	17	-0.112098805
2701	432667	1/3/10	7	-0.521065307
2702	623302	1/3/10	29	0.145519624
2703	2064525	1/3/10	37	0.26473468
2801	224691	1/3/10	0	-1.569764585
2802	446207	1/3/10	0	-1.569764585
2803	1397119	1/3/10	3	-0.870631733
2901	579253	1/3/10	34	0.223260548
2902	964405	1/3/10	2	-1.015714908
2903	2226300	1/3/10	204	1.114723828
2904	1545922	1/3/10	52	0.432524097
2905	4210499	1/3/10	64	0.535453008
2906	2478787	1/3/10	98	0.747635916
2907	2011740	1/3/10	85	0.676641819
3101	366418	1/3/10	81	0.652622148
3102	1610413	1/3/10	413	1.469186581
3103	699413	1/3/10	78	0.633825522
3104	385413	1/3/10	52	0.432524097
3105	2144482	1/3/10	300	1.308432419
3106	412712	1/3/10	180	1.051929738
3107	6236117	1/3/10	388	1.437774328
3108	1620993	1/3/10	161	0.996000549
3109	955030	1/3/10	299	1.306754156
3110	2438611	1/3/10	5	-0.666148482
3111	554354	1/3/10	3	-0.870631733
3112	2173374	1/3/10	171	1.026208245
3201	413065	1/3/10	9	-0.408530053
3202	548850	1/3/10	5	-0.666148482
3203	1987103	1/3/10	144	0.940090575
3204	565934	1/3/10	1	-1.220198159
3301	317493	1/3/10	122	0.857105399
3302	849515	1/3/10	29	0.145519624
3303	481357	1/3/10	0	-1.569764585
3304	700842	1/3/10	65	0.543152665
3305	1062237	1/3/10	12	-0.276215098
3306	12578485	1/3/10	57	0.477988896
3501	1569220	1/3/10	286	1.284412749
3502	2376360	1/3/10	474	1.538504466
3503	695801	1/3/10	433	1.492979567
3504	1454111	1/3/10	12	-0.276215098
3505	810926	1/3/10	58	0.486609922
3506	1377257	1/3/10	14	-0.204046802
3507	3785620	1/3/10	54	0.451204668
3508	848124	1/3/10	20	-0.034357881
3509	440058	1/3/10	6	-0.588407558
3510	553778	1/3/10	5	-0.666148482
3511	824453	1/3/10	4	-0.758096479
3512	2644519	1/3/10	5	-0.666148482
3513	2264594	1/3/10	5	-0.666148482
3514	462390	1/3/10	11	-0.316582056
3515	21154988	1/3/10	241	1.198404136
4101	678319	1/3/10	14	-0.204046802
4102	334125	1/3/10	4	-0.758096479
4103	2037183	1/3/10	44	0.350002875
4104	546224	1/3/10	2	-1.015714908
4105	689279	1/3/10	1	-1.220198159
4106	1219558	1/3/10	24	0.053571627
4107	497127	1/3/10	0	-1.569764585
4108	544190	1/3/10	1	-1.220198159
4109	404779	1/3/10	1	-1.220198159
4110	3493742	1/3/10	10	-0.360463438
4201	1200712	1/3/10	0	-1.569764585
4202	1212843	1/3/10	1	-1.220198159
4203	406741	1/3/10	0	-1.569764585
4204	1508980	1/3/10	2	-1.015714908
4205	994095	1/3/10	2	-1.015714908
4206	925065	1/3/10	0	-1.569764585
4301	1946510	1/3/10	6	-0.588407558
4302	1054203	1/3/10	2	-1.015714908
4303	536938	1/3/10	0	-1.569764585
4304	778841	1/3/10	0	-1.569764585
4305	4742302	1/3/10	2	-1.015714908
4306	723005	1/3/10	0	-1.569764585
4307	912130	1/3/10	0	-1.569764585
5001	244099	1/3/10	103	0.772484181
5002	991025	1/3/10	1106	1.965204753
5003	381394	1/3/10	59	0.49508605
5004	832506	1/3/10	591	1.649551115
5101	942751	1/3/10	1238	2.022016626
5102	276901	1/3/10	402	1.455605601
5103	320119	1/3/10	446	1.507864031
5104	1047416	1/3/10	881	1.850615249
5105	447935	1/3/10	604	1.660505815
5201	220541	1/3/10	151	0.963867533
5202	294110	1/3/10	215	1.141083724
5203	3056794	1/3/10	4291	2.648605317
5204	1159722	1/3/10	33	0.208641618
5205	1272621	1/3/10	483	1.547970562
5301	2570160	1/3/10	101	0.762691295
1101	611689	1/10/10	1111	1.967477482
1102	950720	1/10/10	1297	2.045477495
1201	206084	1/10/10	5	-0.666148482
1202	527475	1/10/10	892	1.856866028
1301	121337	1/10/10	0	-1.569764585
1302	351939	1/10/10	0	-1.569764585
1303	2726732	1/10/10	13	-0.238841132
1304	283977	1/10/10	149	0.95718773
1401	362681	1/10/10	14	-0.204046802
1402	87798	1/10/10	15	-0.17149888
1501	736432	1/10/10	5	-0.666148482
1502	487010	1/10/10	0	-1.569764585
1503	2437297	1/10/10	34	0.223260548
1504	1789387	1/10/10	23	0.03298437
1505	483411	1/10/10	69	0.572826974
1506	1647514	1/10/10	44	0.350002875
1601	53934	1/10/10	39	0.290602799
1602	615592	1/10/10	19	-0.058963627
1701	870586	1/10/10	77	0.627401005
1702	512859	1/10/10	196	1.094648829
2101	2605412	1/10/10	2	-1.015714908
2102	1409940	1/10/10	5	-0.666148482
2103	915039	1/10/10	5	-0.666148482
2104	1336005	1/10/10	14	-0.204046802
2105	308393	1/10/10	1	-1.220198159
2201	632883	1/10/10	1	-1.220198159
2202	1454466	1/10/10	16	-0.140924808
2203	511616	1/10/10	26	0.092384446
2204	519395	1/10/10	10	-0.360463438
2301	1326771	1/10/10	2	-1.015714908
2302	1006582	1/10/10	4	-0.758096479
2303	3468137	1/10/10	38	0.277834579
2304	869778	1/10/10	83	0.664774971
2305	528274	1/10/10	1	-1.220198159
2306	376239	1/10/10	2	-1.015714908
2307	876600	1/10/10	43	0.338669415
2401	826707	1/10/10	6	-0.588407558
2402	381846	1/10/10	1	-1.220198159
2403	426757	1/10/10	3	-0.870631733
2404	1532717	1/10/10	17	-0.112098805
2501	863178	1/10/10	12	-0.276215098
2502	298263	1/10/10	1	-1.220198159
2503	1213279	1/10/10	2	-1.015714908
2504	1391808	1/10/10	3	-0.870631733
2601	996830	1/10/10	14	-0.204046802
2602	578203	1/10/10	28	0.12842247
2603	2217600	1/10/10	7	-0.521065307
2604	1310638	1/10/10	8	-0.461665231
2605	3693177	1/10/10	16	-0.140924808
2701	432667	1/10/10	8	-0.461665231
2702	623302	1/10/10	12	-0.276215098
2703	2064525	1/10/10	79	0.640169225
2801	224691	1/10/10	0	-1.569764585
2802	446207	1/10/10	1	-1.220198159
2803	1397119	1/10/10	5	-0.666148482
2901	579253	1/10/10	30	0.162056114
2902	964405	1/10/10	1	-1.220198159
2903	2226300	1/10/10	228	1.170557867
2904	1545922	1/10/10	35	0.237467621
2905	4210499	1/10/10	50	0.413124869
2906	2478787	1/10/10	131	0.892719091
2907	2011740	1/10/10	85	0.676641819
3101	366418	1/10/10	135	0.907774471
3102	1610413	1/10/10	610	1.665482676
3103	699413	1/10/10	83	0.664774971
3104	385413	1/10/10	70	0.579980537
3105	2144482	1/10/10	403	1.45685546
3106	412712	1/10/10	235	1.185742774
3107	6236117	1/10/10	570	1.631336456
3108	1620993	1/10/10	238	1.192113188
3109	955030	1/10/10	298	1.305070289
3110	2438611	1/10/10	5	-0.666148482
3111	554354	1/10/10	1	-1.220198159
3112	2173374	1/10/10	183	1.06022008
3201	413065	1/10/10	11	-0.316582056
3202	548850	1/10/10	5	-0.666148482
3203	1987103	1/10/10	186	1.06837634
3204	565934	1/10/10	1	-1.220198159
3301	317493	1/10/10	120	0.84883771
3302	849515	1/10/10	48	0.392949469
3303	481357	1/10/10	1	-1.220198159
3304	700842	1/10/10	53	0.441950872
3305	1062237	1/10/10	16	-0.140924808
3306	12578485	1/10/10	76	0.620893589
3501	1569220	1/10/10	515	1.580257922
3502	2376360	1/10/10	722	1.750365537
3503	695801	1/10/10	606	1.662170232
3504	1454111	1/10/10	16	-0.140924808
3505	810926	1/10/10	100	0.757722607
3506	1377257	1/10/10	4	-0.758096479
3507	3785620	1/10/10	61	0.51162254
3508	848124	1/10/10	54	0.451204668
3509	440058	1/10/10	23	0.03298437
3510	553778	1/10/10	7	-0.521065307
3511	824453	1/10/10	2	-1.015714908
3512	2644519	1/10/10	9	-0.408530053
3513	2264594	1/10/10	17	-0.112098805
3514	462390	1/10/10	2	-1.015714908
3515	21154988	1/10/10	324	1.347121114
4101	678319	1/10/10	25	0.073351329
4102	334125	1/10/10	15	-0.17149888
4103	2037183	1/10/10	49	0.403138053
4104	546224	1/10/10	3	-0.870631733
4105	689279	1/10/10	0	-1.569764585
4106	1219558	1/10/10	30	0.162056114
4107	497127	1/10/10	2	-1.015714908
4108	544190	1/10/10	2	-1.015714908
4109	404779	1/10/10	1	-1.220198159
4110	3493742	1/10/10	5	-0.666148482
4201	1200712	1/10/10	0	-1.569764585
4202	1212843	1/10/10	5	-0.666148482
4203	406741	1/10/10	0	-1.569764585
4204	1508980	1/10/10	2	-1.015714908
4205	994095	1/10/10	2	-1.015714908
4206	925065	1/10/10	1	-1.220198159
4301	1946510	1/10/10	6	-0.588407558
4302	1054203	1/10/10	2	-1.015714908
4303	536938	1/10/10	0	-1.569764585
4304	778841	1/10/10	0	-1.569764585
4305	4742302	1/10/10	3	-0.870631733
4306	723005	1/10/10	0	-1.569764585
4307	912130	1/10/10	1	-1.220198159
5001	244099	1/10/10	100	0.757722607
5002	991025	1/10/10	1497	2.117749389
5003	381394	1/10/10	64	0.535453008
5004	832506	1/10/10	742	1.764126766
5101	942751	1/10/10	1226	2.017108385
5102	276901	1/10/10	322	1.344008032
5103	320119	1/10/10	452	1.514588367
5104	1047416	1/10/10	686	1.724607544
5105	447935	1/10/10	900	1.861363875
5201	220541	1/10/10	111	0.809858146
5202	294110	1/10/10	265	1.246091707
5203	3056794	1/10/10	5439	2.768141855
5204	1159722	1/10/10	49	0.403138053
5205	1272621	1/10/10	625	1.677714102
5301	2570160	1/10/10	206	1.119620155
1101	611689	1/17/10	1056	1.941895717
1102	950720	1/17/10	1161	1.989658618
1201	206084	1/17/10	11	-0.316582056
1202	527475	1/17/10	877	1.848322891
1301	121337	1/17/10	0	-1.569764585
1302	351939	1/17/10	0	-1.569764585
1303	2726732	1/17/10	7	-0.521065307
1304	283977	1/17/10	57	0.477988896
1401	362681	1/17/10	6	-0.588407558
1402	87798	1/17/10	22	0.011520801
1501	736432	1/17/10	4	-0.758096479
1502	487010	1/17/10	2	-1.015714908
1503	2437297	1/17/10	41	0.315208545
1504	1789387	1/17/10	7	-0.521065307
1505	483411	1/17/10	96	0.73734336
1506	1647514	1/17/10	30	0.162056114
1601	53934	1/17/10	23	0.03298437
1602	615592	1/17/10	10	-0.360463438
1701	870586	1/17/10	111	0.809858146
1702	512859	1/17/10	246	1.208717742
2101	2605412	1/17/10	2	-1.015714908
2102	1409940	1/17/10	10	-0.360463438
2103	915039	1/17/10	6	-0.588407558
2104	1336005	1/17/10	16	-0.140924808
2105	308393	1/17/10	2	-1.015714908
2201	632883	1/17/10	0	-1.569764585
2202	1454466	1/17/10	10	-0.360463438
2203	511616	1/17/10	37	0.26473468
2204	519395	1/17/10	10	-0.360463438
2301	1326771	1/17/10	0	-1.569764585
2302	1006582	1/17/10	2	-1.015714908
2303	3468137	1/17/10	38	0.277834579
2304	869778	1/17/10	98	0.747635916
2305	528274	1/17/10	0	-1.569764585
2306	376239	1/17/10	0	-1.569764585
2307	876600	1/17/10	82	0.658735165
2401	826707	1/17/10	2	-1.015714908
2402	381846	1/17/10	4	-0.758096479
2403	426757	1/17/10	4	-0.758096479
2404	1532717	1/17/10	15	-0.17149888
2501	863178	1/17/10	13	-0.238841132
2502	298263	1/17/10	2	-1.015714908
2503	1213279	1/17/10	1	-1.220198159
2504	1391808	1/17/10	1	-1.220198159
2601	996830	1/17/10	27	0.110725294
2602	578203	1/17/10	35	0.237467621
2603	2217600	1/17/10	15	-0.17149888
2604	1310638	1/17/10	2	-1.015714908
2605	3693177	1/17/10	23	0.03298437
2701	432667	1/17/10	13	-0.238841132
2702	623302	1/17/10	27	0.110725294
2703	2064525	1/17/10	104	0.777310225
2801	224691	1/17/10	0	-1.569764585
2802	446207	1/17/10	1	-1.220198159
2803	1397119	1/17/10	4	-0.758096479
2901	579253	1/17/10	37	0.26473468
2902	964405	1/17/10	2	-1.015714908
2903	2226300	1/17/10	235	1.185742774
2904	1545922	1/17/10	41	0.315208545
2905	4210499	1/17/10	55	0.46029172
2906	2478787	1/17/10	127	0.877200398
2907	2011740	1/17/10	123	0.861188966
3101	366418	1/17/10	185	1.065672217
3102	1610413	1/17/10	905	1.864154794
3103	699413	1/17/10	89	0.699569301
3104	385413	1/17/10	73	0.600851836
3105	2144482	1/17/10	399	1.451837331
3106	412712	1/17/10	384	1.432561695
3107	6236117	1/17/10	751	1.770198893
3108	1620993	1/17/10	303	1.313433959
3109	955030	1/17/10	370	1.413881124
3110	2438611	1/17/10	15	-0.17149888
3111	554354	1/17/10	8	-0.461665231
3112	2173374	1/17/10	220	1.15262468
3201	413065	1/17/10	24	0.053571627
3202	548850	1/17/10	0	-1.569764585
3203	1987103	1/17/10	176	1.040659599
3204	565934	1/17/10	7	-0.521065307
3301	317493	1/17/10	114	0.823188907
3302	849515	1/17/10	49	0.403138053
3303	481357	1/17/10	2	-1.015714908
3304	700842	1/17/10	58	0.486609922
3305	1062237	1/17/10	5	-0.666148482
3306	12578485	1/17/10	118	0.840432219
3501	1569220	1/17/10	695	1.731171425
3502	2376360	1/17/10	915	1.869690719
3503	695801	1/17/10	529	1.593758629
3504	1454111	1/17/10	17	-0.112098805
3505	810926	1/17/10	127	0.877200398
3506	1377257	1/17/10	6	-0.588407558
3507	3785620	1/17/10	74	0.607621304
3508	848124	1/17/10	93	0.721499615
3509	440058	1/17/10	12	-0.276215098
3510	553778	1/17/10	7	-0.521065307
3511	824453	1/17/10	1	-1.220198159
3512	2644519	1/17/10	6	-0.588407558
3513	2264594	1/17/10	26	0.092384446
3514	462390	1/17/10	8	-0.461665231
3515	21154988	1/17/10	372	1.416592517
4101	678319	1/17/10	27	0.110725294
4102	334125	1/17/10	24	0.053571627
4103	2037183	1/17/10	54	0.451204668
4104	546224	1/17/10	5	-0.666148482
4105	689279	1/17/10	0	-1.569764585
4106	1219558	1/17/10	41	0.315208545
4107	497127	1/17/10	3	-0.870631733
4108	544190	1/17/10	2	-1.015714908
4109	404779	1/17/10	1	-1.220198159
4110	3493742	1/17/10	3	-0.870631733
4201	1200712	1/17/10	1	-1.220198159
4202	1212843	1/17/10	2	-1.015714908
4203	406741	1/17/10	2	-1.015714908
4204	1508980	1/17/10	2	-1.015714908
4205	994095	1/17/10	1	-1.220198159
4206	925065	1/17/10	1	-1.220198159
4301	1946510	1/17/10	4	-0.758096479
4302	1054203	1/17/10	0	-1.569764585
4303	536938	1/17/10	0	-1.569764585
4304	778841	1/17/10	1	-1.220198159
4305	4742302	1/17/10	2	-1.015714908
4306	723005	1/17/10	1	-1.220198159
4307	912130	1/17/10	1	-1.220198159
5001	244099	1/17/10	127	0.877200398
5002	991025	1/17/10	1786	2.206714748
5003	381394	1/17/10	88	0.693934407
5004	832506	1/17/10	1031	1.929824348
5101	942751	1/17/10	1219	2.014223028
5102	276901	1/17/10	316	1.334551797
5103	320119	1/17/10	397	1.449309417
5104	1047416	1/17/10	581	1.640959463
5105	447935	1/17/10	965	1.896493931
5201	220541	1/17/10	113	0.818784357
5202	294110	1/17/10	263	1.242285518
5203	3056794	1/17/10	5614	2.784109829
5204	1159722	1/17/10	77	0.627401005
5205	1272621	1/17/10	644	1.692793175
5301	2570160	1/17/10	266	1.247984084
1101	611689	1/24/10	979	1.903750427
1102	950720	1/24/10	1100	1.962463889
1201	206084	1/24/10	9	-0.408530053
1202	527475	1/24/10	1216	2.012981376
1301	121337	1/24/10	1	-1.220198159
1302	351939	1/24/10	0	-1.569764585
1303	2726732	1/24/10	15	-0.17149888
1304	283977	1/24/10	76	0.620893589
1401	362681	1/24/10	15	-0.17149888
1402	87798	1/24/10	22	0.011520801
1501	736432	1/24/10	5	-0.666148482
1502	487010	1/24/10	2	-1.015714908
1503	2437297	1/24/10	53	0.441950872
1504	1789387	1/24/10	9	-0.408530053
1505	483411	1/24/10	71	0.587034047
1506	1647514	1/24/10	35	0.237467621
1601	53934	1/24/10	35	0.237467621
1602	615592	1/24/10	8	-0.461665231
1701	870586	1/24/10	124	0.865239733
1702	512859	1/24/10	238	1.192113188
2101	2605412	1/24/10	1	-1.220198159
2102	1409940	1/24/10	5	-0.666148482
2103	915039	1/24/10	5	-0.666148482
2104	1336005	1/24/10	23	0.03298437
2105	308393	1/24/10	3	-0.870631733
2201	632883	1/24/10	1	-1.220198159
2202	1454466	1/24/10	16	-0.140924808
2203	511616	1/24/10	45	0.361087227
2204	519395	1/24/10	13	-0.238841132
2301	1326771	1/24/10	1	-1.220198159
2302	1006582	1/24/10	1	-1.220198159
2303	3468137	1/24/10	22	0.011520801
2304	869778	1/24/10	99	0.752704479
2305	528274	1/24/10	3	-0.870631733
2306	376239	1/24/10	3	-0.870631733
2307	876600	1/24/10	110	0.805335087
2401	826707	1/24/10	10	-0.360463438
2402	381846	1/24/10	1	-1.220198159
2403	426757	1/24/10	0	-1.569764585
2404	1532717	1/24/10	21	-0.010897011
2501	863178	1/24/10	41	0.315208545
2502	298263	1/24/10	2	-1.015714908
2503	1213279	1/24/10	1	-1.220198159
2504	1391808	1/24/10	3	-0.870631733
2601	996830	1/24/10	51	0.422917755
2602	578203	1/24/10	36	0.25128541
2603	2217600	1/24/10	20	-0.034357881
2604	1310638	1/24/10	9	-0.408530053
2605	3693177	1/24/10	14	-0.204046802
2701	432667	1/24/10	20	-0.034357881
2702	623302	1/24/10	33	0.208641618
2703	2064525	1/24/10	108	0.796165421
2801	224691	1/24/10	0	-1.569764585
2802	446207	1/24/10	0	-1.569764585
2803	1397119	1/24/10	4	-0.758096479
2901	579253	1/24/10	48	0.392949469
2902	964405	1/24/10	5	-0.666148482
2903	2226300	1/24/10	205	1.117177934
2904	1545922	1/24/10	76	0.620893589
2905	4210499	1/24/10	61	0.51162254
2906	2478787	1/24/10	114	0.823188907
2907	2011740	1/24/10	124	0.865239733
3101	366418	1/24/10	329	1.354820771
3102	1610413	1/24/10	1438	2.097484663
3103	699413	1/24/10	64	0.535453008
3104	385413	1/24/10	97	0.742515895
3105	2144482	1/24/10	403	1.45685546
3106	412712	1/24/10	462	1.525600109
3107	6236117	1/24/10	1147	1.983545601
3108	1620993	1/24/10	327	1.351755
3109	955030	1/24/10	446	1.507864031
3110	2438611	1/24/10	34	0.223260548
3111	554354	1/24/10	2	-1.015714908
3112	2173374	1/24/10	250	1.216819406
3201	413065	1/24/10	19	-0.058963627
3202	548850	1/24/10	3	-0.870631733
3203	1987103	1/24/10	171	1.026208245
3204	565934	1/24/10	9	-0.408530053
3301	317493	1/24/10	67	0.558208045
3302	849515	1/24/10	62	0.519691796
3303	481357	1/24/10	4	-0.758096479
3304	700842	1/24/10	69	0.572826974
3305	1062237	1/24/10	17	-0.112098805
3306	12578485	1/24/10	154	0.973724219
3501	1569220	1/24/10	1030	1.929335431
3502	2376360	1/24/10	1185	1.99996871
3503	695801	1/24/10	566	1.62779115
3504	1454111	1/24/10	51	0.422917755
3505	810926	1/24/10	202	1.109779497
3506	1377257	1/24/10	7	-0.521065307
3507	3785620	1/24/10	121	0.852988496
3508	848124	1/24/10	103	0.772484181
3509	440058	1/24/10	32	0.193586239
3510	553778	1/24/10	9	-0.408530053
3511	824453	1/24/10	8	-0.461665231
3512	2644519	1/24/10	6	-0.588407558
3513	2264594	1/24/10	17	-0.112098805
3514	462390	1/24/10	5	-0.666148482
3515	21154988	1/24/10	609	1.664656602
4101	678319	1/24/10	44	0.350002875
4102	334125	1/24/10	40	0.303055722
4103	2037183	1/24/10	105	0.782090524
4104	546224	1/24/10	11	-0.316582056
4105	689279	1/24/10	1	-1.220198159
4106	1219558	1/24/10	67	0.558208045
4107	497127	1/24/10	3	-0.870631733
4108	544190	1/24/10	0	-1.569764585
4109	404779	1/24/10	0	-1.569764585
4110	3493742	1/24/10	3	-0.870631733
4201	1200712	1/24/10	1	-1.220198159
4202	1212843	1/24/10	5	-0.666148482
4203	406741	1/24/10	0	-1.569764585
4204	1508980	1/24/10	0	-1.569764585
4205	994095	1/24/10	2	-1.015714908
4206	925065	1/24/10	0	-1.569764585
4301	1946510	1/24/10	2	-1.015714908
4302	1054203	1/24/10	2	-1.015714908
4303	536938	1/24/10	0	-1.569764585
4304	778841	1/24/10	0	-1.569764585
4305	4742302	1/24/10	2	-1.015714908
4306	723005	1/24/10	0	-1.569764585
4307	912130	1/24/10	0	-1.569764585
5001	244099	1/24/10	116	0.831884256
5002	991025	1/24/10	2140	2.297862502
5003	381394	1/24/10	134	0.904052552
5004	832506	1/24/10	1158	1.98835491
5101	942751	1/24/10	1067	1.947116936
5102	276901	1/24/10	295	1.299984688
5103	320119	1/24/10	325	1.348670479
5104	1047416	1/24/10	602	1.658835888
5105	447935	1/24/10	937	1.881659987
5201	220541	1/24/10	189	1.076402786
5202	294110	1/24/10	233	1.181450682
5203	3056794	1/24/10	5560	2.779236284
5204	1159722	1/24/10	106	0.786825936
5205	1272621	1/24/10	691	1.728264686
5301	2570160	1/24/10	341	1.372834034
1101	611689	1/31/10	1060	1.943800603
1102	950720	1/31/10	899	1.860803833
1201	206084	1/31/10	11	-0.316582056
1202	527475	1/31/10	1788	2.207278861
1301	121337	1/31/10	0	-1.569764585
1302	351939	1/31/10	0	-1.569764585
1303	2726732	1/31/10	12	-0.276215098
1304	283977	1/31/10	88	0.693934407
1401	362681	1/31/10	16	-0.140924808
1402	87798	1/31/10	51	0.422917755
1501	736432	1/31/10	6	-0.588407558
1502	487010	1/31/10	2	-1.015714908
1503	2437297	1/31/10	80	0.646434123
1504	1789387	1/31/10	16	-0.140924808
1505	483411	1/31/10	82	0.658735165
1506	1647514	1/31/10	53	0.441950872
1601	53934	1/31/10	71	0.587034047
1602	615592	1/31/10	19	-0.058963627
1701	870586	1/31/10	126	0.873244944
1702	512859	1/31/10	238	1.192113188
2101	2605412	1/31/10	2	-1.015714908
2102	1409940	1/31/10	7	-0.521065307
2103	915039	1/31/10	6	-0.588407558
2104	1336005	1/31/10	22	0.011520801
2105	308393	1/31/10	2	-1.015714908
2201	632883	1/31/10	1	-1.220198159
2202	1454466	1/31/10	23	0.03298437
2203	511616	1/31/10	63	0.527633972
2204	519395	1/31/10	13	-0.238841132
2301	1326771	1/31/10	5	-0.666148482
2302	1006582	1/31/10	2	-1.015714908
2303	3468137	1/31/10	33	0.208641618
2304	869778	1/31/10	149	0.95718773
2305	528274	1/31/10	1	-1.220198159
2306	376239	1/31/10	3	-0.870631733
2307	876600	1/31/10	115	0.827555322
2401	826707	1/31/10	5	-0.666148482
2402	381846	1/31/10	2	-1.015714908
2403	426757	1/31/10	0	-1.569764585
2404	1532717	1/31/10	12	-0.276215098
2501	863178	1/31/10	59	0.49508605
2502	298263	1/31/10	1	-1.220198159
2503	1213279	1/31/10	0	-1.569764585
2504	1391808	1/31/10	4	-0.758096479
2601	996830	1/31/10	70	0.579980537
2602	578203	1/31/10	41	0.315208545
2603	2217600	1/31/10	18	-0.084831746
2604	1310638	1/31/10	23	0.03298437
2605	3693177	1/31/10	44	0.350002875
2701	432667	1/31/10	29	0.145519624
2702	623302	1/31/10	65	0.543152665
2703	2064525	1/31/10	151	0.963867533
2801	224691	1/31/10	0	-1.569764585
2802	446207	1/31/10	1	-1.220198159
2803	1397119	1/31/10	1	-1.220198159
2901	579253	1/31/10	57	0.477988896
2902	964405	1/31/10	5	-0.666148482
2903	2226300	1/31/10	265	1.246091707
2904	1545922	1/31/10	111	0.809858146
2905	4210499	1/31/10	96	0.73734336
2906	2478787	1/31/10	190	1.07905013
2907	2011740	1/31/10	142	0.93308605
3101	366418	1/31/10	461	1.524509692
3102	1610413	1/31/10	1399	2.083627932
3103	699413	1/31/10	71	0.587034047
3104	385413	1/31/10	103	0.772484181
3105	2144482	1/31/10	421	1.47883889
3106	412712	1/31/10	608	1.663829173
3107	6236117	1/31/10	1602	2.151914894
3108	1620993	1/31/10	362	1.402887387
3109	955030	1/31/10	401	1.454352637
3110	2438611	1/31/10	60	0.50342207
3111	554354	1/31/10	5	-0.666148482
3112	2173374	1/31/10	307	1.320026442
3201	413065	1/31/10	30	0.162056114
3202	548850	1/31/10	2	-1.015714908
3203	1987103	1/31/10	173	1.032038573
3204	565934	1/31/10	24	0.053571627
3301	317493	1/31/10	46	0.371933188
3302	849515	1/31/10	77	0.627401005
3303	481357	1/31/10	2	-1.015714908
3304	700842	1/31/10	98	0.747635916
3305	1062237	1/31/10	16	-0.140924808
3306	12578485	1/31/10	209	1.126876651
3501	1569220	1/31/10	1385	2.078559369
3502	2376360	1/31/10	1437	2.097134077
3503	695801	1/31/10	909	1.866376461
3504	1454111	1/31/10	48	0.392949469
3505	810926	1/31/10	213	1.136392362
3506	1377257	1/31/10	10	-0.360463438
3507	3785620	1/31/10	131	0.892719091
3508	848124	1/31/10	100	0.757722607
3509	440058	1/31/10	61	0.51162254
3510	553778	1/31/10	12	-0.276215098
3511	824453	1/31/10	4	-0.758096479
3512	2644519	1/31/10	11	-0.316582056
3513	2264594	1/31/10	31	0.178067546
3514	462390	1/31/10	6	-0.588407558
3515	21154988	1/31/10	1004	1.916454317
4101	678319	1/31/10	73	0.600851836
4102	334125	1/31/10	52	0.432524097
4103	2037183	1/31/10	171	1.026208245
4104	546224	1/31/10	17	-0.112098805
4105	689279	1/31/10	0	-1.569764585
4106	1219558	1/31/10	103	0.772484181
4107	497127	1/31/10	0	-1.569764585
4108	544190	1/31/10	0	-1.569764585
4109	404779	1/31/10	0	-1.569764585
4110	3493742	1/31/10	7	-0.521065307
4201	1200712	1/31/10	0	-1.569764585
4202	1212843	1/31/10	1	-1.220198159
4203	406741	1/31/10	2	-1.015714908
4204	1508980	1/31/10	6	-0.588407558
4205	994095	1/31/10	0	-1.569764585
4206	925065	1/31/10	1	-1.220198159
4301	1946510	1/31/10	12	-0.276215098
4302	1054203	1/31/10	1	-1.220198159
4303	536938	1/31/10	1	-1.220198159
4304	778841	1/31/10	0	-1.569764585
4305	4742302	1/31/10	2	-1.015714908
4306	723005	1/31/10	0	-1.569764585
4307	912130	1/31/10	0	-1.569764585
5001	244099	1/31/10	114	0.823188907
5002	991025	1/31/10	2285	2.330910724
5003	381394	1/31/10	184	1.062953516
5004	832506	1/31/10	1262	2.031692083
5101	942751	1/31/10	952	1.889660965
5102	276901	1/31/10	287	1.286166899
5103	320119	1/31/10	313	1.329756346
5104	1047416	1/31/10	627	1.679322772
5105	447935	1/31/10	723	1.75106259
5201	220541	1/31/10	120	0.84883771
5202	294110	1/31/10	211	1.13165695
5203	3056794	1/31/10	5429	2.767213947
5204	1159722	1/31/10	131	0.892719091
5205	1272621	1/31/10	858	1.837289593
5301	2570160	1/31/10	443	1.504467939
1101	611689	2/7/10	765	1.77950146
1102	950720	2/7/10	736	1.760037681
1201	206084	2/7/10	6	-0.588407558
1202	527475	2/7/10	1920	2.243180778
1301	121337	2/7/10	0	-1.569764585
1302	351939	2/7/10	0	-1.569764585
1303	2726732	2/7/10	19	-0.058963627
1304	283977	2/7/10	74	0.607621304
1401	362681	2/7/10	20	-0.034357881
1402	87798	2/7/10	78	0.633825522
1501	736432	2/7/10	2	-1.015714908
1502	487010	2/7/10	3	-0.870631733
1503	2437297	2/7/10	60	0.50342207
1504	1789387	2/7/10	15	-0.17149888
1505	483411	2/7/10	70	0.579980537
1506	1647514	2/7/10	43	0.338669415
1601	53934	2/7/10	58	0.486609922
1602	615592	2/7/10	14	-0.204046802
1701	870586	2/7/10	133	0.90030296
1702	512859	2/7/10	197	1.097202342
2101	2605412	2/7/10	1	-1.220198159
2102	1409940	2/7/10	5	-0.666148482
2103	915039	2/7/10	4	-0.758096479
2104	1336005	2/7/10	10	-0.360463438
2105	308393	2/7/10	4	-0.758096479
2201	632883	2/7/10	3	-0.870631733
2202	1454466	2/7/10	21	-0.010897011
2203	511616	2/7/10	74	0.607621304
2204	519395	2/7/10	46	0.371933188
2301	1326771	2/7/10	2	-1.015714908
2302	1006582	2/7/10	0	-1.569764585
2303	3468137	2/7/10	23	0.03298437
2304	869778	2/7/10	206	1.119620155
2305	528274	2/7/10	0	-1.569764585
2306	376239	2/7/10	2	-1.015714908
2307	876600	2/7/10	104	0.777310225
2401	826707	2/7/10	4	-0.758096479
2402	381846	2/7/10	3	-0.870631733
2403	426757	2/7/10	3	-0.870631733
2404	1532717	2/7/10	11	-0.316582056
2501	863178	2/7/10	50	0.413124869
2502	298263	2/7/10	0	-1.569764585
2503	1213279	2/7/10	2	-1.015714908
2504	1391808	2/7/10	3	-0.870631733
2601	996830	2/7/10	106	0.786825936
2602	578203	2/7/10	51	0.422917755
2603	2217600	2/7/10	20	-0.034357881
2604	1310638	2/7/10	16	-0.140924808
2605	3693177	2/7/10	23	0.03298437
2701	432667	2/7/10	29	0.145519624
2702	623302	2/7/10	81	0.652622148
2703	2064525	2/7/10	117	0.836176348
2801	224691	2/7/10	0	-1.569764585
2802	446207	2/7/10	0	-1.569764585
2803	1397119	2/7/10	1	-1.220198159
2901	579253	2/7/10	32	0.193586239
2902	964405	2/7/10	14	-0.204046802
2903	2226300	2/7/10	233	1.181450682
2904	1545922	2/7/10	104	0.777310225
2905	4210499	2/7/10	77	0.627401005
2906	2478787	2/7/10	141	0.929546963
2907	2011740	2/7/10	132	0.896525281
3101	366418	2/7/10	506	1.571384067
3102	1610413	2/7/10	1079	1.95275183
3103	699413	2/7/10	55	0.46029172
3104	385413	2/7/10	61	0.51162254
3105	2144482	2/7/10	517	1.582208863
3106	412712	2/7/10	704	1.737650971
3107	6236117	2/7/10	1937	2.247624135
3108	1620993	2/7/10	272	1.259191606
3109	955030	2/7/10	514	1.579279613
3110	2438611	2/7/10	66	0.550736534
3111	554354	2/7/10	14	-0.204046802
3112	2173374	2/7/10	291	1.293123117
3201	413065	2/7/10	51	0.422917755
3202	548850	2/7/10	2	-1.015714908
3203	1987103	2/7/10	170	1.023267608
3204	565934	2/7/10	27	0.110725294
3301	317493	2/7/10	32	0.193586239
3302	849515	2/7/10	59	0.49508605
3303	481357	2/7/10	1	-1.220198159
3304	700842	2/7/10	91	0.710653654
3305	1062237	2/7/10	17	-0.112098805
3306	12578485	2/7/10	194	1.089502685
3501	1569220	2/7/10	2113	2.291462144
3502	2376360	2/7/10	2071	2.281341715
3503	695801	2/7/10	1227	2.017519235
3504	1454111	2/7/10	89	0.699569301
3505	810926	2/7/10	302	1.311772284
3506	1377257	2/7/10	18	-0.084831746
3507	3785620	2/7/10	179	1.049135727
3508	848124	2/7/10	142	0.93308605
3509	440058	2/7/10	87	0.688235841
3510	553778	2/7/10	36	0.25128541
3511	824453	2/7/10	4	-0.758096479
3512	2644519	2/7/10	14	-0.204046802
3513	2264594	2/7/10	49	0.403138053
3514	462390	2/7/10	17	-0.112098805
3515	21154988	2/7/10	1451	2.102020239
4101	678319	2/7/10	120	0.84883771
4102	334125	2/7/10	53	0.441950872
4103	2037183	2/7/10	313	1.329756346
4104	546224	2/7/10	40	0.303055722
4105	689279	2/7/10	1	-1.220198159
4106	1219558	2/7/10	193	1.086909786
4107	497127	2/7/10	1	-1.220198159
4108	544190	2/7/10	1	-1.220198159
4109	404779	2/7/10	0	-1.569764585
4110	3493742	2/7/10	8	-0.461665231
4201	1200712	2/7/10	2	-1.015714908
4202	1212843	2/7/10	1	-1.220198159
4203	406741	2/7/10	0	-1.569764585
4204	1508980	2/7/10	3	-0.870631733
4205	994095	2/7/10	2	-1.015714908
4206	925065	2/7/10	0	-1.569764585
4301	1946510	2/7/10	21	-0.010897011
4302	1054203	2/7/10	2	-1.015714908
4303	536938	2/7/10	0	-1.569764585
4304	778841	2/7/10	2	-1.015714908
4305	4742302	2/7/10	0	-1.569764585
4306	723005	2/7/10	1	-1.220198159
4307	912130	2/7/10	0	-1.569764585
5001	244099	2/7/10	103	0.772484181
5002	991025	2/7/10	2818	2.436604956
5003	381394	2/7/10	272	1.259191606
5004	832506	2/7/10	1583	2.145901621
5101	942751	2/7/10	783	1.791215173
5102	276901	2/7/10	205	1.117177934
5103	320119	2/7/10	223	1.159424573
5104	1047416	2/7/10	493	1.558284168
5105	447935	2/7/10	597	1.654636715
5201	220541	2/7/10	126	0.873244944
5202	294110	2/7/10	135	0.907774471
5203	3056794	2/7/10	4497	2.672247747
5204	1159722	2/7/10	115	0.827555322
5205	1272621	2/7/10	1133	1.977357576
5301	2570160	2/7/10	507	1.572377796
1101	611689	2/14/10	652	1.699009806
1102	950720	2/14/10	671	1.713474249
1201	206084	2/14/10	3	-0.870631733
1202	527475	2/14/10	2154	2.301149501
1301	121337	2/14/10	0	-1.569764585
1302	351939	2/14/10	0	-1.569764585
1303	2726732	2/14/10	28	0.12842247
1304	283977	2/14/10	76	0.620893589
1401	362681	2/14/10	16	-0.140924808
1402	87798	2/14/10	89	0.699569301
1501	736432	2/14/10	14	-0.204046802
1502	487010	2/14/10	6	-0.588407558
1503	2437297	2/14/10	85	0.676641819
1504	1789387	2/14/10	16	-0.140924808
1505	483411	2/14/10	96	0.73734336
1506	1647514	2/14/10	42	0.327075393
1601	53934	2/14/10	69	0.572826974
1602	615592	2/14/10	24	0.053571627
1701	870586	2/14/10	138	0.918778204
1702	512859	2/14/10	258	1.232642437
2101	2605412	2/14/10	4	-0.758096479
2102	1409940	2/14/10	8	-0.461665231
2103	915039	2/14/10	9	-0.408530053
2104	1336005	2/14/10	25	0.073351329
2105	308393	2/14/10	0	-1.569764585
2201	632883	2/14/10	2	-1.015714908
2202	1454466	2/14/10	21	-0.010897011
2203	511616	2/14/10	80	0.646434123
2204	519395	2/14/10	42	0.327075393
2301	1326771	2/14/10	0	-1.569764585
2302	1006582	2/14/10	1	-1.220198159
2303	3468137	2/14/10	43	0.338669415
2304	869778	2/14/10	161	0.996000549
2305	528274	2/14/10	1	-1.220198159
2306	376239	2/14/10	0	-1.569764585
2307	876600	2/14/10	130	0.888883957
2401	826707	2/14/10	5	-0.666148482
2402	381846	2/14/10	3	-0.870631733
2403	426757	2/14/10	2	-1.015714908
2404	1532717	2/14/10	29	0.145519624
2501	863178	2/14/10	60	0.50342207
2502	298263	2/14/10	1	-1.220198159
2503	1213279	2/14/10	1	-1.220198159
2504	1391808	2/14/10	6	-0.588407558
2601	996830	2/14/10	172	1.029131834
2602	578203	2/14/10	63	0.527633972
2603	2217600	2/14/10	37	0.26473468
2604	1310638	2/14/10	28	0.12842247
2605	3693177	2/14/10	36	0.25128541
2701	432667	2/14/10	61	0.51162254
2702	623302	2/14/10	143	0.936600473
2703	2064525	2/14/10	254	1.224792975
2801	224691	2/14/10	0	-1.569764585
2802	446207	2/14/10	0	-1.569764585
2803	1397119	2/14/10	1	-1.220198159
2901	579253	2/14/10	42	0.327075393
2902	964405	2/14/10	23	0.03298437
2903	2226300	2/14/10	296	1.301685593
2904	1545922	2/14/10	105	0.782090524
2905	4210499	2/14/10	95	0.732117223
2906	2478787	2/14/10	177	1.043500833
2907	2011740	2/14/10	144	0.940090575
3101	366418	2/14/10	486	1.55108685
3102	1610413	2/14/10	903	1.863040279
3103	699413	2/14/10	51	0.422917755
3104	385413	2/14/10	115	0.827555322
3105	2144482	2/14/10	601	1.657998846
3106	412712	2/14/10	976	1.902204229
3107	6236117	2/14/10	2619	2.399684915
3108	1620993	2/14/10	332	1.359384764
3109	955030	2/14/10	448	1.510115453
3110	2438611	2/14/10	259	1.23458586
3111	554354	2/14/10	8	-0.461665231
3112	2173374	2/14/10	467	1.531017108
3201	413065	2/14/10	62	0.519691796
3202	548850	2/14/10	9	-0.408530053
3203	1987103	2/14/10	183	1.06022008
3204	565934	2/14/10	62	0.519691796
3301	317493	2/14/10	54	0.451204668
3302	849515	2/14/10	64	0.535453008
3303	481357	2/14/10	1	-1.220198159
3304	700842	2/14/10	65	0.543152665
3305	1062237	2/14/10	34	0.223260548
3306	12578485	2/14/10	259	1.23458586
3501	1569220	2/14/10	3017	2.471005553
3502	2376360	2/14/10	2321	2.338790849
3503	695801	2/14/10	1348	2.064913376
3504	1454111	2/14/10	152	0.967174546
3505	810926	2/14/10	326	1.350215098
3506	1377257	2/14/10	43	0.338669415
3507	3785620	2/14/10	390	1.440360579
3508	848124	2/14/10	209	1.126876651
3509	440058	2/14/10	128	0.881125069
3510	553778	2/14/10	36	0.25128541
3511	824453	2/14/10	3	-0.870631733
3512	2644519	2/14/10	35	0.237467621
3513	2264594	2/14/10	116	0.831884256
3514	462390	2/14/10	21	-0.010897011
3515	21154988	2/14/10	2687	2.412607102
4101	678319	2/14/10	128	0.881125069
4102	334125	2/14/10	82	0.658735165
4103	2037183	2/14/10	444	1.505602513
4104	546224	2/14/10	52	0.432524097
4105	689279	2/14/10	0	-1.569764585
4106	1219558	2/14/10	312	1.328147676
4107	497127	2/14/10	1	-1.220198159
4108	544190	2/14/10	0	-1.569764585
4109	404779	2/14/10	0	-1.569764585
4110	3493742	2/14/10	10	-0.360463438
4201	1200712	2/14/10	1	-1.220198159
4202	1212843	2/14/10	3	-0.870631733
4203	406741	2/14/10	0	-1.569764585
4204	1508980	2/14/10	4	-0.758096479
4205	994095	2/14/10	4	-0.758096479
4206	925065	2/14/10	0	-1.569764585
4301	1946510	2/14/10	137	0.915136904
4302	1054203	2/14/10	0	-1.569764585
4303	536938	2/14/10	0	-1.569764585
4304	778841	2/14/10	2	-1.015714908
4305	4742302	2/14/10	9	-0.408530053
4306	723005	2/14/10	0	-1.569764585
4307	912130	2/14/10	1	-1.220198159
5001	244099	2/14/10	99	0.752704479
5002	991025	2/14/10	2457	2.367496176
5003	381394	2/14/10	293	1.296565572
5004	832506	2/14/10	1629	2.160338584
5101	942751	2/14/10	655	1.701321426
5102	276901	2/14/10	198	1.099742991
5103	320119	2/14/10	203	1.112257721
5104	1047416	2/14/10	394	1.445493628
5105	447935	2/14/10	616	1.670410901
5201	220541	2/14/10	142	0.93308605
5202	294110	2/14/10	122	0.857105399
5203	3056794	2/14/10	3849	2.593796227
5204	1159722	2/14/10	172	1.029131834
5205	1272621	2/14/10	1038	1.933233558
5301	2570160	2/14/10	627	1.679322772
1101	611689	2/21/10	394	1.445493628
1102	950720	2/21/10	485	1.550050226
1201	206084	2/21/10	2	-1.015714908
1202	527475	2/21/10	1964	2.25460174
1301	121337	2/21/10	0	-1.569764585
1302	351939	2/21/10	0	-1.569764585
1303	2726732	2/21/10	27	0.110725294
1304	283977	2/21/10	64	0.535453008
1401	362681	2/21/10	14	-0.204046802
1402	87798	2/21/10	102	0.767611508
1501	736432	2/21/10	13	-0.238841132
1502	487010	2/21/10	3	-0.870631733
1503	2437297	2/21/10	95	0.732117223
1504	1789387	2/21/10	20	-0.034357881
1505	483411	2/21/10	88	0.693934407
1506	1647514	2/21/10	54	0.451204668
1601	53934	2/21/10	79	0.640169225
1602	615592	2/21/10	16	-0.140924808
1701	870586	2/21/10	181	1.054708355
1702	512859	2/21/10	304	1.315090176
2101	2605412	2/21/10	1	-1.220198159
2102	1409940	2/21/10	22	0.011520801
2103	915039	2/21/10	4	-0.758096479
2104	1336005	2/21/10	25	0.073351329
2105	308393	2/21/10	0	-1.569764585
2201	632883	2/21/10	1	-1.220198159
2202	1454466	2/21/10	36	0.25128541
2203	511616	2/21/10	55	0.46029172
2204	519395	2/21/10	56	0.469217931
2301	1326771	2/21/10	9	-0.408530053
2302	1006582	2/21/10	1	-1.220198159
2303	3468137	2/21/10	36	0.25128541
2304	869778	2/21/10	174	1.034928654
2305	528274	2/21/10	2	-1.015714908
2306	376239	2/21/10	1	-1.220198159
2307	876600	2/21/10	195	1.092082321
2401	826707	2/21/10	4	-0.758096479
2402	381846	2/21/10	4	-0.758096479
2403	426757	2/21/10	3	-0.870631733
2404	1532717	2/21/10	21	-0.010897011
2501	863178	2/21/10	40	0.303055722
2502	298263	2/21/10	1	-1.220198159
2503	1213279	2/21/10	3	-0.870631733
2504	1391808	2/21/10	9	-0.408530053
2601	996830	2/21/10	191	1.081683649
2602	578203	2/21/10	96	0.73734336
2603	2217600	2/21/10	55	0.46029172
2604	1310638	2/21/10	28	0.12842247
2605	3693177	2/21/10	46	0.371933188
2701	432667	2/21/10	99	0.752704479
2702	623302	2/21/10	270	1.255483371
2703	2064525	2/21/10	301	1.310105117
2801	224691	2/21/10	0	-1.569764585
2802	446207	2/21/10	0	-1.569764585
2803	1397119	2/21/10	4	-0.758096479
2901	579253	2/21/10	61	0.51162254
2902	964405	2/21/10	20	-0.034357881
2903	2226300	2/21/10	320	1.340875613
2904	1545922	2/21/10	134	0.904052552
2905	4210499	2/21/10	131	0.892719091
2906	2478787	2/21/10	187	1.071066041
2907	2011740	2/21/10	176	1.040659599
3101	366418	2/21/10	704	1.737650971
3102	1610413	2/21/10	842	1.827807429
3103	699413	2/21/10	87	0.688235841
3104	385413	2/21/10	163	1.002188574
3105	2144482	2/21/10	620	1.673669832
3106	412712	2/21/10	1200	2.006307098
3107	6236117	2/21/10	3995	2.612567293
3108	1620993	2/21/10	340	1.371357261
3109	955030	2/21/10	787	1.793781681
3110	2438611	2/21/10	320	1.340875613
3111	554354	2/21/10	13	-0.238841132
3112	2173374	2/21/10	500	1.565380213
3201	413065	2/21/10	73	0.600851836
3202	548850	2/21/10	5	-0.666148482
3203	1987103	2/21/10	233	1.181450682
3204	565934	2/21/10	110	0.805335087
3301	317493	2/21/10	48	0.392949469
3302	849515	2/21/10	59	0.49508605
3303	481357	2/21/10	1	-1.220198159
3304	700842	2/21/10	58	0.486609922
3305	1062237	2/21/10	46	0.371933188
3306	12578485	2/21/10	468	1.532093561
3501	1569220	2/21/10	3136	2.490508816
3502	2376360	2/21/10	2666	2.408651648
3503	695801	2/21/10	1451	2.102020239
3504	1454111	2/21/10	189	1.076402786
3505	810926	2/21/10	433	1.492979567
3506	1377257	2/21/10	68	0.565570478
3507	3785620	2/21/10	457	1.520124293
3508	848124	2/21/10	240	1.196315861
3509	440058	2/21/10	138	0.918778204
3510	553778	2/21/10	44	0.350002875
3511	824453	2/21/10	4	-0.758096479
3512	2644519	2/21/10	63	0.527633972
3513	2264594	2/21/10	155	0.976967432
3514	462390	2/21/10	49	0.403138053
3515	21154988	2/21/10	3468	2.541242898
4101	678319	2/21/10	187	1.071066041
4102	334125	2/21/10	88	0.693934407
4103	2037183	2/21/10	597	1.654636715
4104	546224	2/21/10	71	0.587034047
4105	689279	2/21/10	1	-1.220198159
4106	1219558	2/21/10	427	1.485958788
4107	497127	2/21/10	6	-0.588407558
4108	544190	2/21/10	1	-1.220198159
4109	404779	2/21/10	1	-1.220198159
4110	3493742	2/21/10	10	-0.360463438
4201	1200712	2/21/10	1	-1.220198159
4202	1212843	2/21/10	6	-0.588407558
4203	406741	2/21/10	0	-1.569764585
4204	1508980	2/21/10	4	-0.758096479
4205	994095	2/21/10	3	-0.870631733
4206	925065	2/21/10	2	-1.015714908
4301	1946510	2/21/10	450	1.512356869
4302	1054203	2/21/10	3	-0.870631733
4303	536938	2/21/10	0	-1.569764585
4304	778841	2/21/10	1	-1.220198159
4305	4742302	2/21/10	11	-0.316582056
4306	723005	2/21/10	1	-1.220198159
4307	912130	2/21/10	0	-1.569764585
5001	244099	2/21/10	92	0.71610579
5002	991025	2/21/10	2317	2.337921336
5003	381394	2/21/10	353	1.390226025
5004	832506	2/21/10	1519	2.125102065
5101	942751	2/21/10	548	1.611521424
5102	276901	2/21/10	185	1.065672217
5103	320119	2/21/10	212	1.134030214
5104	1047416	2/21/10	369	1.412519942
5105	447935	2/21/10	462	1.525600109
5201	220541	2/21/10	124	0.865239733
5202	294110	2/21/10	142	0.93308605
5203	3056794	2/21/10	3372	2.52708982
5204	1159722	2/21/10	176	1.040659599
5205	1272621	2/21/10	1121	1.971992443
5301	2570160	2/21/10	846	1.830194737
1101	611689	2/28/10	274	1.262872774
1102	950720	2/28/10	456	1.519021959
1201	206084	2/28/10	3	-0.870631733
1202	527475	2/28/10	1980	2.258691516
1301	121337	2/28/10	1	-1.220198159
1302	351939	2/28/10	1	-1.220198159
1303	2726732	2/28/10	48	0.392949469
1304	283977	2/28/10	89	0.699569301
1401	362681	2/28/10	21	-0.010897011
1402	87798	2/28/10	163	1.002188574
1501	736432	2/28/10	8	-0.461665231
1502	487010	2/28/10	4	-0.758096479
1503	2437297	2/28/10	120	0.84883771
1504	1789387	2/28/10	25	0.073351329
1505	483411	2/28/10	163	1.002188574
1506	1647514	2/28/10	81	0.652622148
1601	53934	2/28/10	50	0.413124869
1602	615592	2/28/10	43	0.338669415
1701	870586	2/28/10	197	1.097202342
1702	512859	2/28/10	286	1.284412749
2101	2605412	2/28/10	6	-0.588407558
2102	1409940	2/28/10	23	0.03298437
2103	915039	2/28/10	5	-0.666148482
2104	1336005	2/28/10	23	0.03298437
2105	308393	2/28/10	3	-0.870631733
2201	632883	2/28/10	4	-0.758096479
2202	1454466	2/28/10	30	0.162056114
2203	511616	2/28/10	93	0.721499615
2204	519395	2/28/10	73	0.600851836
2301	1326771	2/28/10	9	-0.408530053
2302	1006582	2/28/10	1	-1.220198159
2303	3468137	2/28/10	52	0.432524097
2304	869778	2/28/10	224	1.16167098
2305	528274	2/28/10	2	-1.015714908
2306	376239	2/28/10	1	-1.220198159
2307	876600	2/28/10	217	1.145731847
2401	826707	2/28/10	1	-1.220198159
2402	381846	2/28/10	2	-1.015714908
2403	426757	2/28/10	1	-1.220198159
2404	1532717	2/28/10	37	0.26473468
2501	863178	2/28/10	101	0.762691295
2502	298263	2/28/10	3	-0.870631733
2503	1213279	2/28/10	9	-0.408530053
2504	1391808	2/28/10	9	-0.408530053
2601	996830	2/28/10	194	1.089502685
2602	578203	2/28/10	72	0.593990264
2603	2217600	2/28/10	101	0.762691295
2604	1310638	2/28/10	47	0.382550796
2605	3693177	2/28/10	69	0.572826974
2701	432667	2/28/10	170	1.023267608
2702	623302	2/28/10	465	1.528857286
2703	2064525	2/28/10	370	1.413881124
2801	224691	2/28/10	1	-1.220198159
2802	446207	2/28/10	1	-1.220198159
2803	1397119	2/28/10	4	-0.758096479
2901	579253	2/28/10	56	0.469217931
2902	964405	2/28/10	15	-0.17149888
2903	2226300	2/28/10	473	1.537441625
2904	1545922	2/28/10	265	1.246091707
2905	4210499	2/28/10	138	0.918778204
2906	2478787	2/28/10	253	1.22281137
2907	2011740	2/28/10	203	1.112257721
3101	366418	2/28/10	859	1.837876351
3102	1610413	2/28/10	729	1.755224796
3103	699413	2/28/10	85	0.676641819
3104	385413	2/28/10	263	1.242285518
3105	2144482	2/28/10	761	1.776861047
3106	412712	2/28/10	1301	2.047029243
3107	6236117	2/28/10	4920	2.717575276
3108	1620993	2/28/10	385	1.433869913
3109	955030	2/28/10	899	1.860803833
3110	2438611	2/28/10	415	1.471617033
3111	554354	2/28/10	21	-0.010897011
3112	2173374	2/28/10	832	1.821789246
3201	413065	2/28/10	77	0.627401005
3202	548850	2/28/10	5	-0.666148482
3203	1987103	2/28/10	242	1.2004838
3204	565934	2/28/10	260	1.236521823
3301	317493	2/28/10	52	0.432524097
3302	849515	2/28/10	88	0.693934407
3303	481357	2/28/10	4	-0.758096479
3304	700842	2/28/10	54	0.451204668
3305	1062237	2/28/10	59	0.49508605
3306	12578485	2/28/10	429	1.488309924
3501	1569220	2/28/10	3149	2.492594434
3502	2376360	2/28/10	2892	2.449672743
3503	695801	2/28/10	1333	2.059274282
3504	1454111	2/28/10	202	1.109779497
3505	810926	2/28/10	498	1.563362939
3506	1377257	2/28/10	114	0.823188907
3507	3785620	2/28/10	627	1.679322772
3508	848124	2/28/10	235	1.185742774
3509	440058	2/28/10	155	0.976967432
3510	553778	2/28/10	64	0.535453008
3511	824453	2/28/10	13	-0.238841132
3512	2644519	2/28/10	59	0.49508605
3513	2264594	2/28/10	322	1.344008032
3514	462390	2/28/10	44	0.350002875
3515	21154988	2/28/10	4499	2.672471939
4101	678319	2/28/10	232	1.17929086
4102	334125	2/28/10	118	0.840432219
4103	2037183	2/28/10	776	1.786692114
4104	546224	2/28/10	75	0.614301107
4105	689279	2/28/10	2	-1.015714908
4106	1219558	2/28/10	595	1.652947206
4107	497127	2/28/10	16	-0.140924808
4108	544190	2/28/10	1	-1.220198159
4109	404779	2/28/10	2	-1.015714908
4110	3493742	2/28/10	7	-0.521065307
4201	1200712	2/28/10	1	-1.220198159
4202	1212843	2/28/10	1	-1.220198159
4203	406741	2/28/10	0	-1.569764585
4204	1508980	2/28/10	2	-1.015714908
4205	994095	2/28/10	2	-1.015714908
4206	925065	2/28/10	0	-1.569764585
4301	1946510	2/28/10	668	1.71121779
4302	1054203	2/28/10	2	-1.015714908
4303	536938	2/28/10	0	-1.569764585
4304	778841	2/28/10	1	-1.220198159
4305	4742302	2/28/10	13	-0.238841132
4306	723005	2/28/10	1	-1.220198159
4307	912130	2/28/10	0	-1.569764585
5001	244099	2/28/10	105	0.782090524
5002	991025	2/28/10	2270	2.327590648
5003	381394	2/28/10	441	1.502191106
5004	832506	2/28/10	1677	2.174975193
5101	942751	2/28/10	486	1.55108685
5102	276901	2/28/10	206	1.119620155
5103	320119	2/28/10	218	1.148039941
5104	1047416	2/28/10	360	1.400101094
5105	447935	2/28/10	418	1.475240889
5201	220541	2/28/10	117	0.836176348
5202	294110	2/28/10	114	0.823188907
5203	3056794	2/28/10	2924	2.455220468
5204	1159722	2/28/10	251	1.218824648
5205	1272621	2/28/10	1395	2.082184962
5301	2570160	2/28/10	920	1.872436059
1101	611689	3/7/10	144	0.940090575
1102	950720	3/7/10	414	1.470403271
1201	206084	3/7/10	6	-0.588407558
1202	527475	3/7/10	1639	2.163423106
1301	121337	3/7/10	1	-1.220198159
1302	351939	3/7/10	0	-1.569764585
1303	2726732	3/7/10	40	0.303055722
1304	283977	3/7/10	68	0.565570478
1401	362681	3/7/10	28	0.12842247
1402	87798	3/7/10	89	0.699569301
1501	736432	3/7/10	15	-0.17149888
1502	487010	3/7/10	2	-1.015714908
1503	2437297	3/7/10	143	0.936600473
1504	1789387	3/7/10	29	0.145519624
1505	483411	3/7/10	181	1.054708355
1506	1647514	3/7/10	77	0.627401005
1601	53934	3/7/10	32	0.193586239
1602	615592	3/7/10	28	0.12842247
1701	870586	3/7/10	184	1.062953516
1702	512859	3/7/10	236	1.187875199
2101	2605412	3/7/10	1	-1.220198159
2102	1409940	3/7/10	10	-0.360463438
2103	915039	3/7/10	19	-0.058963627
2104	1336005	3/7/10	41	0.315208545
2105	308393	3/7/10	3	-0.870631733
2201	632883	3/7/10	1	-1.220198159
2202	1454466	3/7/10	57	0.477988896
2203	511616	3/7/10	101	0.762691295
2204	519395	3/7/10	31	0.178067546
2301	1326771	3/7/10	5	-0.666148482
2302	1006582	3/7/10	3	-0.870631733
2303	3468137	3/7/10	46	0.371933188
2304	869778	3/7/10	190	1.07905013
2305	528274	3/7/10	0	-1.569764585
2306	376239	3/7/10	4	-0.758096479
2307	876600	3/7/10	226	1.166133999
2401	826707	3/7/10	6	-0.588407558
2402	381846	3/7/10	10	-0.360463438
2403	426757	3/7/10	3	-0.870631733
2404	1532717	3/7/10	28	0.12842247
2501	863178	3/7/10	85	0.676641819
2502	298263	3/7/10	2	-1.015714908
2503	1213279	3/7/10	11	-0.316582056
2504	1391808	3/7/10	16	-0.140924808
2601	996830	3/7/10	187	1.071066041
2602	578203	3/7/10	105	0.782090524
2603	2217600	3/7/10	128	0.881125069
2604	1310638	3/7/10	54	0.451204668
2605	3693177	3/7/10	75	0.614301107
2701	432667	3/7/10	271	1.257340897
2702	623302	3/7/10	868	1.843126669
2703	2064525	3/7/10	412	1.467966949
2801	224691	3/7/10	0	-1.569764585
2802	446207	3/7/10	0	-1.569764585
2803	1397119	3/7/10	6	-0.588407558
2901	579253	3/7/10	98	0.747635916
2902	964405	3/7/10	26	0.092384446
2903	2226300	3/7/10	583	1.642689543
2904	1545922	3/7/10	256	1.228732978
2905	4210499	3/7/10	143	0.936600473
2906	2478787	3/7/10	275	1.26470333
2907	2011740	3/7/10	253	1.22281137
3101	366418	3/7/10	689	1.72680501
3102	1610413	3/7/10	799	1.801403757
3103	699413	3/7/10	59	0.49508605
3104	385413	3/7/10	319	1.339302078
3105	2144482	3/7/10	803	1.803919063
3106	412712	3/7/10	1065	1.946171635
3107	6236117	3/7/10	5149	2.740514145
3108	1620993	3/7/10	332	1.359384764
3109	955030	3/7/10	987	1.907850594
3110	2438611	3/7/10	336	1.36540654
3111	554354	3/7/10	16	-0.140924808
3112	2173374	3/7/10	806	1.805797344
3201	413065	3/7/10	70	0.579980537
3202	548850	3/7/10	7	-0.521065307
3203	1987103	3/7/10	259	1.23458586
3204	565934	3/7/10	313	1.329756346
3301	317493	3/7/10	31	0.178067546
3302	849515	3/7/10	103	0.772484181
3303	481357	3/7/10	2	-1.015714908
3304	700842	3/7/10	27	0.110725294
3305	1062237	3/7/10	48	0.392949469
3306	12578485	3/7/10	442	1.503330807
3501	1569220	3/7/10	3272	2.511912094
3502	2376360	3/7/10	3083	2.481915507
3503	695801	3/7/10	1431	2.095025428
3504	1454111	3/7/10	199	1.102270905
3505	810926	3/7/10	297	1.30338078
3506	1377257	3/7/10	137	0.915136904
3507	3785620	3/7/10	620	1.673669832
3508	848124	3/7/10	211	1.13165695
3509	440058	3/7/10	181	1.054708355
3510	553778	3/7/10	53	0.441950872
3511	824453	3/7/10	4	-0.758096479
3512	2644519	3/7/10	60	0.50342207
3513	2264594	3/7/10	364	1.40565837
3514	462390	3/7/10	73	0.600851836
3515	21154988	3/7/10	4256	2.644475894
4101	678319	3/7/10	255	1.226766824
4102	334125	3/7/10	139	0.9223934
4103	2037183	3/7/10	846	1.830194737
4104	546224	3/7/10	75	0.614301107
4105	689279	3/7/10	0	-1.569764585
4106	1219558	3/7/10	818	1.813241283
4107	497127	3/7/10	19	-0.058963627
4108	544190	3/7/10	0	-1.569764585
4109	404779	3/7/10	1	-1.220198159
4110	3493742	3/7/10	3	-0.870631733
4201	1200712	3/7/10	3	-0.870631733
4202	1212843	3/7/10	0	-1.569764585
4203	406741	3/7/10	0	-1.569764585
4204	1508980	3/7/10	3	-0.870631733
4205	994095	3/7/10	0	-1.569764585
4206	925065	3/7/10	2	-1.015714908
4301	1946510	3/7/10	494	1.559304022
4302	1054203	3/7/10	1	-1.220198159
4303	536938	3/7/10	1	-1.220198159
4304	778841	3/7/10	0	-1.569764585
4305	4742302	3/7/10	7	-0.521065307
4306	723005	3/7/10	1	-1.220198159
4307	912130	3/7/10	2	-1.015714908
5001	244099	3/7/10	117	0.836176348
5002	991025	3/7/10	2070	2.28109826
5003	381394	3/7/10	378	1.424640311
5004	832506	3/7/10	1378	2.076005856
5101	942751	3/7/10	377	1.423307899
5102	276901	3/7/10	173	1.032038573
5103	320119	3/7/10	194	1.089502685
5104	1047416	3/7/10	383	1.431250075
5105	447935	3/7/10	286	1.284412749
5201	220541	3/7/10	113	0.818784357
5202	294110	3/7/10	121	0.852988496
5203	3056794	3/7/10	2392	2.353980358
5204	1159722	3/7/10	196	1.094648829
5205	1272621	3/7/10	1324	2.055860309
5301	2570160	3/7/10	735	1.759352932
1101	611689	3/14/10	78	0.633825522
1102	950720	3/14/10	276	1.266527266
1201	206084	3/14/10	1	-1.220198159
1202	527475	3/14/10	1470	2.108576634
1301	121337	3/14/10	1	-1.220198159
1302	351939	3/14/10	0	-1.569764585
1303	2726732	3/14/10	55	0.46029172
1304	283977	3/14/10	30	0.162056114
1401	362681	3/14/10	53	0.441950872
1402	87798	3/14/10	98	0.747635916
1501	736432	3/14/10	50	0.413124869
1502	487010	3/14/10	4	-0.758096479
1503	2437297	3/14/10	173	1.032038573
1504	1789387	3/14/10	20	-0.034357881
1505	483411	3/14/10	197	1.097202342
1506	1647514	3/14/10	70	0.579980537
1601	53934	3/14/10	9	-0.408530053
1602	615592	3/14/10	38	0.277834579
1701	870586	3/14/10	195	1.092082321
1702	512859	3/14/10	248	1.212784842
2101	2605412	3/14/10	6	-0.588407558
2102	1409940	3/14/10	28	0.12842247
2103	915039	3/14/10	14	-0.204046802
2104	1336005	3/14/10	34	0.223260548
2105	308393	3/14/10	4	-0.758096479
2201	632883	3/14/10	3	-0.870631733
2202	1454466	3/14/10	53	0.441950872
2203	511616	3/14/10	99	0.752704479
2204	519395	3/14/10	14	-0.204046802
2301	1326771	3/14/10	2	-1.015714908
2302	1006582	3/14/10	2	-1.015714908
2303	3468137	3/14/10	44	0.350002875
2304	869778	3/14/10	98	0.747635916
2305	528274	3/14/10	3	-0.870631733
2306	376239	3/14/10	16	-0.140924808
2307	876600	3/14/10	205	1.117177934
2401	826707	3/14/10	5	-0.666148482
2402	381846	3/14/10	10	-0.360463438
2403	426757	3/14/10	5	-0.666148482
2404	1532717	3/14/10	33	0.208641618
2501	863178	3/14/10	51	0.422917755
2502	298263	3/14/10	4	-0.758096479
2503	1213279	3/14/10	19	-0.058963627
2504	1391808	3/14/10	14	-0.204046802
2601	996830	3/14/10	154	0.973724219
2602	578203	3/14/10	129	0.885019434
2603	2217600	3/14/10	185	1.065672217
2604	1310638	3/14/10	68	0.565570478
2605	3693177	3/14/10	109	0.800771094
2701	432667	3/14/10	209	1.126876651
2702	623302	3/14/10	996	1.912423784
2703	2064525	3/14/10	554	1.617003193
2801	224691	3/14/10	0	-1.569764585
2802	446207	3/14/10	1	-1.220198159
2803	1397119	3/14/10	3	-0.870631733
2901	579253	3/14/10	95	0.732117223
2902	964405	3/14/10	27	0.110725294
2903	2226300	3/14/10	664	1.708193387
2904	1545922	3/14/10	327	1.351755
2905	4210499	3/14/10	162	0.999104052
2906	2478787	3/14/10	288	1.28791497
2907	2011740	3/14/10	296	1.301685593
3101	366418	3/14/10	712	1.7433415
3102	1610413	3/14/10	777	1.787340754
3103	699413	3/14/10	95	0.732117223
3104	385413	3/14/10	318	1.337723617
3105	2144482	3/14/10	911	1.867483636
3106	412712	3/14/10	1085	1.955545841
3107	6236117	3/14/10	6741	2.876357125
3108	1620993	3/14/10	314	1.331359902
3109	955030	3/14/10	1129	1.975575532
3110	2438611	3/14/10	384	1.432561695
3111	554354	3/14/10	24	0.053571627
3112	2173374	3/14/10	1296	2.045088811
3201	413065	3/14/10	112	0.814341
3202	548850	3/14/10	11	-0.316582056
3203	1987103	3/14/10	434	1.494140252
3204	565934	3/14/10	364	1.40565837
3301	317493	3/14/10	48	0.392949469
3302	849515	3/14/10	112	0.814341
3303	481357	3/14/10	5	-0.666148482
3304	700842	3/14/10	43	0.338669415
3305	1062237	3/14/10	60	0.50342207
3306	12578485	3/14/10	512	1.577317285
3501	1569220	3/14/10	3075	2.48060559
3502	2376360	3/14/10	3261	2.510214313
3503	695801	3/14/10	1536	2.130711152
3504	1454111	3/14/10	282	1.277334489
3505	810926	3/14/10	368	1.411155076
3506	1377257	3/14/10	164	1.005254345
3507	3785620	3/14/10	849	1.83197783
3508	848124	3/14/10	329	1.354820771
3509	440058	3/14/10	262	1.240371596
3510	553778	3/14/10	102	0.767611508
3511	824453	3/14/10	1	-1.220198159
3512	2644519	3/14/10	75	0.614301107
3513	2264594	3/14/10	687	1.725341097
3514	462390	3/14/10	113	0.818784357
3515	21154988	3/14/10	4772	2.702175064
4101	678319	3/14/10	253	1.22281137
4102	334125	3/14/10	221	1.154901513
4103	2037183	3/14/10	1061	1.944275702
4104	546224	3/14/10	134	0.904052552
4105	689279	3/14/10	0	-1.569764585
4106	1219558	3/14/10	974	1.901170791
4107	497127	3/14/10	54	0.451204668
4108	544190	3/14/10	2	-1.015714908
4109	404779	3/14/10	2	-1.015714908
4110	3493742	3/14/10	10	-0.360463438
4201	1200712	3/14/10	0	-1.569764585
4202	1212843	3/14/10	1	-1.220198159
4203	406741	3/14/10	0	-1.569764585
4204	1508980	3/14/10	1	-1.220198159
4205	994095	3/14/10	1	-1.220198159
4206	925065	3/14/10	0	-1.569764585
4301	1946510	3/14/10	463	1.526688174
4302	1054203	3/14/10	0	-1.569764585
4303	536938	3/14/10	1	-1.220198159
4304	778841	3/14/10	0	-1.569764585
4305	4742302	3/14/10	3	-0.870631733
4306	723005	3/14/10	0	-1.569764585
4307	912130	3/14/10	2	-1.015714908
5001	244099	3/14/10	117	0.836176348
5002	991025	3/14/10	2174	2.305808358
5003	381394	3/14/10	463	1.526688174
5004	832506	3/14/10	1747	2.195586493
5101	942751	3/14/10	305	1.316740972
5102	276901	3/14/10	188	1.073741473
5103	320119	3/14/10	161	0.996000549
5104	1047416	3/14/10	277	1.26834463
5105	447935	3/14/10	284	1.280886037
5201	220541	3/14/10	81	0.652622148
5202	294110	3/14/10	103	0.772484181
5203	3056794	3/14/10	2223	2.317043908
5204	1159722	3/14/10	296	1.301685593
5205	1272621	3/14/10	1439	2.097835005
5301	2570160	3/14/10	865	1.841382629
1101	611689	3/21/10	53	0.441950872
1102	950720	3/21/10	216	1.14341314
1201	206084	3/21/10	4	-0.758096479
1202	527475	3/21/10	1032	1.930312791
1301	121337	3/21/10	0	-1.569764585
1302	351939	3/21/10	0	-1.569764585
1303	2726732	3/21/10	45	0.361087227
1304	283977	3/21/10	20	-0.034357881
1401	362681	3/21/10	38	0.277834579
1402	87798	3/21/10	110	0.805335087
1501	736432	3/21/10	31	0.178067546
1502	487010	3/21/10	6	-0.588407558
1503	2437297	3/21/10	148	0.953814354
1504	1789387	3/21/10	33	0.208641618
1505	483411	3/21/10	140	0.925982865
1506	1647514	3/21/10	33	0.208641618
1601	53934	3/21/10	6	-0.588407558
1602	615592	3/21/10	9	-0.408530053
1701	870586	3/21/10	173	1.032038573
1702	512859	3/21/10	254	1.224792975
2101	2605412	3/21/10	0	-1.569764585
2102	1409940	3/21/10	15	-0.17149888
2103	915039	3/21/10	15	-0.17149888
2104	1336005	3/21/10	25	0.073351329
2105	308393	3/21/10	7	-0.521065307
2201	632883	3/21/10	2	-1.015714908
2202	1454466	3/21/10	57	0.477988896
2203	511616	3/21/10	91	0.710653654
2204	519395	3/21/10	15	-0.17149888
2301	1326771	3/21/10	8	-0.461665231
2302	1006582	3/21/10	1	-1.220198159
2303	3468137	3/21/10	55	0.46029172
2304	869778	3/21/10	94	0.72683636
2305	528274	3/21/10	0	-1.569764585
2306	376239	3/21/10	4	-0.758096479
2307	876600	3/21/10	189	1.076402786
2401	826707	3/21/10	3	-0.870631733
2402	381846	3/21/10	11	-0.316582056
2403	426757	3/21/10	5	-0.666148482
2404	1532717	3/21/10	45	0.361087227
2501	863178	3/21/10	44	0.350002875
2502	298263	3/21/10	3	-0.870631733
2503	1213279	3/21/10	21	-0.010897011
2504	1391808	3/21/10	7	-0.521065307
2601	996830	3/21/10	128	0.881125069
2602	578203	3/21/10	183	1.06022008
2603	2217600	3/21/10	177	1.043500833
2604	1310638	3/21/10	61	0.51162254
2605	3693177	3/21/10	112	0.814341
2701	432667	3/21/10	175	1.037802267
2702	623302	3/21/10	1099	1.962005626
2703	2064525	3/21/10	704	1.737650971
2801	224691	3/21/10	0	-1.569764585
2802	446207	3/21/10	0	-1.569764585
2803	1397119	3/21/10	11	-0.316582056
2901	579253	3/21/10	71	0.587034047
2902	964405	3/21/10	39	0.290602799
2903	2226300	3/21/10	546	1.609680846
2904	1545922	3/21/10	345	1.37869826
2905	4210499	3/21/10	148	0.953814354
2906	2478787	3/21/10	228	1.170557867
2907	2011740	3/21/10	337	1.366900816
3101	366418	3/21/10	509	1.574359401
3102	1610413	3/21/10	700	1.734781446
3103	699413	3/21/10	105	0.782090524
3104	385413	3/21/10	324	1.347121114
3105	2144482	3/21/10	763	1.778182982
3106	412712	3/21/10	893	1.857430457
3107	6236117	3/21/10	6888	2.887234916
3108	1620993	3/21/10	314	1.331359902
3109	955030	3/21/10	1159	1.988789854
3110	2438611	3/21/10	615	1.669592868
3111	554354	3/21/10	56	0.469217931
3112	2173374	3/21/10	1456	2.103753887
3201	413065	3/21/10	128	0.881125069
3202	548850	3/21/10	11	-0.316582056
3203	1987103	3/21/10	413	1.469186581
3204	565934	3/21/10	126	0.873244944
3301	317493	3/21/10	44	0.350002875
3302	849515	3/21/10	97	0.742515895
3303	481357	3/21/10	6	-0.588407558
3304	700842	3/21/10	59	0.49508605
3305	1062237	3/21/10	64	0.535453008
3306	12578485	3/21/10	523	1.588016809
3501	1569220	3/21/10	2884	2.448276224
3502	2376360	3/21/10	3012	2.470169343
3503	695801	3/21/10	1313	2.051656044
3504	1454111	3/21/10	266	1.247984084
3505	810926	3/21/10	370	1.413881124
3506	1377257	3/21/10	145	0.94355669
3507	3785620	3/21/10	916	1.870240984
3508	848124	3/21/10	232	1.17929086
3509	440058	3/21/10	281	1.275549291
3510	553778	3/21/10	91	0.710653654
3511	824453	3/21/10	6	-0.588407558
3512	2644519	3/21/10	90	0.705141929
3513	2264594	3/21/10	841	1.827208832
3514	462390	3/21/10	104	0.777310225
3515	21154988	3/21/10	5304	2.755468708
4101	678319	3/21/10	277	1.26834463
4102	334125	3/21/10	225	1.163907427
4103	2037183	3/21/10	1186	2.000393757
4104	546224	3/21/10	177	1.043500833
4105	689279	3/21/10	0	-1.569764585
4106	1219558	3/21/10	1257	2.029691613
4107	497127	3/21/10	80	0.646434123
4108	544190	3/21/10	4	-0.758096479
4109	404779	3/21/10	0	-1.569764585
4110	3493742	3/21/10	7	-0.521065307
4201	1200712	3/21/10	3	-0.870631733
4202	1212843	3/21/10	0	-1.569764585
4203	406741	3/21/10	0	-1.569764585
4204	1508980	3/21/10	4	-0.758096479
4205	994095	3/21/10	2	-1.015714908
4206	925065	3/21/10	0	-1.569764585
4301	1946510	3/21/10	371	1.415238643
4302	1054203	3/21/10	0	-1.569764585
4303	536938	3/21/10	1	-1.220198159
4304	778841	3/21/10	0	-1.569764585
4305	4742302	3/21/10	4	-0.758096479
4306	723005	3/21/10	0	-1.569764585
4307	912130	3/21/10	1	-1.220198159
5001	244099	3/21/10	131	0.892719091
5002	991025	3/21/10	2004	2.264764658
5003	381394	3/21/10	376	1.421971957
5004	832506	3/21/10	1396	2.082546092
5101	942751	3/21/10	228	1.170557867
5102	276901	3/21/10	163	1.002188574
5103	320119	3/21/10	109	0.800771094
5104	1047416	3/21/10	225	1.163907427
5105	447935	3/21/10	190	1.07905013
5201	220541	3/21/10	106	0.786825936
5202	294110	3/21/10	82	0.658735165
5203	3056794	3/21/10	1922	2.243705562
5204	1159722	3/21/10	220	1.15262468
5205	1272621	3/21/10	1276	2.037251548
5301	2570160	3/21/10	856	1.836114027
1101	611689	3/28/10	50	0.413124869
1102	950720	3/28/10	187	1.071066041
1201	206084	3/28/10	2	-1.015714908
1202	527475	3/28/10	911	1.867483636
1301	121337	3/28/10	1	-1.220198159
1302	351939	3/28/10	0	-1.569764585
1303	2726732	3/28/10	28	0.12842247
1304	283977	3/28/10	14	-0.204046802
1401	362681	3/28/10	62	0.519691796
1402	87798	3/28/10	97	0.742515895
1501	736432	3/28/10	25	0.073351329
1502	487010	3/28/10	2	-1.015714908
1503	2437297	3/28/10	129	0.885019434
1504	1789387	3/28/10	33	0.208641618
1505	483411	3/28/10	108	0.796165421
1506	1647514	3/28/10	36	0.25128541
1601	53934	3/28/10	4	-0.758096479
1602	615592	3/28/10	32	0.193586239
1701	870586	3/28/10	173	1.032038573
1702	512859	3/28/10	227	1.168350783
2101	2605412	3/28/10	2	-1.015714908
2102	1409940	3/28/10	10	-0.360463438
2103	915039	3/28/10	8	-0.461665231
2104	1336005	3/28/10	22	0.011520801
2105	308393	3/28/10	12	-0.276215098
2201	632883	3/28/10	2	-1.015714908
2202	1454466	3/28/10	82	0.658735165
2203	511616	3/28/10	94	0.72683636
2204	519395	3/28/10	12	-0.276215098
2301	1326771	3/28/10	4	-0.758096479
2302	1006582	3/28/10	1	-1.220198159
2303	3468137	3/28/10	55	0.46029172
2304	869778	3/28/10	60	0.50342207
2305	528274	3/28/10	2	-1.015714908
2306	376239	3/28/10	2	-1.015714908
2307	876600	3/28/10	189	1.076402786
2401	826707	3/28/10	5	-0.666148482
2402	381846	3/28/10	12	-0.276215098
2403	426757	3/28/10	5	-0.666148482
2404	1532717	3/28/10	35	0.237467621
2501	863178	3/28/10	51	0.422917755
2502	298263	3/28/10	7	-0.521065307
2503	1213279	3/28/10	12	-0.276215098
2504	1391808	3/28/10	14	-0.204046802
2601	996830	3/28/10	131	0.892719091
2602	578203	3/28/10	126	0.873244944
2603	2217600	3/28/10	221	1.154901513
2604	1310638	3/28/10	49	0.403138053
2605	3693177	3/28/10	132	0.896525281
2701	432667	3/28/10	212	1.134030214
2702	623302	3/28/10	1405	2.085784675
2703	2064525	3/28/10	734	1.758667252
2801	224691	3/28/10	1	-1.220198159
2802	446207	3/28/10	0	-1.569764585
2803	1397119	3/28/10	9	-0.408530053
2901	579253	3/28/10	63	0.527633972
2902	964405	3/28/10	20	-0.034357881
2903	2226300	3/28/10	548	1.611521424
2904	1545922	3/28/10	208	1.124469402
2905	4210499	3/28/10	136	0.911469123
2906	2478787	3/28/10	170	1.023267608
2907	2011740	3/28/10	354	1.391648643
3101	366418	3/28/10	502	1.56738945
3102	1610413	3/28/10	612	1.667130774
3103	699413	3/28/10	96	0.73734336
3104	385413	3/28/10	351	1.387368693
3105	2144482	3/28/10	762	1.777522448
3106	412712	3/28/10	1013	1.920950493
3107	6236117	3/28/10	7288	2.915698824
3108	1620993	3/28/10	305	1.316740972
3109	955030	3/28/10	1075	1.950880519
3110	2438611	3/28/10	692	1.728992943
3111	554354	3/28/10	65	0.543152665
3112	2173374	3/28/10	1844	2.222823182
3201	413065	3/28/10	189	1.076402786
3202	548850	3/28/10	10	-0.360463438
3203	1987103	3/28/10	446	1.507864031
3204	565934	3/28/10	147	0.950418262
3301	317493	3/28/10	80	0.646434123
3302	849515	3/28/10	134	0.904052552
3303	481357	3/28/10	14	-0.204046802
3304	700842	3/28/10	77	0.627401005
3305	1062237	3/28/10	92	0.71610579
3306	12578485	3/28/10	573	1.633979175
3501	1569220	3/28/10	2493	2.374828873
3502	2376360	3/28/10	3338	2.521980478
3503	695801	3/28/10	1162	1.99009244
3504	1454111	3/28/10	282	1.277334489
3505	810926	3/28/10	387	1.436476212
3506	1377257	3/28/10	230	1.174943266
3507	3785620	3/28/10	1228	2.01792975
3508	848124	3/28/10	168	1.01733439
3509	440058	3/28/10	216	1.14341314
3510	553778	3/28/10	84	0.670743298
3511	824453	3/28/10	4	-0.758096479
3512	2644519	3/28/10	99	0.752704479
3513	2264594	3/28/10	1156	1.987483894
3514	462390	3/28/10	170	1.023267608
3515	21154988	3/28/10	4945	2.72013086
4101	678319	3/28/10	322	1.344008032
4102	334125	3/28/10	262	1.240371596
4103	2037183	3/28/10	1144	1.982225973
4104	546224	3/28/10	148	0.953814354
4105	689279	3/28/10	2	-1.015714908
4106	1219558	3/28/10	1253	2.028085505
4107	497127	3/28/10	70	0.579980537
4108	544190	3/28/10	1	-1.220198159
4109	404779	3/28/10	2	-1.015714908
4110	3493742	3/28/10	8	-0.461665231
4201	1200712	3/28/10	1	-1.220198159
4202	1212843	3/28/10	1	-1.220198159
4203	406741	3/28/10	0	-1.569764585
4204	1508980	3/28/10	3	-0.870631733
4205	994095	3/28/10	3	-0.870631733
4206	925065	3/28/10	0	-1.569764585
4301	1946510	3/28/10	274	1.262872774
4302	1054203	3/28/10	0	-1.569764585
4303	536938	3/28/10	0	-1.569764585
4304	778841	3/28/10	0	-1.569764585
4305	4742302	3/28/10	3	-0.870631733
4306	723005	3/28/10	0	-1.569764585
4307	912130	3/28/10	0	-1.569764585
5001	244099	3/28/10	62	0.519691796
5002	991025	3/28/10	1656	2.168623881
5003	381394	3/28/10	364	1.40565837
5004	832506	3/28/10	1216	2.012981376
5101	942751	3/28/10	235	1.185742774
5102	276901	3/28/10	99	0.752704479
5103	320119	3/28/10	71	0.587034047
5104	1047416	3/28/10	142	0.93308605
5105	447935	3/28/10	117	0.836176348
5201	220541	3/28/10	85	0.676641819
5202	294110	3/28/10	80	0.646434123
5203	3056794	3/28/10	1630	2.160647887
5204	1159722	3/28/10	284	1.280886037
5205	1272621	3/28/10	1210	2.010488861
5301	2570160	3/28/10	836	1.824205144
1101	611689	4/4/10	45	0.361087227
1102	950720	4/4/10	229	1.172755333
1201	206084	4/4/10	4	-0.758096479
1202	527475	4/4/10	867	1.842545993
1301	121337	4/4/10	0	-1.569764585
1302	351939	4/4/10	0	-1.569764585
1303	2726732	4/4/10	34	0.223260548
1304	283977	4/4/10	40	0.303055722
1401	362681	4/4/10	73	0.600851836
1402	87798	4/4/10	180	1.051929738
1501	736432	4/4/10	22	0.011520801
1502	487010	4/4/10	0	-1.569764585
1503	2437297	4/4/10	138	0.918778204
1504	1789387	4/4/10	47	0.382550796
1505	483411	4/4/10	101	0.762691295
1506	1647514	4/4/10	84	0.670743298
1601	53934	4/4/10	9	-0.408530053
1602	615592	4/4/10	32	0.193586239
1701	870586	4/4/10	166	1.011330536
1702	512859	4/4/10	255	1.226766824
2101	2605412	4/4/10	2	-1.015714908
2102	1409940	4/4/10	17	-0.112098805
2103	915039	4/4/10	15	-0.17149888
2104	1336005	4/4/10	20	-0.034357881
2105	308393	4/4/10	10	-0.360463438
2201	632883	4/4/10	1	-1.220198159
2202	1454466	4/4/10	73	0.600851836
2203	511616	4/4/10	77	0.627401005
2204	519395	4/4/10	42	0.327075393
2301	1326771	4/4/10	3	-0.870631733
2302	1006582	4/4/10	1	-1.220198159
2303	3468137	4/4/10	69	0.572826974
2304	869778	4/4/10	70	0.579980537
2305	528274	4/4/10	0	-1.569764585
2306	376239	4/4/10	5	-0.666148482
2307	876600	4/4/10	168	1.01733439
2401	826707	4/4/10	4	-0.758096479
2402	381846	4/4/10	10	-0.360463438
2403	426757	4/4/10	8	-0.461665231
2404	1532717	4/4/10	48	0.392949469
2501	863178	4/4/10	60	0.50342207
2502	298263	4/4/10	8	-0.461665231
2503	1213279	4/4/10	14	-0.204046802
2504	1391808	4/4/10	9	-0.408530053
2601	996830	4/4/10	124	0.865239733
2602	578203	4/4/10	66	0.550736534
2603	2217600	4/4/10	237	1.189998645
2604	1310638	4/4/10	36	0.25128541
2605	3693177	4/4/10	175	1.037802267
2701	432667	4/4/10	158	0.986573774
2702	623302	4/4/10	1250	2.026877557
2703	2064525	4/4/10	689	1.72680501
2801	224691	4/4/10	4	-0.758096479
2802	446207	4/4/10	0	-1.569764585
2803	1397119	4/4/10	7	-0.521065307
2901	579253	4/4/10	72	0.593990264
2902	964405	4/4/10	75	0.614301107
2903	2226300	4/4/10	712	1.7433415
2904	1545922	4/4/10	275	1.26470333
2905	4210499	4/4/10	167	1.014341397
2906	2478787	4/4/10	250	1.216819406
2907	2011740	4/4/10	483	1.547970562
3101	366418	4/4/10	527	1.591851944
3102	1610413	4/4/10	845	1.829598968
3103	699413	4/4/10	146	0.946999146
3104	385413	4/4/10	460	1.523416912
3105	2144482	4/4/10	865	1.841382629
3106	412712	4/4/10	999	1.913939011
3107	6236117	4/4/10	8915	3.017309295
3108	1620993	4/4/10	348	1.38305211
3109	955030	4/4/10	1290	2.042750394
3110	2438611	4/4/10	654	1.700552063
3111	554354	4/4/10	87	0.688235841
3112	2173374	4/4/10	2701	2.41522694
3201	413065	4/4/10	278	1.270155467
3202	548850	4/4/10	26	0.092384446
3203	1987103	4/4/10	573	1.633979175
3204	565934	4/4/10	183	1.06022008
3301	317493	4/4/10	127	0.877200398
3302	849515	4/4/10	218	1.148039941
3303	481357	4/4/10	9	-0.408530053
3304	700842	4/4/10	109	0.800771094
3305	1062237	4/4/10	88	0.693934407
3306	12578485	4/4/10	606	1.662170232
3501	1569220	4/4/10	2199	2.311572052
3502	2376360	4/4/10	3589	2.558533853
3503	695801	4/4/10	924	1.874621622
3504	1454111	4/4/10	191	1.081683649
3505	810926	4/4/10	393	1.444215255
3506	1377257	4/4/10	297	1.30338078
3507	3785620	4/4/10	1279	2.03843493
3508	848124	4/4/10	185	1.065672217
3509	440058	4/4/10	216	1.14341314
3510	553778	4/4/10	90	0.705141929
3511	824453	4/4/10	13	-0.238841132
3512	2644519	4/4/10	91	0.710653654
3513	2264594	4/4/10	1382	2.077466589
3514	462390	4/4/10	205	1.117177934
3515	21154988	4/4/10	3468	2.541242898
4101	678319	4/4/10	282	1.277334489
4102	334125	4/4/10	300	1.308432419
4103	2037183	4/4/10	1247	2.02566671
4104	546224	4/4/10	179	1.049135727
4105	689279	4/4/10	0	-1.569764585
4106	1219558	4/4/10	1417	2.090070688
4107	497127	4/4/10	70	0.579980537
4108	544190	4/4/10	3	-0.870631733
4109	404779	4/4/10	2	-1.015714908
4110	3493742	4/4/10	8	-0.461665231
4201	1200712	4/4/10	1	-1.220198159
4202	1212843	4/4/10	2	-1.015714908
4203	406741	4/4/10	0	-1.569764585
4204	1508980	4/4/10	2	-1.015714908
4205	994095	4/4/10	3	-0.870631733
4206	925065	4/4/10	1	-1.220198159
4301	1946510	4/4/10	244	1.204617575
4302	1054203	4/4/10	1	-1.220198159
4303	536938	4/4/10	0	-1.569764585
4304	778841	4/4/10	1	-1.220198159
4305	4742302	4/4/10	2	-1.015714908
4306	723005	4/4/10	0	-1.569764585
4307	912130	4/4/10	0	-1.569764585
5001	244099	4/4/10	69	0.572826974
5002	991025	4/4/10	1398	2.083267576
5003	381394	4/4/10	399	1.451837331
5004	832506	4/4/10	1022	1.925406938
5101	942751	4/4/10	236	1.187875199
5102	276901	4/4/10	91	0.710653654
5103	320119	4/4/10	47	0.382550796
5104	1047416	4/4/10	138	0.918778204
5105	447935	4/4/10	90	0.705141929
5201	220541	4/4/10	106	0.786825936
5202	294110	4/4/10	98	0.747635916
5203	3056794	4/4/10	1622	2.158168139
5204	1159722	4/4/10	301	1.310105117
5205	1272621	4/4/10	1159	1.988789854
5301	2570160	4/4/10	969	1.898577892
1101	611689	4/11/10	39	0.290602799
1102	950720	4/11/10	154	0.973724219
1201	206084	4/11/10	1	-1.220198159
1202	527475	4/11/10	690	1.727535376
1301	121337	4/11/10	3	-0.870631733
1302	351939	4/11/10	1	-1.220198159
1303	2726732	4/11/10	54	0.451204668
1304	283977	4/11/10	19	-0.058963627
1401	362681	4/11/10	59	0.49508605
1402	87798	4/11/10	128	0.881125069
1501	736432	4/11/10	26	0.092384446
1502	487010	4/11/10	4	-0.758096479
1503	2437297	4/11/10	98	0.747635916
1504	1789387	4/11/10	52	0.432524097
1505	483411	4/11/10	79	0.640169225
1506	1647514	4/11/10	49	0.403138053
1601	53934	4/11/10	6	-0.588407558
1602	615592	4/11/10	37	0.26473468
1701	870586	4/11/10	163	1.002188574
1702	512859	4/11/10	242	1.2004838
2101	2605412	4/11/10	4	-0.758096479
2102	1409940	4/11/10	11	-0.316582056
2103	915039	4/11/10	21	-0.010897011
2104	1336005	4/11/10	19	-0.058963627
2105	308393	4/11/10	18	-0.084831746
2201	632883	4/11/10	5	-0.666148482
2202	1454466	4/11/10	74	0.607621304
2203	511616	4/11/10	87	0.688235841
2204	519395	4/11/10	33	0.208641618
2301	1326771	4/11/10	3	-0.870631733
2302	1006582	4/11/10	4	-0.758096479
2303	3468137	4/11/10	51	0.422917755
2304	869778	4/11/10	103	0.772484181
2305	528274	4/11/10	4	-0.758096479
2306	376239	4/11/10	3	-0.870631733
2307	876600	4/11/10	178	1.04632615
2401	826707	4/11/10	7	-0.521065307
2402	381846	4/11/10	10	-0.360463438
2403	426757	4/11/10	12	-0.276215098
2404	1532717	4/11/10	52	0.432524097
2501	863178	4/11/10	53	0.441950872
2502	298263	4/11/10	13	-0.238841132
2503	1213279	4/11/10	10	-0.360463438
2504	1391808	4/11/10	23	0.03298437
2601	996830	4/11/10	98	0.747635916
2602	578203	4/11/10	46	0.371933188
2603	2217600	4/11/10	240	1.196315861
2604	1310638	4/11/10	69	0.572826974
2605	3693177	4/11/10	198	1.099742991
2701	432667	4/11/10	206	1.119620155
2702	623302	4/11/10	1167	1.992255969
2703	2064525	4/11/10	726	1.753147987
2801	224691	4/11/10	4	-0.758096479
2802	446207	4/11/10	2	-1.015714908
2803	1397119	4/11/10	9	-0.408530053
2901	579253	4/11/10	41	0.315208545
2902	964405	4/11/10	43	0.338669415
2903	2226300	4/11/10	588	1.646988953
2904	1545922	4/11/10	237	1.189998645
2905	4210499	4/11/10	155	0.976967432
2906	2478787	4/11/10	220	1.15262468
2907	2011740	4/11/10	372	1.416592517
3101	366418	4/11/10	296	1.301685593
3102	1610413	4/11/10	598	1.655479351
3103	699413	4/11/10	147	0.950418262
3104	385413	4/11/10	409	1.464290254
3105	2144482	4/11/10	642	1.69122697
3106	412712	4/11/10	742	1.764126766
3107	6236117	4/11/10	7523	2.931701608
3108	1620993	4/11/10	344	1.377238584
3109	955030	4/11/10	900	1.861363875
3110	2438611	4/11/10	465	1.528857286
3111	554354	4/11/10	87	0.688235841
3112	2173374	4/11/10	1820	2.216219909
3201	413065	4/11/10	222	1.157168114
3202	548850	4/11/10	23	0.03298437
3203	1987103	4/11/10	547	1.610601975
3204	565934	4/11/10	161	0.996000549
3301	317493	4/11/10	102	0.767611508
3302	849515	4/11/10	222	1.157168114
3303	481357	4/11/10	21	-0.010897011
3304	700842	4/11/10	97	0.742515895
[truncated: 44,854 more rows]
