# Supplementary material for: Using heterogeneous data to identify signatures of dengue outbreaks at fine spatio-temporal scales across Brazil
Source: PLoS Negl Trop Dis. 2021 May 21;15(5):e0009392. doi: 10.1371/journal.pntd.0009392 (PMC8174735; doi:10.1371/journal.pntd.0009392)
Supplement: S1 Data — (ZIP) [file pntd.0009392.s001.zip › S1_Data/files/meso_cluster5.csv]

	Meso_Name	full.km.5.cluster	State_Name	Meso_Number
1	Leste_Rondoniense	3	Rondonia	1102
2	Madeira_Guapore	1	Rondonia	1101
3	Vale_do_Acre	4	Acre	1202
4	Vale_do_Jurua	4	Acre	1201
5	Centro_Amazonense	3	Amazonas	1303
6	Sudoeste_Amazonense	4	Amazonas	1302
7	Sul_Amazonense	1	Amazonas	1304
8	Norte_Amazonense	4	Amazonas	1301
9	Norte_de_Roraima	4	Roraima	1401
10	Sul_de_Roraima	4	Roraima	1402
11	Nordeste_Paraense	1	Para	1504
12	Sudeste_Paraense	3	Para	1506
13	Marajo	1	Para	1502
14	Baixo_Amazonas	1	Para	1501
15	Sudoeste_Paraense	3	Para	1505
16	Metropolitana_de_Belem	1	Para	1503
17	Sul_do_Amapa	1	Amapa	1602
18	Norte_do_Amapa	4	Amapa	1601
19	Ocidental_do_Tocantins	3	Tocantins	1701
20	Oriental_do_Tocantins	3	Tocantins	1702
21	Oeste_Maranhense	5	Maranhao	2102
22	Leste_Maranhense	3	Maranhao	2104
23	Norte_Maranhense	4	Maranhao	2101
24	Sul_Maranhense	5	Maranhao	2105
25	Centro_Maranhense	5	Maranhao	2103
26	Sudeste_Piauiense	3	Piaui	2204
27	Centro_Norte_Piauiense	3	Piaui	2202
28	Sudoeste_Piauiense	3	Piaui	2203
29	Norte_Piauiense	3	Piaui	2201
30	Sul_Cearense	3	Ceara	2307
31	Norte_Cearense	1	Ceara	2302
32	Noroeste_Cearense	1	Ceara	2301
33	Sertoes_Cearenses	1	Ceara	2304
34	Jaguaribe	4	Ceara	2305
35	Centro_Sul_Cearense	1	Ceara	2306
36	Metropolitana_de_Fortaleza	3	Ceara	2303
37	Central_Potiguar	1	Rio_Grande_do_Norte	2402
38	Oeste_Potiguar	3	Rio_Grande_do_Norte	2401
39	Leste_Potiguar	3	Rio_Grande_do_Norte	2404
40	Agreste_Potiguar	1	Rio_Grande_do_Norte	2403
41	Sertao_Paraibano	1	Paraiba	2501
42	Agreste_Paraibano	1	Paraiba	2503
43	Borborema	1	Paraiba	2502
44	Mata_Paraibana	1	Paraiba	2504
45	Metropolitana_de_Recife	1	Pernambuco	2605
46	Sertao_Pernambucano	5	Pernambuco	2601
47	Sao_Francisco_Pernambucano	1	Pernambuco	2602
48	Agreste_Pernambucano	1	Pernambuco	2603
49	Mata_Pernambucana	1	Pernambuco	2604
50	Sertao_Alagoano	1	Alagoas	2701
51	Leste_Alagoano	4	Alagoas	2703
52	Agreste_Alagoano	4	Alagoas	2702
53	Leste_Sergipano	4	Sergipe	2803
54	Agreste_Sergipano	1	Sergipe	2802
55	Sertao_Sergipano	1	Sergipe	2801
56	Centro_Sul_Baiano	3	Bahia	2906
57	Vale_Sao_Franciscano_da_Bahia	5	Bahia	2902
58	Nordeste_Baiano	1	Bahia	2904
59	Centro_Norte_Baiano	1	Bahia	2903
60	Sul_Baiano	5	Bahia	2907
61	Metropolitana_de_Salvador	3	Bahia	2905
62	Extremo_Oeste_Baiano	1	Bahia	2901
63	Triangulo_Mineiro/Alto_Paranaiba	5	Minas_Gerais	3105
64	Central_Mineira	5	Minas_Gerais	3106
65	Zona_da_Mata	5	Minas_Gerais	3112
66	Vale_do_Rio_Doce	3	Minas_Gerais	3108
67	Oeste_de_Minas	5	Minas_Gerais	3109
68	Vale_do_Mucuri	1	Minas_Gerais	3104
69	Norte_de_Minas	5	Minas_Gerais	3102
70	Sul/Sudoeste_de_Minas	5	Minas_Gerais	3110
71	Campo_das_Vertentes	2	Minas_Gerais	3111
72	Jequitinhonha	5	Minas_Gerais	3103
73	Metropolitana_de_Belo_Horizonte	5	Minas_Gerais	3107
74	Noroeste_de_Minas	1	Minas_Gerais	3101
75	Central_Espirito_santense	1	Espirito_Santo	3203
76	Noroeste_Espirito_santense	1	Espirito_Santo	3201
77	Sul_Espirito_santense	1	Espirito_Santo	3204
78	Litoral_Norte_Espirito_santense	1	Espirito_Santo	3202
79	Sul_Fluminense	5	Rio_de_Janeiro	3305
80	Noroeste_Fluminense	1	Rio_de_Janeiro	3301
81	Baixadas	1	Rio_de_Janeiro	3304
82	Centro_Fluminense	2	Rio_de_Janeiro	3303
83	Metropolitana_do_Rio_de_Janeiro	3	Rio_de_Janeiro	3306
84	Norte_Fluminense	1	Rio_de_Janeiro	3302
85	Presidente_Prudente	5	Sao_Paulo	3508
86	Sao_Jose_do_Rio_Preto	5	Sao_Paulo	3501
87	Campinas	5	Sao_Paulo	3507
88	Bauru	5	Sao_Paulo	3504
89	Piracicaba	5	Sao_Paulo	3506
90	Itapetininga	5	Sao_Paulo	3511
91	Ribeirao_Preto	5	Sao_Paulo	3502
92	Aracatuba	5	Sao_Paulo	3503
93	Macro_Metropolitana_Paulista	5	Sao_Paulo	3512
94	Marilia	1	Sao_Paulo	3509
95	Araraquara	5	Sao_Paulo	3505
96	Vale_do_Paraiba_Paulista	5	Sao_Paulo	3513
97	Metropolitana_de_Sao_Paulo	5	Sao_Paulo	3515
98	Assis	5	Sao_Paulo	3510
99	Litoral_Sul_Paulista	5	Sao_Paulo	3514
100	Norte_Pioneiro_Paranaense	5	Parana	4104
101	Metropolitana_de_Curitiba	1	Parana	4110
102	Centro_Ocidental_Paranaense	5	Parana	4102
103	Noroeste_Paranaense	3	Parana	4101
104	Norte_Central_Paranaense	5	Parana	4103
105	Sudoeste_Paranaense	2	Parana	4107
106	Oeste_Paranaense	5	Parana	4106
107	Sudeste_Paranaense	2	Parana	4109
108	Centro_Oriental_Paranaense	1	Parana	4105
109	Centro_Sul_Paranaense	2	Parana	4108
110	Serrana	2	Santa_Catarina	4203
111	Oeste_Catarinense	2	Santa_Catarina	4201
112	Vale_do_Itajai	1	Santa_Catarina	4204
113	Grande_Florianopolis	1	Santa_Catarina	4205
114	Norte_Catarinense	2	Santa_Catarina	4202
115	Sul_Catarinense	2	Santa_Catarina	4206
116	Sudoeste_Rio_grandense	2	Rio_Grande_do_Sul	4306
117	Noroeste_Rio_grandense	2	Rio_Grande_do_Sul	4301
118	Centro_Ocidental_Rio_grandense	2	Rio_Grande_do_Sul	4303
119	Metropolitana_de_Porto_Alegre	5	Rio_Grande_do_Sul	4305
120	Sudeste_Rio_grandense	2	Rio_Grande_do_Sul	4307
121	Nordeste_Rio_grandense	2	Rio_Grande_do_Sul	4302
122	Centro_Oriental_Rio_grandense	2	Rio_Grande_do_Sul	4304
123	Leste_de_Mato_Grosso_do_Sul	5	Mato_Grosso_do_Sul	5003
124	Centro_Norte_de_Mato_Grosso_do_Sul	1	Mato_Grosso_do_Sul	5002
125	Sudoeste_de_Mato_Grosso_do_Sul	1	Mato_Grosso_do_Sul	5004
126	Pantanais_Sul_Mato_grossense	1	Mato_Grosso_do_Sul	5001
127	Centro_Sul_Mato_grossense	1	Mato_Grosso	5104
128	Nordeste_Mato_grossense	1	Mato_Grosso	5102
129	Norte_Mato_grossense	1	Mato_Grosso	5101
130	Sudeste_Mato_grossense	1	Mato_Grosso	5105
131	Sudoeste_Mato_grossense	1	Mato_Grosso	5103
132	Centro_Goiano	5	Goias	5203
133	Leste_Goiano	3	Goias	5204
134	Sul_Goiano	5	Goias	5205
135	Norte_Goiano	3	Goias	5202
136	Noroeste_Goiano	3	Goias	5201
137	Distrito_Federal	3	Distrito_Federal	5301
