# Supplementary material for: Using heterogeneous data to identify signatures of dengue outbreaks at fine spatio-temporal scales across Brazil
Source: PLoS Negl Trop Dis. 2021 May 21;15(5):e0009392. doi: 10.1371/journal.pntd.0009392 (PMC8174735; doi:10.1371/journal.pntd.0009392)
Supplement: S1 Data — (ZIP) [file pntd.0009392.s001.zip › S1_Data/files/meso_seasonality.csv]

	Meso_Name	baseline_kappa	mean.power	baseline_Mean_MeanDailyRangeTemp	baseline_Mean_MeanGreenNDWI	baseline_Mean_MeanNBR	baseline_Mean_MeanNDVI	baseline_Mean_MeanSWIRNDWI	baseline_Mean_MeanTemp	baseline_Mean_PercentCloudyPixels	baseline_Mean_RelHum	seasonality_Mean_MeanDailyRangeTemp	seasonality_Mean_MeanGreenNDWI	seasonality_Mean_MeanNBR	seasonality_Mean_MeanNDVI	seasonality_Mean_MeanSWIRNDWI	seasonality_Mean_MeanTemp	seasonality_Mean_PercentCloudyPixels	seasonality_Mean_RelHum	mean.t_dens	mean.t_lixo	sum_pesotot	sum.pesorur	seasonality_kappa
1	Leste_Rondoniense	1.6297880002592	0.689751491378376	9.90609053379951	-0.196498564970492	0.157006694478543	0.222523074277536	0.215492607285781	26.2071199507731	52.8420251340555	74.2007209501801	1.06600643431631	0.097550387958337	0.0119151266205618	0.0625102601050431	0.411176609360158	0.194066493927161	0.675706072720484	1.05099121400799	0.192322688625958	0.863729957375952	0.0424995831961759	0.297351235535433	0.54903319798718
2	Madeira_Guapore	1.99811342143468	0.563898666969109	9.47009375959711	-0.189578110497333	0.150354568839378	0.215755206227723	0.225889498063608	27.2363389644004	50.7906298980046	73.8254945060219	1.05723601614847	0.0488774121537842	0.00814969107804447	0.0432146962015155	0.268494281351866	0.285385315960925	0.465502991668261	1.0667314588299	0.359615860032694	0.713091082993572	0.0264325658803584	0.091305750082684	0.630709724568477
3	Vale_do_Acre	2.02793483882645	0.452354082631459	10.0311252692419	-0.184995550993909	0.143677200729705	0.209878016026697	0.237811434308498	26.4439878534349	47.3865248423338	77.5344245965272	1.03526895635754	0.0299369304494302	0.032544547966703	0.0476770409740488	0.214692134886004	0.233380724334117	0.579146208692141	0.909972716584463	0.584593570795518	0.840359334272815	0.0224415804063626	0.0942073941079679	0.717657392937703
4	Vale_do_Jurua	2.2544838367111	0.053758730659305	9.57682670799025	-0.174067306772852	0.143346197468823	0.198234968225307	0.242820055435331	27.0371009761805	40.2324634092567	76.8941425120679	0.935327904919672	0.0558226841059129	0.0482747414247103	0.0738211955687747	0.137975025902012	0.229906249413848	0.447136045003951	0.739942783945553	0.748429584508217	0.673738560925987	0.00721054028865098	0.0767502819473575	0.556610075145451
5	Centro_Amazonense	2.82092115896874	0.458276683121741	8.49154933898433	-0.163722247069536	0.139814048643782	0.190351383873754	0.261456570309967	28.1181215515712	47.5044068427318	76.673788357868	1.00491614097381	0.21461945035292	0.0129504294609827	0.207217259442077	0.125784238502812	0.64619323333495	0.60177051581592	0.925229140965702	0.83995786012218	0.776659993029156	0.126666563670232	0.392548783569197	0.864031580286912
6	Sudoeste_Amazonense	2.65196983799946	0.299398830681323	8.5934588961014	-0.164340855420204	0.137584692858983	0.188911691251917	0.259509625872965	27.5252958914495	40.1362051777409	79.0805554151054	0.842820231869304	0.145694816310619	0.0290566964851716	0.150705583053575	0.0942318122643628	0.262265866319676	0.620839253891982	0.844247081498699	0.85411790307557	0.224589652349418	0.0141227542472523	0.128239313219377	0.492369686672773
7	Sul_Amazonense	2.51752185389001	0.637873297686792	9.09838448441273	-0.176003016308316	0.142585308689879	0.201981139494294	0.252195859241565	27.7732615812894	48.081750210112	76.5780162883996	1.03199094631245	0.137032716036084	0.0204922877339971	0.134023394319761	0.201994361446026	0.419291216882895	0.892927587428457	1.0496443113644	0.774248937125079	0.510015805983578	0.0109019672666588	0.109375032097832	0.65368207966561
8	Norte_Amazonense	2.52472288728915	0.150304336109793	8.36553193654092	-0.166037890064256	0.148752386360231	0.191580698330074	0.266731818694558	28.1536312299075	42.95503638755	76.2028907510395	0.601455251072645	0.222634275503495	0.01194946543099	0.233659944664458	0.0101418261089094	0.376481828922574	0.276255664458343	0.51218660292744	1	0.659115999708197	0.00319429541292108	0.0465300445980119	0.44894121226334
9	Norte_de_Roraima	2.47471630327382	0.166200943826298	8.57412561195074	-0.159375689218349	0.171034569056129	0.176974940667891	0.202739883772335	27.3095980111771	53.7832436202683	72.298683028498	0.535102285967324	0.117984403367408	0.0133778714243814	0.109299239222055	0.0757632691811588	0.267048660884041	0.0922476768455639	0.469703578887443	0.894359588200654	0.707201044005479	0.0146318283437406	0.0488226001606432	0.374999369390064
10	Sul_de_Roraima	2.73661103798767	0.392079608020288	8.71522347239785	-0.170045969127183	0.149666322285832	0.194934930226475	0.26234354476835	28.1501072545246	49.6244338118814	72.5954241791724	0.818930205953422	0.202541661484472	0.00795986752403931	0.200601887745681	0.0461839760642213	0.428425645354955	0.117955178624117	0.549199363869718	0.620985604920116	0.834596924259811	0.00160484874357461	0.0238797599801148	0.565993774108057
11	Nordeste_Paraense	1.71018905522539	0.153766762273902	8.61573879752252	-0.159407376093254	0.170267252630588	0.183227705358306	0.201069756275965	27.3599074609266	48.1215944658052	76.8864280825542	1.06405957740238	0.124109577583376	0.0439898247169411	0.10433151302249	0.436141997635999	0.653767129578913	0.477566258066727	1.12413978735744	0.64470238815054	0.699583155436754	0.0822448490013816	0.923114136809691	0.792786587934654
12	Sudeste_Paraense	1.85173423626119	0.943187485846591	9.8512163616493	-0.189504693648315	0.159607883261482	0.213511562611864	0.207348362867335	27.4529585797564	52.4628180049058	72.9906399470315	1.06574225011531	0.163359942525643	0.00753982294779022	0.0939955147453503	0.646807889676193	0.702315778055073	0.732932822398301	1.16982369991621	0.459108635827664	0.696256756512408	0.0755213459953233	0.493309271086478	0.110804599348312
13	Marajo	2.20767186526067	0.0951941853405856	8.69491171379535	-0.140027896901404	0.163310866247989	0.16317413001616	0.221487044231991	27.6983486245701	48.1674639153827	78.5201812302511	1.03077494028035	0.243848545761322	0.00835383983897365	0.200600671630344	0.526879907982298	0.843469688121507	0.695362879380673	1.15037686322207	0.900431771045421	0.649838697911179	0.0205239036874651	0.265142473289468	1.06118773290096
14	Baixo_Amazonas	2.22556241735797	0.432284767146163	8.60676993201986	-0.158698795359685	0.157262074875283	0.183063266828166	0.233017521907768	28.1281758651144	46.166099591982	76.8595118254308	1.09713017604441	0.402267191165238	0.0190177924713782	0.331899475356163	0.223744668396396	0.907477110253956	0.45372656871989	1.10342843522724	0.736464869198705	0.45635661078026	0.0323442610970997	0.299936523327164	0.946008959409197
15	Sudoeste_Paraense	1.60698662811203	0.762713939799611	9.31101961256415	-0.181348502668355	0.148782323404316	0.207851496790699	0.240809325414655	27.8025381697107	51.6981650672888	76.969562195827	1.10652049815048	0.152377453780083	0.00831180658864695	0.0942497036067938	0.354506139924647	0.742129451858573	0.669552724639266	1.17502350136	0.5915742712764	0.521913577745175	0.0203533434870125	0.193244356430762	0.55874700183328
16	Metropolitana_de_Belem	1.79512481900086	0.16188773193288	7.63832492302637	-0.123491809677542	0.160739636075687	0.146356879491108	0.191576909061034	25.1212816645981	51.0723476218846	77.5932749661383	0.926492026808613	0.0717783044482508	0.0238084477569636	0.0598214629658812	0.271135498302597	0.62841707944236	0.564071403088485	1.07176766857042	0.596579284201396	0.835202762399591	0.112949950272626	0.172224128120166	0.77001862862257
17	Sul_do_Amapa	2.31684735801985	0.200751691709567	8.31633086620122	-0.14222557025006	0.171081640304513	0.164811469648088	0.221145875757256	28.0970498047033	39.4281165496489	77.563335786066	0.985877580839226	0.22141285719666	0.0177231900761891	0.185805436626766	0.317779070802676	0.995954853866154	0.530404626432046	1.1572334339801	0.743788071962539	0.873020401877264	0.026617532944089	0.0345649999075582	1.2098438860955
18	Norte_do_Amapa	1.88953624622898	0.237615206718215	6.73297623994276	-0.111986222487549	0.164864270559721	0.13347628598504	0.25085121502122	28.4098911736664	43.8211483372845	76.8506247240937	0.797407674229084	0.0725407781557068	0.0156275525402954	0.060782615030417	0.246945203765239	0.844528252721308	0.518166195244574	0.99767840845335	0.776807158536602	0.817068192687098	0	0	1.09849484107345
19	Ocidental_do_Tocantins	2.74070751769238	1.01142656343657	10.5883543211696	-0.195651328736945	0.15079314401033	0.21173550740061	0.181313700914371	28.0967092364604	58.2617762214787	64.1552395750014	1.00753126424075	0.189362511933726	0.0145137845062641	0.137061442125885	0.670790348462674	0.598547885246158	0.711684354029055	1.1295710594439	0.345424329969688	0.824041463186962	0.0387019529924903	0.187920738383666	0.54333148423933
20	Oriental_do_Tocantins	2.68418404249064	0.804123557082598	10.8558596343007	-0.198418788089296	0.144396028118322	0.203653127476862	0.151780399761316	27.6924382901788	62.9030208357013	60.8437674842059	1.02221016700436	0.187095194265547	0.0149855968532545	0.138124607465322	0.690862135598525	0.51451160504593	0.676781199274125	1.08164749428712	0.376767316140044	0.797921786284071	0.0217489135850749	0.0775935561932895	0.453448064753773
21	Oeste_Maranhense	1.9682618587434	0.765052761096693	9.21091904555636	-0.164469538379536	0.165416142110976	0.186074952977581	0.196879181222565	27.9761860061671	42.5531005275145	71.4701056758583	1.05157353995641	0.0988486281927522	0.0516155680136638	0.0912304195457161	0.427265824896569	0.697579733457392	0.481468289383686	1.15929129240415	0.558199179028183	0.431877831905391	0.0642624771255502	0.502116916225172	0.739828218155365
22	Leste_Maranhense	2.40857128323645	0.723482313827261	9.52735877742127	-0.182838835413137	0.155654308592935	0.197607471978162	0.158062181170586	28.6002607652177	57.7511841342723	65.5094138816081	0.959089533647114	0.0653346650670333	0.054197215517205	0.0976731738734192	0.589486575279917	0.804931223252945	0.645969700157594	1.10392151459088	0.515354447837316	0	0.0607586237161423	0.491186192077536	0.927534667856782
23	Norte_Maranhense	2.5595911082016	0.402696414908566	7.9071034358638	-0.131278376752778	0.156843120600908	0.150763018498443	0.195862710171834	28.030483699165	48.9064837928512	70.962361518416	0.782349383254902	0.0398376184634197	0.0369769639929765	0.058828952151156	0.429469401522056	0.637920408067223	0.352167384108541	1.09570658562714	0.579603738716487	0.0293543863630837	0.120917087838361	0.932663370262103	0.699171555263658
24	Sul_Maranhense	2.74829416953662	0.708486575679125	10.5811438188862	-0.179259036044173	0.146146472597347	0.190155271888085	0.159375572191184	28.1983418510309	57.621937515457	63.8046493310403	1.03422128549293	0.113929932771601	0.0155359857711509	0.0748484075723261	0.600844037069046	0.648706955968207	0.718382829224512	1.08499028386112	0.427318713142385	0.58470799885156	0.012059065864672	0.0789041748751523	0.693927498242909
25	Centro_Maranhense	2.15642149296881	0.817432289852889	9.93508197487622	-0.178838201073511	0.158925560656733	0.196622432031827	0.175354438895864	28.2302218133219	48.2612618810897	67.0630615026113	1.06660284133402	0.081816478923557	0.0520204788748065	0.120803516128849	0.502142692645529	0.77203795772379	0.583160344157979	1.11438958736621	0.496701761064414	0.494273370565206	0.0408086250099166	0.399174803253128	0.746408938207066
26	Sudeste_Piauiense	2.61969251321736	1.07055927727492	10.3028663389895	-0.172326486504033	0.151195328029138	0.164980945335876	0.0849022771271613	28.2117454520103	53.1934822655098	58.3319324614329	0.636137583263057	0.0116935055445298	0.0484073004331108	0.227323114374019	0.646894632625477	0.552860349575009	0.249625078160138	0.799965887079716	0.358746134435348	0.835685858102795	0.0220586611455523	0.263347048950991	0.665168654308908
27	Centro_Norte_Piauiense	2.36367313499652	0.936579791499645	9.7596592155193	-0.179785617881773	0.155953686289694	0.184727503508495	0.110970445560466	27.9908136963502	51.9468250978607	63.528561791538	0.885115993696157	0.0156372998228946	0.0519239007609847	0.151695655330313	0.665673349469265	0.711309942688648	0.208177566846935	0.957705449099228	0.325368908477434	0.548310612473179	0.0659902581169642	0.309650097680123	0.954337429745144
28	Sudoeste_Piauiense	2.76013004230191	0.978292779045462	10.8584596311376	-0.179273996780909	0.145616805292224	0.180620680958852	0.125165602487316	28.2410255849027	54.8411481385352	59.1201259141525	0.943308157348498	0.0569961069459519	0.0411234843309807	0.142148886469345	0.726901732573025	0.474175824110985	0.277543390162044	0.948071631913748	0.318797439236002	0.528405718811421	0.021690006575027	0.199936112474912	0.638305060640812
29	Norte_Piauiense	2.32968197199455	0.718087424301558	8.96287125127171	-0.177959880361851	0.156832308046838	0.190197937735496	0.122017234047763	28.6375093881673	55.4173897580261	67.3220820957736	0.794337644184811	0.0475981279322993	0.0338965976176259	0.165734041041328	0.518402009118101	0.631398709583633	0.149508670468673	1.04692144900842	0.443315870337169	0.396756936395101	0.0274369706840237	0.245270577021444	0.925744232985356
30	Sul_Cearense	2.81291068965072	0.85866969424499	9.49356666186249	-0.173825908028318	0.157380519616476	0.167508436324798	0.0790953817887638	26.8123283728216	58.9411794750638	59.3253386497368	0.569885206401391	0.00680717494437223	0.0489342421984991	0.18436858489032	0.531600858320121	0.701681353085324	0.204544346997694	0.669458915323462	0.442099816914795	0.842147668414782	0.0389869624522074	0.247232396521725	0.257256314913934
31	Norte_Cearense	2.67101576404306	0.632660133087501	7.74241934530887	-0.133524616855199	0.162095700849785	0.142927256019617	0.111947820034984	27.7111601822684	56.2132064939935	67.8798620163763	0.473982058953886	0.0520217481507253	0.060399586106437	0.115250682186412	0.403684235047762	0.356706165523939	0.334474637036218	0.746797522144916	0.413521353839238	0.766478886178005	0.0451469391055063	0.440272353957432	0.480614999501906
32	Noroeste_Cearense	2.65778953242666	0.365336003455708	8.83914932097456	-0.142975593291273	0.15670332570801	0.151296624724779	0.102813086835535	27.7388752938773	58.6011493923	66.8719258616226	0.776587407558119	0.0398800142113295	0.0367161230834507	0.13304026474606	0.53859316435345	0.453645753065406	0.354791129836832	0.908445355789035	0.408432448913687	0.703341848846508	0.0603210152440726	0.535782149702235	0.832592242566021
33	Sertoes_Cearenses	2.82116068505794	0.526331701305555	9.06473567738292	-0.15500634203532	0.157894829293144	0.154040757421322	0.0808362191050785	27.5501895657214	55.1404875892755	61.7505073181154	0.589718718727384	0.00566176541631197	0.052363222308395	0.136536526922319	0.576171718141027	0.530883085885981	0.347991715545256	0.80056332178711	0.360238648016773	0.801675272146615	0.0386636610664093	0.386354158749201	0.596853352038204
34	Jaguaribe	2.58034846850446	0.400735068070621	8.56491754737043	-0.154488575992058	0.166567047393389	0.149375293242179	0.0593413566571698	28.8115168983259	57.5395694096848	63.3119774405645	0.56942155868822	0.0263524150989188	0.0497150655730731	0.137165677666579	0.402409380657998	0.467964887857841	0.222293041253085	0.760751827922276	0.271334636715941	0.855944844643972	0.0224794458134651	0.208106936623986	0.559216215450404
35	Centro_Sul_Cearense	2.86954008556437	0.500109607677358	9.41772231568133	-0.170966509279094	0.159442602185135	0.165836830246309	0.0740670399188174	28.3050531573749	58.8205537739799	59.6375042622553	0.694453031100605	0.00332446096864257	0.041246720717147	0.165853238434878	0.573606233158743	0.719766532717441	0.243982553735982	0.785996458595674	0.368961786088275	0.84054275315917	0.0152743554895409	0.134711263309045	0.552256564972764
36	Metropolitana_de_Fortaleza	2.71548101115598	0.82080656627746	6.82025189290572	-0.121035973277177	0.165301718117998	0.133494754871646	0.128556087537283	27.724970023003	54.0644918599125	69.9053746907971	0.185176992849953	0.0418469894776789	0.0424360057589109	0.065794258290808	0.305032113133641	0.437430302282758	0.236230753775851	0.669710601569044	0.417921880824642	0.83424954000535	0.16180248626443	0.0852559506812957	0.428904716271587
37	Central_Potiguar	2.71786482332154	0.63637948531255	8.26042142043302	-0.152302535013024	0.167033964519015	0.144153554348766	0.0420453366318215	27.4276035353192	55.2591225998151	65.6157517114173	0.239441368143282	0.0451324241793149	0.0641905513387071	0.134944735780593	0.218594572202963	0.861039925724418	0.157439456984028	0.604210470095783	0.277140604055485	0.959025983372061	0.0155400768132246	0.0831636855912061	0.92324048509998
38	Oeste_Potiguar	2.60866752348087	0.583768623761657	8.51713341274735	-0.161651991884031	0.167064277913727	0.151800139112014	0.0414750858955352	28.5588541645037	55.1146933640271	62.9657550982843	0.423780864727945	0.0367131073978855	0.046035689223937	0.16797481057884	0.350437059613779	0.576922771357695	0.111655859957624	0.686296391319404	0.284541009352448	0.919421749399464	0.0366224834077009	0.207060290513627	0.749244986437773
39	Leste_Potiguar	2.704188435724	0.73158326048349	7.49901432262103	-0.131876559172787	0.168444854693223	0.140003437731029	0.116792176895196	27.0256364554094	51.1726382775686	72.5792834414028	0.0764622413597811	0.0416203239661576	0.0235274109499012	0.0522796304505508	0.10723864947503	1.12154349385879	0.00985234544505565	0.660836759893867	0.437305307572749	0.893984291284013	0.0700810016409607	0.20544050551261	0.495152392409416
40	Agreste_Potiguar	2.93405845435081	0.609433323612864	7.89176322763398	-0.142279482873501	0.172412575276204	0.144994132700497	0.084980117567493	26.5122063425605	51.5066037896877	71.0215702221288	0.163918377690066	0.055635423136203	0.0430349429009954	0.0860935842886464	0.127665086987034	1.11252498160455	0.0579503527326796	0.630735113791748	0.384137886230843	0.949092253974729	0.0176684539075631	0.154878973198053	0.457523693956763
41	Sertao_Paraibano	2.80211418332474	0.729178736404552	9.07953580761858	-0.176154966152693	0.157517244809918	0.165243896491149	0.0443684555979485	27.0618990617114	56.3306488904822	61.6051263553619	0.416033871514771	0.0257023841704366	0.0514256682353191	0.205916059366464	0.446666050992545	0.823402121195616	0.117089909173308	0.548096540386426	0.36894001778061	0.885293462475267	0.038350880482084	0.280470343657366	0.25924646134677
42	Agreste_Paraibano	2.50804472760869	0.476813161882262	8.27030845189725	-0.146234859076575	0.166549181646266	0.150091680085747	0.0950027841539338	25.1813052428427	49.4898103560761	72.50659608281	0.313853525026133	0.0325213562429012	0.0660384361019433	0.0520348664752047	0.123626790803421	1.17783628002835	0.120008779477303	0.644502165440924	0.333523221080161	0.901892665213056	0.0549425161416107	0.35364929240971	1.17773124310746
43	Borborema	2.61577051172702	0.389109552269525	8.63436311574074	-0.152694858318198	0.161017958592741	0.146504928466815	0.0529685879606346	25.1494067912791	52.5465411174052	67.1927379631647	0.396756322256599	0.0407017881112997	0.0933522991716185	0.104683431987963	0.178129733940764	1.06896821816626	0.0225750767857163	0.49608172376254	0.24318412210293	0.940421979233369	0.0115789950587302	0.105801644641562	1.16306618199393
44	Mata_Paraibana	2.96150875611187	0.76185426757794	7.86356822205673	-0.144203132916473	0.168543941634151	0.155132930298998	0.132400785633369	26.3837779358893	52.7791844565743	73.9957995445595	0.112358999588796	0.0316814650174454	0.0219303251900709	0.0378846747961326	0.0872409612847436	1.17068079837957	0.105101928513872	0.722458681731732	0.379909166960058	0.793764823175625	0.0634031835566129	0.141535519204261	0.686771347478453
45	Metropolitana_de_Recife	2.86802136086927	0.329231197621525	6.82744359424324	-0.137866315673706	0.164658796748456	0.152041413786343	0.149837554198782	25.7726024832109	48.9018039448332	74.8452762432851	0.064411541826625	0.0293391130927678	0.0302866517652282	0.0277779745023307	0.0619507911238108	1.2035718087053	0.0141110005585711	0.667960953634576	0.32626316814688	0.815042432986683	0.172467356369971	0.086229670517037	1.23883307239391
46	Sertao_Pernambucano	2.64609295452704	0.666951660966128	9.20456294162997	-0.162370411529384	0.158612988285371	0.15283548636809	0.0591904964640067	26.0332655093731	55.5561679190479	61.948223535464	0.440784912265949	0.0354075047342065	0.124926686100806	0.179643918784276	0.404912316559497	0.956090517885186	0.0852102528181256	0.530276606937084	0.357402567350814	0.817773833475907	0.0446847820966668	0.399102904109139	0.390075220850385
47	Sao_Francisco_Pernambucano	2.49981527089331	0.600155089792537	9.58485418517871	-0.152257854500941	0.161068903239195	0.143827828182321	0.0617908098061301	27.2423537431456	52.9781216865471	60.538063400611	0.375605308261885	0.0499785076788187	0.13917066838438	0.174716479264977	0.298153673248258	0.926752395138247	0.083438195648814	0.548501308453055	0.432894052374752	0.831391169723841	0.0248456309338861	0.203210604918312	1.11303025478624
48	Agreste_Pernambucano	2.34547659947551	0.380139782086791	8.4773278605364	-0.155163522909507	0.167416979791344	0.155964169211865	0.0901467901705435	24.2712785777169	49.5888867413729	70.0346397281743	0.509132525010885	0.0176943343528633	0.134445855191826	0.0282191078131875	0.171765720712304	1.14475783703667	0.0143278532239751	0.6151992428259	0.322002839510398	0.905138708494166	0.102538290267396	0.691482827403023	1.25113635639483
49	Mata_Pernambucana	2.67332444578243	0.289965963920071	7.57746297985919	-0.147711022514073	0.170386241261946	0.159958481863751	0.146435739701955	25.4558034137516	48.4745122814297	75.093108527623	0.187141231781137	0.0299076582314242	0.0416453941573062	0.0276513645575152	0.0715540977479566	1.23226921904076	0.022955866282239	0.684476598243772	0.384562362477595	0.815214951008991	0.0595564562793877	0.322076324022737	1.24899756582507
50	Sertao_Alagoano	2.41537934690755	0.213544849605926	8.47070428451691	-0.167026702732018	0.17937403868482	0.162648050300579	0.0746151579739326	26.4253390455605	45.5905310211922	66.0288889992588	0.607795699004946	0.0145403928622694	0.178002420881924	0.0132339697468027	0.2664041803712	1.13701179724267	0.0729740858327636	0.644767548431649	0.477840182118031	0.930681378182006	0.0179485347035271	0.214306697097123	1.20489399004766
51	Leste_Alagoano	2.92519690046988	0.626429532418007	7.54527726568715	-0.152717328573244	0.17997233649354	0.165578613916641	0.153528722607314	25.8029768664543	47.1574738257522	73.8058914346923	0.387783851639268	0.0138716607935581	0.0680007150519466	0.0128594353844594	0.104869525741114	1.22963296973052	0.028098738804985	0.608041463485439	0.461069128179912	0.855834714928019	0.095283913305942	0.315567397230445	0.969180366441776
52	Agreste_Alagoano	2.78673822072495	0.418460294298918	8.39637279808068	-0.160517105951817	0.179694446868668	0.165921375096376	0.118076665554396	25.7566478547759	47.1347478958493	69.1566348564249	0.598700641226859	0.0106783260158395	0.110962606708419	0.0251080867369714	0.197110951577382	1.18294497438883	0.0707761628664344	0.565036301641652	0.364367013749694	0.907396389751238	0.0269829175357781	0.261403717802023	0.166343028922708
53	Leste_Sergipano	2.82355229181994	0.14547647024011	7.28176781086024	-0.152301445358089	0.184898600178576	0.163718557774815	0.155178296372093	26.6030051512989	47.164908727604	71.1130995142846	0.377453661362515	0.00790667838978291	0.0659465484962692	0.0105468489419213	0.0866853006024853	1.23202522704022	0.0170418759156703	0.49492457390469	0.38775834870665	0.940062783914256	0.0636548771449995	0.23671663314797	0.0480481513090009
54	Agreste_Sergipano	2.71366178601859	0.107226181290845	7.59817613627095	-0.162522458839542	0.186643269495914	0.168506517373601	0.130182408268037	26.0322464251534	47.811876705427	70.2610079991728	0.403753544736954	0.0109123176045069	0.0647881404026893	0.0227738622579045	0.181860132483217	1.22481497792489	0.0161665929740305	0.539820208791135	0.277549969546059	0.948618935298138	0.0185902088113703	0.175667069986627	0.673259968415037
55	Sertao_Sergipano	2.52465685357267	0.237188136668133	7.87394330068156	-0.162301870542633	0.184684417591487	0.162850274523242	0.0989631906153623	26.416436420327	46.7657071826024	68.2675450100281	0.485623571232158	0.00557573941504043	0.112674352989779	0.0259079360574147	0.256356053472053	1.18312302230552	0.0501904168685162	0.628084515327563	0.304781773372966	0.956574559661509	0.00809234458146024	0.0964506474004351	0.103636429166931
56	Centro_Sul_Baiano	2.45113550838387	0.823041174438028	9.09116210200331	-0.167690892957057	0.160841681361468	0.170859847611322	0.132190390717905	24.9235947416669	51.0000298347149	63.7857613073172	0.265809066019409	0.145548085941481	0.038959558592188	0.392084572789292	0.330520270179635	0.738113214257202	0.127594094012364	0.28745286341421	0.217563929509825	0.91098311844019	0.114916202764089	1	0.882710772506405
57	Vale_Sao_Franciscano_da_Bahia	2.68737549337165	0.774223198722768	10.5202812807561	-0.169195678126782	0.153651128841653	0.162459533156645	0.0829846061333943	27.7361552058213	63.3460724579754	57.3606418728718	0.536748548021106	0.0237580243704346	0.07627010857733	0.286418974419787	0.51540082707526	0.469133633836263	0.282679015577027	0.608951001543183	0.351930549849679	0.801783059047732	0.0431481289986747	0.368301310824108	0.52524982057442
58	Nordeste_Baiano	2.36515177841832	0.606594242877734	8.35769235124975	-0.153482713135781	0.180740610923084	0.156294640223938	0.117430137430707	26.1317845320131	42.7572785554983	66.7722391041455	0.415583643882576	0.0480203224508496	0.0725298726397875	0.0372856899905292	0.116529786305646	1.14708776389748	0.0141865737560016	0.476708551671426	0.290924740727216	0.837447049955014	0.0707067997645994	0.775141589957128	0.889698826143388
59	Centro_Norte_Baiano	2.41083326673541	0.628470334576758	8.74088177504722	-0.155573106099041	0.167805336465119	0.156779195269731	0.114745638705401	25.5977915560494	44.2445081013201	62.8080883893411	0.21080634007085	0.110959636089195	0.0565833358997425	0.229020354047418	0.14739389184213	0.874177500511793	0.0842031612173391	0.281148882350065	0.274917891867193	0.884873187377909	0.102950591946734	0.783708886528771	0.893614418300337
60	Sul_Baiano	2.57946341004206	0.82844452262562	7.41215014146124	-0.161176949312334	0.18303869473535	0.179823164507563	0.200670846550439	25.2918896216426	44.9140550862386	73.8764472474678	0.0756942128474113	0.095138807099868	0.014848568480397	0.154173311284734	0.0608370674706973	1.12277674075209	0.0690979632232613	0.0838052621592081	0.372940785362378	0.892282164018634	0.0927823794963038	0.490148790142833	0.806480583925224
61	Metropolitana_de_Salvador	2.82839196385933	0.807380053642522	6.48885061386202	-0.143243515273667	0.178449780554749	0.16119111749967	0.183532536476849	25.584821081804	45.8125640600438	72.1945775767674	0.197241431695598	0.057547823530423	0.0365256693763501	0.0901608551379156	0.014935227787241	1.20668098521144	0.0155192461752436	0.26052457885493	0.311400723725213	0.866074983927384	0.196983762043356	0.261904957548691	0.975300701053196
62	Extremo_Oeste_Baiano	2.83821578087398	0.538426064618714	11.262207385211	-0.204828043268606	0.15082353612811	0.1996129701713	0.112407147497468	26.5481352070188	68.3592792350574	57.6728165372017	0.888152795916793	0.0586046516571061	0.0232989279090403	0.208936522874316	0.706748971433137	0.297816655246485	0.495047930546377	0.824832064468335	0.224485239518022	0.811146055393893	0.0248953914813924	0.216184291885873	0.280541607467293
63	Triangulo_Mineiro/Alto_Paranaiba	2.4942926345489	0.975197262677864	10.7916238929467	-0.216497097305054	0.151781038213747	0.222897819609691	0.157743300070007	23.5292974958811	56.3045512527943	62.6335902479028	0.722840732961932	0.0483469747769739	0.0375774449999142	0.134635285255527	0.55822455309511	0.673646487328115	0.562074161319652	0.775153915783093	0.0991502465123688	0.979330636859554	0.0990731553030479	0.171566764517978	1.20490501911709
64	Central_Mineira	2.45380288266465	0.786470731011002	11.0504924233977	-0.193683323830068	0.144698949696859	0.199400086224266	0.154841993369769	23.6598720682337	57.5635500781328	62.3678385742186	0.685001942870686	0.0146157678113684	0.064133848482033	0.0636626987172949	0.390717384987542	0.800116393589125	0.58168371150197	0.551964354695757	0.121140759575365	0.895687641341968	0.0170028473459193	0.0358941069407325	1.13399385850248
65	Zona_da_Mata	1.6454561537252	0.801801828422943	10.3704824518387	-0.179698067575738	0.147741649027287	0.195541457392142	0.170307773667753	22.3979158355257	51.6141605771266	70.0490666788203	0.222967635908712	0.0931533518597925	0.0361489741948777	0.163136882810754	0.306720732777917	1.00717396947592	0.35705448412537	0.169150554958878	0.122278174206743	0.959538554327317	0.100442376006431	0.410753646827296	1.30100512603459
66	Vale_do_Rio_Doce	1.95956440274217	0.650229095809079	10.0846103733142	-0.172413562357517	0.155116705914125	0.185977461775348	0.166251797584497	23.6502717793974	48.8438122737983	67.9273182569325	0.321065350906629	0.0974559229487782	0.0415085461297494	0.17375518600122	0.345966410879854	0.989786247642003	0.48841969368433	0.246440622052138	0.175803509088342	0.825687321884683	0.0742644893473094	0.310442015394634	1.24397833278661
67	Oeste_de_Minas	1.94262149651331	0.809055671575311	11.0240794438493	-0.206410378122972	0.139846871393025	0.217857290275469	0.162441543580143	22.1704630816452	55.7553147657334	64.2641642726451	0.573406377551178	0.0150419952474324	0.0630294761646649	0.0683599688645457	0.433898021622955	0.848914011041557	0.476354329137984	0.507840062787389	0.0598982716626824	0.980734532426583	0.0427038383959398	0.0975661112628982	1.19129993334146
68	Vale_do_Mucuri	2.22575752087363	0.574729291901946	9.69576125005502	-0.17253464489059	0.168261566313968	0.186465386872113	0.17137553094593	24.3487958613387	49.2241056839805	68.1370126439759	0.19755868272666	0.13140795027749	0.0450887025472773	0.203381989574259	0.158037947311984	0.986131998132532	0.277597005028008	0.215134982101189	0.269164549392536	0.815910792931747	0.0157091205017531	0.109974876384829	1.20844275381456
69	Norte_de_Minas	2.54388642739609	0.71282175544963	11.0243659764828	-0.19266136209438	0.149126664257376	0.19339439673556	0.132019506208583	24.6305098596338	58.8215231724072	60.1612968163335	0.624310262190825	0.0216871647383407	0.074823944322929	0.215094167752593	0.55525227691697	0.638951052545588	0.553905121742973	0.534898052594559	0.267645200404284	0.728144586999348	0.0737630925924364	0.487578909310528	1.04064125119021
70	Sul/Sudoeste_de_Minas	1.2134322747471	0.789452042018172	10.9736340800357	-0.206740014855265	0.130045884851008	0.219326998663417	0.174471361399819	21.3317992221572	55.6766895545945	66.0476241403329	0.473279696940952	0.0237806590532796	0.0293249871988961	0.0808218466849244	0.3386793149164	0.884930785973392	0.505518501250371	0.430347243548091	0.129912029417306	0.991504453156827	0.113012222043506	0.452933793213953	1.22676289962414
71	Campo_das_Vertentes	1.35906386783259	0.676977132807442	10.6991904398922	-0.191043389555736	0.137307619761918	0.204023643654057	0.158607517616495	21.1918139857857	52.9918663712318	66.5989613105629	0.334929544915624	0.0587076511470565	0.0512690622914063	0.131393137216237	0.374798615968848	0.880948878312949	0.414866749934164	0.290111665974655	0.0842940674096434	0.957392472028813	0.0237154030315263	0.0700390104212674	1.26137987613488
72	Jequitinhonha	2.04432285849669	0.577161737365624	9.96500470126114	-0.169488202918603	0.155006013588779	0.181509852647432	0.16721724337272	23.787059541735	52.3578234005495	65.6446414409487	0.272312543858434	0.0952308745606095	0.0544808906936765	0.201776518747941	0.271273543430486	0.905118311526039	0.487983039389475	0.259146685986713	0.242048706082594	0.844971480093281	0.0305898937560181	0.253528707273934	1.19092649682386
73	Metropolitana_de_Belo_Horizonte	1.75874795207237	0.69597709223567	10.3927728387736	-0.180319404782325	0.13782754171221	0.193007300904373	0.166860484676841	22.0976325118468	52.8711560825845	65.1921845615261	0.407135459562879	0.029809956222111	0.0724532462387139	0.0922159893124437	0.353558643964639	0.870330529454412	0.521785842608226	0.316795855425186	0.165338859355349	0.903884427574436	0.292979819870609	0.281257125718735	1.1719961219973
74	Noroeste_de_Minas	2.60524838719761	0.513836393418391	11.1561549957923	-0.206378118850778	0.15834864469044	0.206248008881298	0.134624511700466	24.3817870974885	57.9983854742851	60.6079652843898	0.785588500122042	0.0553088238057772	0.0154470999422465	0.107306625820316	0.618261209862058	0.556884182523472	0.530757167691189	0.789085827992035	0.141216973201396	0.951777458577018	0.0148089285018654	0.0640734357314094	1.11357957421271
75	Central_Espirito_santense	1.66764064553802	0.469657917788693	9.21654514549127	-0.165038303148812	0.152710490376486	0.183030295866052	0.178575546309124	22.8552712115528	47.5418455208785	71.1352237780506	0.0995956320780355	0.102304352109312	0.00906273361498869	0.134398445571574	0.132899646484328	1.00274349672828	0.0678424800132637	0.136094917904712	0.118311864924608	0.961455285277739	0.0916148074878155	0.171629419486311	1.30918270707694
76	Noroeste_Espirito_santense	2.66269029784497	0.429024359142112	9.47838079722349	-0.170553124384525	0.167156162733584	0.184023707461691	0.15845791807837	24.5091887068286	46.7023141020813	70.2344541447772	0.18344128231292	0.116131630373396	0.0224133811853855	0.178630166614698	0.206905606077261	1.02635204524058	0.085476770553504	0.183487254825777	0.109755575256468	0.938593634599036	0.0170195763680809	0.117200740355757	1.20144858052818
77	Sul_Espirito_santense	1.98731949910519	0.530053269721919	9.75672656444443	-0.16698875320078	0.137989094310958	0.184994721051333	0.175185485243364	23.2163529527325	53.0158057457756	71.7465643200051	0.135669901371188	0.101812908197725	0.0227561510276412	0.142242846757913	0.191304661129615	1.02290498529633	0.0261100778827054	0.173295727641019	0.16823398355746	0.971280122557165	0.0242641907840243	0.142839975102354	1.23053639223872
78	Litoral_Norte_Espirito_santense	2.54475800754531	0.512107477673669	8.52296534580868	-0.163141886644087	0.174498161782982	0.179976598654642	0.171946308663269	24.5669842662451	46.2324134456237	73.2897755542266	0.167366991572248	0.0873430073957477	0.00814599225475409	0.132356740807504	0.116940829555993	1.13446406349471	0.0543201584367972	0.100384719630293	0.207310663187852	0.947801022930835	0.023454562980598	0.0960736904598053	1.10839999567148
79	Sul_Fluminense	0.701206981844399	0.799345125353151	9.51178700779138	-0.170162481907631	0.128095663055946	0.18800998702672	0.180165027022345	21.798284785912	55.4769286420757	72.2077755943216	0.162300422662762	0.106240169319824	0.0273246270012305	0.16954414642904	0.193473706884564	1.06195528346177	0.0991585397931622	0.172949781019812	0.255299557081915	0.985351963936883	0.0477844850783283	0.0371143381272944	1.29430737772915
80	Noroeste_Fluminense	2.49393196749849	0.274384137438988	9.93708745604952	-0.17346446409321	0.142057550029266	0.191767214680824	0.174852180766067	24.0634753286964	52.2244905693172	72.7325759628286	0.139758153232196	0.135651442074409	0.016870662477569	0.186250278563059	0.218455488520255	1.09174511950023	0.108686095729823	0.184389932997881	0.173119971375532	0.968812518588398	0.0124903239430599	0.0387628827859069	1.20034166094464
81	Baixadas	1.96862970058667	0.544285391808893	8.02210294191331	-0.144190730337479	0.137447136296569	0.165780657625809	0.179554952266796	24.2085190088245	52.2408599238138	74.3737453516814	0.0355644901714395	0.0570332114439506	0.0323838754457021	0.0843878872301121	0.0983473041324738	1.0780627615346	0.0934136384363994	0.0859329639878503	0.325482287828382	0.967801833494095	0.0306576154916243	0.0628336890629076	0.723304774470636
82	Centro_Fluminense	1.11983299826095	0.511824531955345	9.8179048008192	-0.166123138392021	0.145231072158696	0.184440236816756	0.175395901139413	22.1953983487472	53.8331618895898	72.8609763493132	0.0613711685680125	0.10561545774418	0.0356145232230321	0.159489029350409	0.176363675708174	1.03573705984982	0.127665604895723	0.10963164088169	0.220383222507504	0.969765179823459	0.0202560023778907	0.0682795356547855	1.31840254912962
83	Metropolitana_do_Rio_de_Janeiro	1.90758208903407	0.634732031512995	9.08294320312644	-0.157539433727602	0.1363657163838	0.176889670786294	0.175156817640016	23.0138448962691	56.29505310161	72.8346543638857	0.0389115005409244	0.0860208232629994	0.0280955387374596	0.136313293850132	0.150559538289627	1.05464036388184	0.161680676948762	0.10631894848706	0.342905979352183	0.928998549091764	0.593550966695787	0.139933195423928	1.25816498644853
84	Norte_Fluminense	2.37075034971937	0.474715453034223	8.76535783379035	-0.13806513270641	0.133889535766543	0.159320447929195	0.165812943055727	24.7139655892369	53.8553878660468	75.1225947851616	0.130679640511349	0.0908066255134518	0.0125114858745271	0.124401039351326	0.112343871637756	1.13005458833756	0.0628074331203939	0.082798137646904	0.264064214352355	0.961077832986142	0.037703377281533	0.0856791285002044	1.24628022359767
85	Presidente_Prudente	2.62940959308823	0.632976556315368	10.1118809132986	-0.221431847653281	0.143429308050067	0.231288092660564	0.160042568632971	23.8104485704029	59.3122550068553	67.6165684214201	0.40752909833678	0.0258236741188383	0.0186314265355282	0.100954637222325	0.263870777885203	0.890647931235324	0.127903029261519	0.462496385481588	0.113857866243601	0.991293830082524	0.0376374564038365	0.0806739209479183	1.07148002966828
86	Sao_Jose_do_Rio_Preto	2.76823404804236	0.660189843396353	10.4551961796016	-0.224769073719286	0.148804399239988	0.232356486551394	0.164322731833573	24.2257405770179	60.2420185287361	65.5714459387626	0.590061023036073	0.0483319873353033	0.0312500489486805	0.155636175446279	0.44536512597949	0.810887685507097	0.221977979525636	0.698319673352759	0.0983434230208373	0.997281623660832	0.0718109152272678	0.115188591454684	1.0493656874586
87	Campinas	1.65099561595763	0.894697836205741	10.5578446341903	-0.214004175987262	0.124279686845186	0.224812269102685	0.184796600241165	22.1098399055406	58.0243274708042	68.2587343567176	0.441681315874759	0.0401223604885251	0.0172243319804409	0.113883414577481	0.221511699229765	0.950710092238131	0.113614148046533	0.430125814043062	0.20760201455246	0.994145152691095	0.176848322363423	0.168786321906847	1.25368305368901
88	Bauru	1.92068021782299	0.902457212582828	10.0715559145104	-0.21188559711492	0.140825207055714	0.221524674839921	0.177431965169379	22.6342383747474	56.0718652652951	69.40747641888	0.359818240237401	0.0669008166008769	0.0428954367951529	0.186045600455855	0.304395715228841	0.924790969160184	0.0730820191552914	0.42185462138796	0.193307343804083	0.994182819069543	0.0663557848816462	0.0831554685461788	1.16085134194975
89	Piracicaba	1.70783137681396	1.00397270907806	10.1881660608784	-0.214518621730745	0.137269377839161	0.224299169023967	0.176699187878301	22.4522105551462	58.6346349156246	69.1500451170734	0.352657116590021	0.0516383358490218	0.0317018235235493	0.153223958793467	0.278135524095808	0.964759285294186	0.0773435100983625	0.399279955842506	0.231901575718959	0.997075487756442	0.0627135971501708	0.0446349885885787	1.24412329711088
90	Itapetininga	0.770271201229729	0.634834246266328	9.76490375689206	-0.18894970098222	0.134616412985432	0.203099915325762	0.20073552814488	21.1171089019658	52.0091126454649	71.8438567163614	0.190369939971504	0.136009245680121	0.045248420227427	0.226996521574864	0.147565880419609	1.00191106729967	0.0785820557644017	0.2731438047848	0.274012853174946	0.984723584418813	0.036515664099054	0.136175951585171	1.34006627696191
91	Ribeirao_Preto	2.68867728397032	0.875338690015277	10.483682811534	-0.233199917931609	0.149611422404711	0.240997020353116	0.168449050816137	23.4210155587881	61.5026324654386	64.8819408164834	0.590134680377282	0.0443968417435238	0.0168021524876663	0.145799296789113	0.454817361792128	0.776343443228617	0.244206686492574	0.672641983740584	0.200655977595738	0.997020369454734	0.110062085050349	0.0773121224011027	1.08505195251669
92	Aracatuba	2.83620618182076	0.807383767851545	10.1217471308243	-0.222893165697307	0.148202617300054	0.231809989485033	0.157897403657955	24.038984581224	57.9945869663875	67.1028191615461	0.48606312143161	0.0583752181904275	0.027370110149139	0.177089310377784	0.380222266665274	0.886011526021093	0.144478487248276	0.577628347846657	0.126144621493597	0.996914996230881	0.0304187174725964	0.036395346687401	0.96306697261739
93	Macro_Metropolitana_Paulista	0.677993186792498	0.745015760903185	9.74330839082911	-0.181410729837353	0.126816341855123	0.195457886567051	0.198094665310667	20.5088676503259	52.0297914911181	71.8962377887446	0.186643532887163	0.0834909178741693	0.0484861533055846	0.161794771164966	0.124293978433636	0.99409462721667	0.0873129715749155	0.168308909750457	0.314881318514776	0.981186826725892	0.122770407582484	0.242678099315315	1.31071746426396
94	Marilia	2.41278287584993	0.432765832006509	9.89953078376045	-0.218807459459801	0.147269352995906	0.227487116012061	0.169762288358649	22.7984146746756	56.6387934110714	68.9320260361411	0.353063197801512	0.0525529358484934	0.0462205044854094	0.159413699424143	0.247430117533939	0.908821155585751	0.132473185422661	0.417404911524421	0.135311581551556	0.997278777022153	0.0182988015669739	0.0167103881937497	1.10067870491865
95	Araraquara	2.41081764085414	0.973968916807489	10.0480688358776	-0.226130265887889	0.143596727984631	0.233517237965029	0.173379547468753	23.0684227980616	59.7310341381609	67.7119814719261	0.395057112359981	0.0359938379145648	0.0244694552708568	0.134137264296109	0.360398254906983	0.899124486097789	0.154520593674331	0.522380069979448	0.231654145158927	1	0.03587460607418	0.0230734624368058	1.12976815806376
96	Vale_do_Paraiba_Paulista	0.783609587230892	1.13551478281303	9.95783150021265	-0.170499232416697	0.121597610679856	0.187613465062586	0.187818451216881	21.3390232397116	53.8655909536894	71.0041359405033	0.186036970836557	0.0815871956325312	0.0227017379856679	0.134358429517245	0.166645567805714	1.01986197982008	0.109780115501301	0.151197109053083	0.282240533485319	0.989218261616151	0.104765382809788	0.119022870090572	1.26726443284145
97	Metropolitana_de_Sao_Paulo	0.605647316963482	1.00117585059731	9.1532594069228	-0.151506525719311	0.120064925670759	0.16760164048445	0.190448114016623	20.671473701114	52.4424740817418	73.2804022559522	0.112828909883724	0.0842176278214588	0.028359521785955	0.13893424794835	0.0789789730759619	1.01680381572957	0.0697779200062808	0.0909980150075696	0.428106569358681	0.981834736958712	1	0.215126347338602	1.29967894436054
98	Assis	2.15003324384556	0.690450348716539	10.1011752425267	-0.21286095900842	0.139263292337399	0.221161489817114	0.171413273817342	22.7964178661879	55.0645506204508	68.8593707434153	0.356606216229334	0.0711258062032105	0.046968959953355	0.186826588855708	0.268743342614902	0.908263079454522	0.0973341949570571	0.414820477931245	0.152773598489762	0.99741175571476	0.0236881058168943	0.0322159521603639	1.20930098262942
99	Litoral_Sul_Paulista	1.41357445466845	0.619556328805766	8.80020154593233	-0.14742339517638	0.133354120655594	0.166728786540928	0.226574677810611	22.9463968842975	43.3807166413212	74.4439146948799	0.0420858173163595	0.167532766981048	0.0661861724204193	0.243184747834068	0.0392818456815136	1.09387845437468	0.0591789515244502	0.213936491749725	0.384185268711375	0.964624730666517	0.0193571373259364	0.0629209951663233	1.29125537398384
100	Norte_Pioneiro_Paranaense	1.43188316054215	0.63281021212209	10.0396345224313	-0.20482090800191	0.135726649908695	0.215329491640299	0.183798565620552	21.9724810583193	53.8546041978088	70.2769205870662	0.341020723968927	0.0552826010774679	0.0284843639097902	0.145824925744377	0.159308352279859	0.932003293019369	0.14200411562327	0.355253461074449	0.124310104714409	0.982440521396579	0.0233301142208347	0.0943388668284055	1.32647625082076
101	Metropolitana_de_Curitiba	0.555986347252134	0.287086199197354	8.90388155003357	-0.144480281572428	0.128400774649667	0.160164732303113	0.211477002346769	19.4111806188507	44.8382634653494	75.8290123284598	0.0890571413247185	0.208430121097207	0.0598460483421537	0.27739132530105	0.0217397241831029	1.0790635080801	0.0559169685579717	0.157450412996732	0.2222821755785	0.97875921166808	0.16301593275862	0.284480261630714	1.36486619805578
102	Centro_Ocidental_Paranaense	1.66479134374511	0.696150206775931	9.57471713866529	-0.21343890314732	0.124670352654194	0.225075430403024	0.197950100349503	22.0094667252796	54.482240456887	70.1212517352085	0.227116164323459	0.0724094910290796	0.01857433444702	0.127255504709511	0.0690721498887648	0.941989176125699	0.135057356288481	0.268224763260116	0.111801814220265	0.954962511449206	0.0132785310155597	0.0498548664422044	1.22781520160103
103	Noroeste_Paranaense	2.41351289456002	0.905137017879659	9.81191460854013	-0.214786753833982	0.13535891858555	0.226559418000186	0.180118712231574	23.2087067584199	54.5556162561136	69.5824207584131	0.28999228873834	0.0497046506237404	0.0227599007688401	0.108628362981782	0.0954957998739821	0.910908645807622	0.0711985996289353	0.344932839636696	0.101922056429357	0.980777266384706	0.0295902280521153	0.0977612660822978	1.10575427007701
104	Norte_Central_Paranaense	1.77538209869784	0.82487201803967	9.84454728168261	-0.213819285329031	0.13106276069665	0.22256784902998	0.180521810419238	22.0888596732214	54.0542032987433	70.565483277337	0.279985413295752	0.0506633826091614	0.01492272044929	0.129947718791334	0.141957994635531	0.926487661383752	0.0806403972074239	0.300129300869326	0.101598618642041	0.977131199103168	0.0939881486488779	0.157346140967516	1.21802995954475
105	Sudoeste_Paranaense	1.05530209342652	0.606287297313493	9.97911639241731	-0.202864235668749	0.111057073096208	0.219278649501623	0.222767538081415	19.6413074926603	53.4846121020621	73.7265419694794	0.195109055786142	0.121369463162014	0.0175737473108544	0.142178587231337	0.0399128956841007	1.05445422115775	0.0726690969811564	0.139298714833405	0.0808730494222562	0.95820472943946	0.0210033584104377	0.137456783478809	1.33867321962046
106	Oeste_Paranaense	1.62712139274909	0.751328306254051	9.73067514160902	-0.207066780025289	0.118381190101042	0.22336003612798	0.215335409094963	21.3164439239354	52.4264971685245	72.0353308858788	0.204355836250258	0.104288234455383	0.0263744303675245	0.134957406174454	0.043836181364615	0.980092275781709	0.0718802052042274	0.190834306984468	0.0838712103373767	0.974277131578734	0.0552400842156984	0.162335941560376	1.25107554288298
107	Sudeste_Paranaense	0.324464126429402	0.142838771866462	9.81946769759262	-0.165400623233356	0.119952501722613	0.17983153164631	0.2048684136662	19.0625423996243	44.4248927978456	73.8747035973471	0.163527746031902	0.113649883918293	0.0116778542956947	0.173580280610137	0.0643513377462371	1.05543448050881	0.134606052675011	0.105708708332846	0.183412029776833	0.961308804917108	0.0166268945617598	0.154317132744308	1.35564019815568
108	Centro_Oriental_Paranaense	0.572296823064287	0.23795692228364	10.0023841271331	-0.181425039541606	0.12396871378815	0.194636704749474	0.200231003908873	19.8044292306453	50.1297967212179	72.3728096354448	0.193754668977279	0.105604830447141	0.0167795471471903	0.181578510818141	0.0744133083073908	0.983201954435797	0.111802976776837	0.184400996940268	0.228044027998471	0.972054094676105	0.0301096333860858	0.0904573401836099	1.37119446464074
109	Centro_Sul_Paranaense	0.61967089532155	0.317565369217912	9.75700673057335	-0.189441689479992	0.117780823094445	0.205333752982811	0.21267108953297	19.2924554353404	49.9848068374708	72.7113305380054	0.181254212710472	0.105453759454456	0.0182849025101239	0.162606744110036	0.0608386822058774	1.00756910572285	0.0441704312465916	0.0892133015826128	0.249438883797864	0.926466595430268	0.0232337209316653	0.166129134971127	1.28083838771444
110	Serrana	0.173615517633742	0.155887053463236	9.50219751347788	-0.155854843739063	0.113543489918255	0.16995803060382	0.217935699598092	17.377784054128	45.5496469522303	73.5920196117315	0.0972669752826245	0.0957610559832888	0.0187907682282448	0.151839407199841	0.0186217834967966	1.11241569367896	0.0137148854639742	0.0589750024168229	0.0751502622895548	0.973037423705733	0.0167198756991001	0.0584344885813888	1.33419948716917
111	Oeste_Catarinense	0.747122853907994	0.267732875052788	10.0885399543601	-0.184296002910432	0.110859145622484	0.200038899429516	0.222079844856511	19.1794108330699	51.5455887362562	72.9107152459702	0.137197320084206	0.172782186167579	0.0146730429772527	0.217844774115172	0.0608230958488496	1.07923265655878	0.0131602212059886	0.159665371957653	0.0551295367523542	0.942724171229978	0.0543469534744568	0.331485867709684	1.34325741170597
112	Vale_do_Itajai	0.531120990457058	0.36909396984607	8.70638279178842	-0.141762277701482	0.124939301802272	0.158466075733354	0.22758979231078	20.1113550356978	40.905440584045	76.8640382175482	0.0302558990953164	0.162162161424441	0.0576799643453174	0.224389426937939	0.0148716893528349	1.15160152061607	0.0167016634458003	0.189365909469257	0.0593293183042671	0.981989284353697	0.0689560815303349	0.174168486399763	1.37250471615762
113	Grande_Florianopolis	0.436451206371416	0.286773265858351	7.6496923923617	-0.135624725610378	0.125899028913999	0.154595795651271	0.223138251526587	19.5613131822793	42.3304436135291	78.4324492186847	0.0219143485174736	0.0889299196369709	0.071968378641155	0.133698355213582	0.0255978228773587	1.16280862165802	0.0125947133908477	0.130777264252621	0.0424634744790252	0.984623383360526	0.0445551677181623	0.0624618677754199	1.35763204139593
114	Norte_Catarinense	0.384794387098787	0.32519911590283	9.25064040102306	-0.14222933002786	0.119107194440025	0.157957330074627	0.22001733611678	19.3977967195859	41.1530625442796	76.3627757437485	0.0579261826310895	0.165202608642718	0.0510375407584418	0.233074272478026	0.0173946736716007	1.12498820912382	0.0140152374905612	0.112791240996138	0.133160199154484	0.960417577251355	0.0549218536666462	0.135083084596533	1.37138050376045
115	Sul_Catarinense	0.865202106582744	0.290675461140094	8.32301668270088	-0.145507213930215	0.123899916256113	0.16208683867373	0.2191564266501	20.5062912679495	48.7398349093665	77.2762022706508	0.0331935258633882	0.0490985653206124	0.0449355889637823	0.0797535771249736	0.0253698570145206	1.16889362305852	0.0152458565449081	0.144911949979069	0.0396043114612094	0.974903340331196	0.0412837671521053	0.158684492176346	1.33588844062256
116	Sudoeste_Rio_grandense	1.34637556211423	0.105417126692227	8.84464088760879	-0.182626072402636	0.133940611369275	0.195570495141352	0.206201181681019	19.4503849373317	56.7207506757995	71.6810914332897	0.0977766471735037	0.302367996605236	0.0422023621468558	0.370578238781622	0.0390163625045906	1.19294156485292	0.0632680031090491	0.34736941878406	0.209173984322403	0.949018130593686	0.0317079421719882	0.0814925440587683	1.38118004200853
117	Noroeste_Rio_grandense	1.4436337268401	0.543426008122899	10.0418689946193	-0.193142347331333	0.120633173805427	0.20550154863133	0.215656085073045	20.2581291536282	55.3228037342684	70.9035062730179	0.150119368847127	0.226981405986142	0.0197270908293833	0.232248166696696	0.0459542858256325	1.11578242141282	0.0306906809600753	0.339278560050987	0.047010625208933	0.948932983530255	0.089691064721222	0.554280772320062	1.36731894548377
118	Centro_Ocidental_Rio_grandense	1.39543892810137	0.17339298757501	9.56810811541949	-0.188485340245366	0.129198215724525	0.201185312138855	0.210070819822957	20.2292399531947	55.8167314779557	71.8477851486648	0.0764344932405329	0.243074534880076	0.0179062409789158	0.27205049770144	0.0259958353421806	1.17190499236641	0.0140070443356612	0.345073131982729	0.0796932147381804	0.969325985272327	0.0228900414168885	0.0874129250009758	1.36772497692675
119	Metropolitana_de_Porto_Alegre	1.11338281641703	0.502115270176843	8.7665025367153	-0.155264714289815	0.117515517428745	0.168980576505852	0.216601580041334	19.9228074191333	51.5035413225802	76.1096764186108	0.0165439293728726	0.0999484279458691	0.0173366993780118	0.151083806002617	0.0773075450607439	1.1864020960847	0.0612404496875578	0.349055155307723	0.0857638600879243	0.987057322868355	0.222186436753349	0.278453059103151	1.37527902712247
120	Sudeste_Rio_grandense	0.772551422173257	0.174179900406197	8.40103808448979	-0.152418157796861	0.119606204195349	0.16514396120303	0.207335992178638	19.2707861379235	54.1750430612455	75.2739217840565	0.0426818023841228	0.180397035937226	0.0173626532170142	0.257808807677879	0.0533920056510572	1.20553458983292	0.104939076581877	0.347258180516085	0.172043616852516	0.970249864230654	0.0406707645978253	0.147439466056414	1.37309475283224
121	Nordeste_Rio_grandense	0.301229519808671	0.263234756404745	9.47909082883789	-0.172559417329501	0.114778352216545	0.186269861507842	0.218161755168681	17.9075438221549	49.7871399248115	73.1752926224448	0.0858312826214764	0.102034119295367	0.010284176425056	0.152973916356195	0.0502322375999117	1.1260147626139	0.0342540540838569	0.116590257659556	0	0.973496355447589	0.0474037458034087	0.13892455314682	1.34086057936017
122	Centro_Oriental_Rio_grandense	1.17317923028297	0.150286782928556	9.32689656653486	-0.180201807201836	0.120674629335212	0.194257186192719	0.218587240223393	20.2832292824725	52.0200314882874	73.3685083381254	0.0736226066483786	0.153677043602408	0.00998557332901881	0.195823702740634	0.0733538014015475	1.16206923681376	0.0375902546843659	0.407126580839154	0.0394693014786469	0.969641343769785	0.0343540659153803	0.223629961811283	1.33201004162792
123	Leste_de_Mato_Grosso_do_Sul	2.77769432753671	0.740753268898678	10.4468102900278	-0.206375139752132	0.15271589595379	0.216948116176403	0.155794731129552	24.8238452832581	59.2454217369344	64.4964215234987	0.690084190152764	0.0324611773211702	0.034124910443045	0.102460987174493	0.24452151328137	0.72019038926285	0.11189275129815	0.767555360719309	0.187178548444603	0.980019329549751	0.0155186560822981	0.0467858001244882	1.05177697258646
124	Centro_Norte_de_Mato_Grosso_do_Sul	2.95277575779793	0.639803194262303	10.6835220868794	-0.195743752955656	0.156023227050976	0.209372473756544	0.172462573837315	25.2460646857286	54.9166701625831	63.1476725109121	0.846946962920763	0.00940338403779948	0.0254126613765966	0.0518373089761607	0.231576703544497	0.585920490237298	0.0568637427782425	0.859707621448788	0.202454114581238	0.954224250431625	0.0444096773554534	0.0501321917118775	0.6575315082353
125	Sudoeste_de_Mato_Grosso_do_Sul	2.68637292665678	0.559900567852141	9.76494896509042	-0.198038237186269	0.141689954538315	0.214387984051823	0.196397120519697	24.1461185595035	54.4718931867186	65.9931853543914	0.456581061789135	0.066034299452949	0.038979030560496	0.119230034086887	0.100220352257862	0.802210677823597	0.0350013808822362	0.50123035712684	0.285205807261272	0.939405532904816	0.0368973038029285	0.163356909405024	0.764265652886808
126	Pantanais_Sul_Mato_grossense	2.7529625400344	0.628413133824391	9.6922794957681	-0.186293301563873	0.159806783786234	0.207284942763794	0.192873576910168	25.8639720199673	56.3565258122665	65.3257460572835	0.551899246313153	0.0306488847833595	0.017278168209705	0.0716330911319972	0.251884620249911	0.740077612213883	0.0709077780751428	0.737165722271274	0.45907441670766	0.941958112406597	0.00901210906336717	0.0294889203419112	0.41813422686071
127	Centro_Sul_Mato_grossense	2.77661121508353	0.631426983501269	10.7452354621395	-0.185853650210283	0.158864751586437	0.204856403495983	0.189831781416906	26.781920993637	57.739692284201	65.1740721981608	0.93185854459478	0.00833713492922282	0.00700776882155268	0.043581668608992	0.442497085776424	0.459633560957468	0.421600429581652	1.00436039231275	0.337036554857889	0.857391216450429	0.0470821031025275	0.0725842401184898	0.238913577901713
128	Nordeste_Mato_grossense	2.4664114089895	0.464029616897158	10.9451294864094	-0.204569702640899	0.154178652880847	0.220110606941635	0.182145157331873	27.332089969025	56.078403923605	63.5132333940444	1.05668090951194	0.113100905616957	0.00732558536033034	0.105444674337314	0.603937225162842	0.367811662175966	0.560762586740509	1.10001973876414	0.307692588597014	0.891399307778975	0.010566628567464	0.0737644132105433	0.338240575916403
129	Norte_Mato_grossense	1.6266730519124	0.607917022784737	10.7041789203398	-0.202198048369782	0.150299825530621	0.223955847859879	0.218401507833983	26.7171430118109	51.7064482697132	69.1420906560735	1.1128543454411	0.107161120243073	0.0126297311492706	0.0362962143693233	0.639890085945705	0.322109336304384	0.803076956214854	1.10769448201853	0.248569713858956	0.920090134634557	0.0421219243361019	0.236204094964389	0.305108628501085
130	Sudeste_Mato_grossense	2.73925348728283	0.549442896739395	10.9664056455282	-0.198604747551114	0.158444537836165	0.210077250166049	0.16653523534671	25.2993294022291	54.6752228526858	64.5635128798346	1.02502753034845	0.0126869452539464	0.00529259214265837	0.061604869827447	0.530915675423013	0.47934823336183	0.355720103959544	0.97660137605141	0.195220737007415	0.94234301416054	0.0186721004552664	0.0384999373450317	0.978107566530462
131	Sudoeste_Mato_grossense	2.46362954309221	0.43485087511934	10.7667707544492	-0.189200016247441	0.162598335807645	0.20935267315974	0.185035615355517	26.2992971719186	55.5146778669955	67.465471504637	0.961145746874654	0.0167720089352434	0.0136442673146104	0.0387174529412274	0.373852473112575	0.418614633292562	0.486625614541842	1.02778776334269	0.223546702381176	0.960113803081761	0.0126147727028233	0.056795188098432	0.896991797367589
132	Centro_Goiano	2.64829187629498	0.861878632980156	10.7661810028278	-0.221150833051191	0.157056649853443	0.225963593767887	0.156571812166994	25.0359108912896	65.7475814703971	60.9501683532761	0.905650650767545	0.111501851779209	0.00988944259645546	0.225975627966566	0.681294205732589	0.363314136687618	0.595893191014226	0.975909375979063	0.0827145072661593	0.965055471193274	0.14230853112835	0.134646554079455	0.793289395911994
133	Leste_Goiano	2.63494503210005	0.760644403960766	10.9710877054742	-0.211621957042104	0.155718884473741	0.212069423167412	0.136880988232949	24.3799273577912	64.99928980934	59.5729347811316	0.845735786491264	0.0856122886535048	0.0163742670832855	0.187281345259255	0.72654040157378	0.308473417189468	0.538950059736113	0.894016089227541	0.242848502529342	0.93885049971225	0.0524043964818061	0.135727095500552	0.848440644795405
134	Sul_Goiano	2.85291973583445	0.816302872886629	11.0941594907077	-0.217109456226058	0.158058031021613	0.221754166478017	0.153749935103801	24.6479939971645	62.1287277955724	61.7143895472375	0.926183899621334	0.0866612970123606	0.0148832279262185	0.221383279523612	0.628059263844098	0.486879055076432	0.491114641182728	0.938703282946631	0.100907394530897	0.985452247840195	0.0577547927226763	0.150635896572054	1.09382138927552
135	Norte_Goiano	2.63145026810606	0.84852344712377	10.7521338959159	-0.2095535939856	0.149643540012394	0.214728352828533	0.1518927992168	25.9967198431997	66.6428547608554	59.064477449728	0.904444434245239	0.116987579900128	0.0105383994678432	0.172125379166804	0.631723389855822	0.284238062651815	0.587214894607555	0.99984142140098	0.167095592933882	0.951297756811208	0.0113821802455934	0.0508337219310878	0.738586567147074
136	Noroeste_Goiano	2.69616055011777	0.841084715766777	10.7007993515341	-0.211867161422849	0.15597568431835	0.219973068408251	0.158593260396032	26.8818580374486	63.6121268062328	61.511054430058	1.00627195183283	0.163000575954624	0.00439850529494301	0.205788681914844	0.69464576964466	0.384655229078461	0.644298793192054	1.05650959976834	0.0958378627466381	0.942647926913978	0.0078956719413163	0.0375919538695092	0.670350083467654
137	Distrito_Federal	2.4203998830893	0.897293079843959	11.0989731818182	-0.206626771874317	0.154702087286885	0.20686954968306	0.136960044759563	22.5611622807018	69.6568206466803	60.6288623547505	0.763051340574277	0.0763690470197064	0.0169707363214813	0.0910940880300682	0.607237436783301	0.338620693871011	0.382311843411772	0.844203551080051	0.224461286134019	0.978244482090605	0.119246460390083	0.0724445503530248	0.897329673029654
