# Supplementary material for: Using heterogeneous data to identify signatures of dengue outbreaks at fine spatio-temporal scales across Brazil
Source: PLoS Negl Trop Dis. 2021 May 21;15(5):e0009392. doi: 10.1371/journal.pntd.0009392 (PMC8174735; doi:10.1371/journal.pntd.0009392)
Supplement: S1 Data — (ZIP) [file pntd.0009392.s001.zip › S1_Data/files/coefficient_meso_trend_norm_1se.csv]

var	mean.rank	prop.included	mean.beta	sd.beta
km	1.08	1	-0.278078624062575	0.0146675973156679
corr_kappa	2.17	1	0.176004352909451	0.0174724353645498
med.twitter	3.13461538461538	0.52	0.148795430548493	0.11705435393401
corr_Mean_MeanNDVI	3.27	1	0.0939326929319123	0.0314022405291929
corr_Mean_MeanDailyRangeTemp	4.57317073170732	0.82	0.0286756988056732	0.0164713194029657
mean.travelers	5.42857142857143	0.07	0.0556666268158381	0.0419222644696451
corr_Mean_MeanSWIRNDWI	6.88888888888889	0.09	0.0149873099955654	0.0103003354295962
corr_Mean_MeanNBR	7	0.01	-0.0293503931861437	NA
pop.product	7	0.04	0.0292737759812332	0.0254998503419214
