# Supplementary material for: Using heterogeneous data to identify signatures of dengue outbreaks at fine spatio-temporal scales across Brazil
Source: PLoS Negl Trop Dis. 2021 May 21;15(5):e0009392. doi: 10.1371/journal.pntd.0009392 (PMC8174735; doi:10.1371/journal.pntd.0009392)
Supplement: S1 Data — (ZIP) [file pntd.0009392.s001.zip › S1_Data/files/meso_intensity.csv]

	Meso_Name	target	intensity_Mean_MeanDailyRangeTemp	intensity_Mean_MeanGreenNDWI	intensity_Mean_MeanNBR	intensity_Mean_MeanNDVI	intensity_Mean_MeanSWIRNDWI	intensity_Mean_MeanTemp	intensity_Mean_PercentCloudyPixels	intensity_Mean_RelHum	baseline_Mean_MeanDailyRangeTemp	baseline_Mean_MeanGreenNDWI	baseline_Mean_MeanNBR	baseline_Mean_MeanNDVI	baseline_Mean_MeanSWIRNDWI	baseline_Mean_MeanTemp	baseline_Mean_PercentCloudyPixels	baseline_Mean_RelHum	mean.t_dens	mean.t_lixo	sum_pesotot	sum.pesorur	baseline_kappa	intensity_kappa
1	Leste_Rondoniense	0.213179962152457	0.732870719093187	0.597680994936038	0.657283635493295	0.671814219227704	0.663610445278904	0.706180295645308	0.768734534718488	0.620811369075432	9.90609053379951	-0.196498564970492	0.157006694478543	0.222523074277536	0.215492607285781	26.2071199507731	52.8420251340555	74.2007209501801	0.192322688625958	0.863729957375952	0.0424995831961759	0.297351235535433	1.6297880002592	0.309301032761428
2	Madeira_Guapore	0.254249687901864	0.6952701981655	0.608831351084708	0.650217639621238	0.665309205886927	0.672576245908285	0.743735224628218	0.735873528997743	0.612382217858138	9.47009375959711	-0.189578110497333	0.150354568839378	0.215755206227723	0.225889498063608	27.2363389644004	50.7906298980046	73.8254945060219	0.359615860032694	0.713091082993572	0.0264325658803584	0.091305750082684	1.99811342143468	0.312508022069561
3	Vale_do_Acre	0.184024028429545	0.741815976706667	0.614939854164017	0.637517569432675	0.660260840762798	0.687352924688667	0.716367891307327	0.703615284145605	0.67532313268955	10.0311252692419	-0.184995550993909	0.143677200729705	0.209878016026697	0.237811434308498	26.4439878534349	47.3865248423338	77.5344245965272	0.584593570795518	0.840359334272815	0.0224415804063626	0.0942073941079679	2.02793483882645	0.312617662965593
4	Vale_do_Jurua	0.365524884882458	0.702163724000932	0.634146830879708	0.637461437689714	0.646338992465419	0.692010326656995	0.737419182840742	0.572703634551186	0.67157734202249	9.57682670799025	-0.174067306772852	0.143346197468823	0.198234968225307	0.242820055435331	27.0371009761805	40.2324634092567	76.8941425120679	0.748429584508217	0.673738560925987	0.00721054028865098	0.0767502819473575	2.2544838367111	0.313508831605698
5	Centro_Amazonense	0.170928624694022	0.591159477050391	0.654194608570192	0.630638597267699	0.631974432752555	0.705673956876878	0.772535385315333	0.677263094344529	0.660434040256913	8.49154933898433	-0.163722247069536	0.139814048643782	0.190351383873754	0.261456570309967	28.1181215515712	47.5044068427318	76.673788357868	0.83995786012218	0.776659993029156	0.126666563670232	0.392548783569197	2.82092115896874	0.31478696786527
6	Sudoeste_Amazonense	0.254349558232278	0.605913159568553	0.650084062710469	0.626917412392836	0.633839717832483	0.705776106317709	0.753778817257714	0.550031312686359	0.69927903450981	8.5934588961014	-0.164340855420204	0.137584692858983	0.188911691251917	0.259509625872965	27.5252958914495	40.1362051777409	79.0805554151054	0.85411790307557	0.224589652349418	0.0141227542472523	0.128239313219377	2.65196983799946	0.314495739014064
7	Sul_Amazonense	0.305104620093928	0.657060516174253	0.631545686450014	0.635021606249859	0.648606420458161	0.696558216430037	0.762080086627657	0.697444412837648	0.658315887502536	9.09838448441273	-0.176003016308316	0.142585308689879	0.201981139494294	0.252195859241565	27.7732615812894	48.081750210112	76.5780162883996	0.774248937125079	0.510015805983578	0.0109019672666588	0.109375032097832	2.51752185389001	0.314220893727177
8	Norte_Amazonense	0.231321757670404	0.579481600914045	0.650646326478828	0.642511721560235	0.633706388723025	0.710270149427297	0.774187603459776	0.596850696636111	0.653829235527069	8.36553193654092	-0.166037890064256	0.148752386360231	0.191580698330074	0.266731818694558	28.1536312299075	42.95503638755	76.2028907510395	1	0.659115999708197	0.00319429541292108	0.0465300445980119	2.52472288728915	0.314245193473543
9	Norte_de_Roraima	0.127292998302052	0.597829686266577	0.662739908099565	0.67377496835838	0.615449076207035	0.655590970522977	0.745667000667049	0.769208906047201	0.589530463856535	8.57412561195074	-0.159375689218349	0.171034569056129	0.176974940667891	0.202739883772335	27.3095980111771	53.7832436202683	72.298683028498	0.894359588200654	0.707201044005479	0.0146318283437406	0.0488226001606432	2.47471630327382	0.31415260582706
10	Sul_de_Roraima	0.137636153709573	0.615521615457439	0.646600836152391	0.646700241854203	0.635975159524437	0.709164524931725	0.773503029620926	0.717806193404767	0.593760543325994	8.71522347239785	-0.170045969127183	0.149666322285832	0.194934930226475	0.26234354476835	28.1501072545246	49.6244338118814	72.5954241791724	0.620985604920116	0.834596924259811	0.00160484874357461	0.0238797599801148	2.73661103798767	0.314661002956283
11	Nordeste_Paraense	0.0939375755007785	0.601893547570381	0.660167238403042	0.668886983069837	0.625373912884998	0.654943551784888	0.74798998517972	0.691157132715239	0.662300697578241	8.61573879752252	-0.159407376093254	0.170267252630588	0.183227705358306	0.201069756275965	27.3599074609266	48.1215944658052	76.8864280825542	0.64470238815054	0.699583155436754	0.0822448490013816	0.923114136809691	1.71018905522539	0.310248362807399
12	Sudeste_Paraense	0.172943831171084	0.724729447042185	0.605793548959542	0.656374224761275	0.66365669319807	0.660007536675833	0.750732286825154	0.759840488475378	0.597616074426871	9.8512163616493	-0.189504693648315	0.159607883261482	0.213511562611864	0.207348362867335	27.4529585797564	52.4628180049058	72.9906399470315	0.459108635827664	0.696256756512408	0.0755213459953233	0.493309271086478	1.85173423626119	0.311533384243484
13	Marajo	0.127512686308935	0.613524873351356	0.690763430870593	0.659786905820541	0.59895964728	0.675013379160394	0.758639919640582	0.686206830971627	0.689840427315644	8.69491171379535	-0.140027896901404	0.163310866247989	0.16317413001616	0.221487044231991	27.6983486245701	48.1674639153827	78.5201812302511	0.900431771045421	0.649838697911179	0.0205239036874651	0.265142473289468	2.20767186526067	0.313403266711118
14	Baixo_Amazonas	0.181492619493699	0.603931790051184	0.662950898046546	0.653967522659732	0.622609983104035	0.683173621172645	0.77243529723118	0.656305453403829	0.663791518943871	8.60676993201986	-0.158698795359685	0.157262074875283	0.183063266828166	0.233017521907768	28.1281758651144	46.166099591982	76.8595118254308	0.736464869198705	0.45635661078026	0.0323442610970997	0.299936523327164	2.22556241735797	0.313471776390576
15	Sudoeste_Paraense	0.160427255352435	0.679623739645813	0.622272526953989	0.644721868625776	0.655292048690338	0.687936804342713	0.761558511098758	0.754245284009551	0.666937172748579	9.31101961256415	-0.181348502668355	0.148782323404316	0.207851496790699	0.240809325414655	27.8025381697107	51.6981650672888	76.969562195827	0.5915742712764	0.521913577745175	0.0203533434870125	0.193244356430762	1.60698662811203	0.308871696309296
16	Metropolitana_de_Belem	0.0876201056956831	0.467596483447385	0.717223497248848	0.654155148202053	0.57714003940308	0.645319358146139	0.663589830550283	0.734419443626428	0.673288297517516	7.63832492302637	-0.123491809677542	0.160739636075687	0.146356879491108	0.191576909061034	25.1212816645981	51.0723476218846	77.5932749661383	0.596579284201396	0.835202762399591	0.112949950272626	0.172224128120166	1.79512481900086	0.311065427047097
17	Sul_do_Amapa	0.166648826380901	0.5669639868315	0.689734556747591	0.672449250787015	0.599746608323447	0.673314808033499	0.771455876455361	0.520243602208517	0.673601738147845	8.31633086620122	-0.14222557025006	0.171081640304513	0.164811469648088	0.221145875757256	28.0970498047033	39.4281165496489	77.563335786066	0.743788071962539	0.873020401877264	0.026617532944089	0.0345649999075582	2.31684735801985	0.313769553160764
18	Norte_do_Amapa	0.257531968382077	0.284551451406424	0.735461667554952	0.664841189665203	0.559534379446297	0.702058088305859	0.781267049529242	0.611204344985816	0.661551951505598	6.73297623994276	-0.111986222487549	0.164864270559721	0.13347628598504	0.25085121502122	28.4098911736664	43.8211483372845	76.8506247240937	0.776807158536602	0.817068192687098	0	0	1.88953624622898	0.311841009667917
19	Ocidental_do_Tocantins	0.144264356520114	0.779545457188872	0.596393427071169	0.644789065414548	0.660393403259165	0.628589999762295	0.772504692794019	0.828732876234256	0.409714252607046	10.5883543211696	-0.195651328736945	0.15079314401033	0.21173550740061	0.181313700914371	28.0967092364604	58.2617762214787	64.1552395750014	0.345424329969688	0.824041463186962	0.0387019529924903	0.187920738383666	2.74070751769238	0.314651567482444
20	Oriental_do_Tocantins	0.128189983201931	0.797716191661263	0.59238545668624	0.636400054044585	0.65156347069216	0.595480278086454	0.759095827857869	0.869732251257415	0.325085800824111	10.8558596343007	-0.198418788089296	0.144396028118322	0.203653127476862	0.151780399761316	27.6924382901788	62.9030208357013	60.8437674842059	0.376767316140044	0.797921786284071	0.0217489135850749	0.0775935561932895	2.68418404249064	0.314558203052799
21	Oeste_Maranhense	0.250990639320426	0.665374920560667	0.648287813311408	0.663812016714444	0.632036730451993	0.651734848158985	0.768616210916942	0.608486623169479	0.564874369801942	9.21091904555636	-0.164469538379536	0.165416142110976	0.186074952977581	0.196879181222565	27.9761860061671	42.5531005275145	71.4701056758583	0.558199179028183	0.431877831905391	0.0642624771255502	0.502116916225172	1.9682618587434	0.31235175764773
22	Leste_Maranhense	0.214195959707221	0.693054056472048	0.617882995875291	0.650842883587009	0.646132856859875	0.611608591751232	0.788522299671579	0.814620362548647	0.438686940027855	9.52735877742127	-0.182838835413137	0.155654308592935	0.197607471978162	0.158062181170586	28.6002607652177	57.7511841342723	65.5094138816081	0.515354447837316	0	0.0607586237161423	0.491186192077536	2.40857128323645	0.314039059256486
23	Norte_Maranhense	0.201554897772005	0.505682243661926	0.700274911220906	0.652325009786935	0.587767938868627	0.653063882324351	0.770994377160463	0.700820958884301	0.546898377786066	7.9071034358638	-0.131278376752778	0.156843120600908	0.150763018498443	0.195862710171834	28.030483699165	48.9064837928512	70.962361518416	0.579603738716487	0.0293543863630837	0.120917087838361	0.932663370262103	2.5595911082016	0.314341444974843
24	Sul_Maranhense	0.320851133865563	0.778957899024522	0.623912571778526	0.637623318108588	0.636654125413596	0.608031046049267	0.775788657511216	0.826439544418187	0.403118606901606	10.5811438188862	-0.179259036044173	0.146146472597347	0.190155271888085	0.159375572191184	28.1983418510309	57.621937515457	63.8046493310403	0.427318713142385	0.58470799885156	0.012059065864672	0.0789041748751523	2.74829416953662	0.314679829418967
25	Centro_Maranhense	0.315068940117244	0.730131843085185	0.622753369912164	0.654836270996108	0.64617028795191	0.629214463641869	0.776791616901207	0.713374277177659	0.476690175292228	9.93508197487622	-0.178838201073511	0.158925560656733	0.196622432031827	0.175354438895864	28.2302218133219	48.2612618810897	67.0630615026113	0.496701761064414	0.494273370565206	0.0408086250099166	0.399174803253128	2.15642149296881	0.313256567733004
26	Sudeste_Piauiense	0.32592955712614	0.757632163056139	0.638453625830032	0.642464799424677	0.606325313457036	0.531701232498128	0.775109510916122	0.757952406471421	0.251627492886729	10.3028663389895	-0.172326486504033	0.151195328029138	0.164980945335876	0.0849022771271613	28.2117454520103	53.1934822655098	58.3319324614329	0.358746134435348	0.835685858102795	0.0220586611455523	0.263347048950991	2.61969251321736	0.314492799190302
27	Centro_Norte_Piauiense	0.175010344614834	0.712365451077895	0.624180928789775	0.649783319390303	0.631064027022526	0.563531865043454	0.768763234187164	0.742387011515338	0.394624383700141	9.7596592155193	-0.179785617881773	0.155953686289694	0.184727503508495	0.110970445560466	27.9908136963502	51.9468250978607	63.528561791538	0.325368908477434	0.548310612473179	0.0659902581169642	0.309650097680123	2.36367313499652	0.313945788796608
28	Sudoeste_Piauiense	0.267167508694433	0.796662182440125	0.626376230734525	0.635722188733752	0.623864163533814	0.571561453047969	0.776734514773086	0.782171183900758	0.276296948853827	10.8584596311376	-0.179273996780909	0.145616805292224	0.180620680958852	0.125165602487316	28.2410255849027	54.8411481385352	59.1201259141525	0.318797439236002	0.528405718811421	0.021690006575027	0.199936112474912	2.76013004230191	0.314714129018078
29	Norte_Piauiense	0.266547279170921	0.636798365002462	0.627415641003024	0.652479702982045	0.637470549549721	0.575361725717951	0.7896826594433	0.782064241693519	0.4770162069584	8.96287125127171	-0.177959880361851	0.156832308046838	0.190197937735496	0.122017234047763	28.6375093881673	55.4173897580261	67.3220820957736	0.443315870337169	0.396756936395101	0.0274369706840237	0.245270577021444	2.32968197199455	0.313822712452313
30	Sul_Cearense	0.213112918766183	0.68719006901406	0.635015964254552	0.649366120161498	0.61186623722729	0.527678506082757	0.72759765669445	0.819957977757786	0.28045237662046	9.49356666186249	-0.173825908028318	0.157380519616476	0.167508436324798	0.0790953817887638	26.8123283728216	58.9411794750638	59.3253386497368	0.442099816914795	0.842147668414782	0.0389869624522074	0.247232396521725	2.81291068965072	0.314773559235467
31	Norte_Cearense	0.192740915979797	0.472526987838137	0.69900669993337	0.656774848681908	0.577730043123521	0.561600652040955	0.760474198861392	0.787750811104378	0.484477592504093	7.74241934530887	-0.133524616855199	0.162095700849785	0.142927256019617	0.111947820034984	27.7111601822684	56.2132064939935	67.8798620163763	0.413521353839238	0.766478886178005	0.0451469391055063	0.440272353957432	2.67101576404306	0.314537943292851
32	Noroeste_Cearense	0.155829255190198	0.622654045268093	0.684003809314738	0.650874555662553	0.589065445541181	0.550669783496005	0.761370314323773	0.810430571620927	0.465106397588492	8.83914932097456	-0.142975593291273	0.15670332570801	0.151296624724779	0.102813086835535	27.7388752938773	58.6011493923	66.8719258616226	0.408432448913687	0.703341848846508	0.0603210152440726	0.535782149702235	2.65778953242666	0.314534538080502
33	Sertoes_Cearenses	0.150781005215496	0.643890276111489	0.665438755702007	0.651499686649398	0.593600433703521	0.528016475687556	0.754300673760343	0.784221508614422	0.344963389896026	9.06473567738292	-0.15500634203532	0.157894829293144	0.154040757421322	0.0808362191050785	27.5501895657214	55.1404875892755	61.7505073181154	0.360238648016773	0.801675272146615	0.0386636610664093	0.386354158749201	2.82116068505794	0.314795635627198
34	Jaguaribe	0.175054386051683	0.585949117077769	0.667421504127123	0.660616682078563	0.587496327795193	0.501251372240006	0.79458162596645	0.805831504470336	0.381487517605161	8.56491754737043	-0.154488575992058	0.166567047393389	0.149375293242179	0.0593413566571698	28.8115168983259	57.5395694096848	63.3119774405645	0.271334636715941	0.855944844643972	0.0224794458134651	0.208106936623986	2.58034846850446	0.314370247375361
35	Centro_Sul_Cearense	0.260205523847432	0.680173278527384	0.640349385070566	0.650835469044518	0.609339939794098	0.520309249374271	0.778147916108196	0.825757532804777	0.288115936895997	9.41772231568133	-0.170966509279094	0.159442602185135	0.165836830246309	0.0740670399188174	28.3050531573749	58.8205537739799	59.6375042622553	0.368961786088275	0.84054275315917	0.0152743554895409	0.134711263309045	2.86954008556437	0.314868882722387
36	Metropolitana_de_Fortaleza	0.243123177677956	0.297037068585811	0.717571048268658	0.658945765142665	0.564860196385804	0.579909785605045	0.760870145958225	0.767636731347971	0.524773747350659	6.82025189290572	-0.121035973277177	0.165301718117998	0.133494754871646	0.128556087537283	27.724970023003	54.0644918599125	69.9053746907971	0.417921880824642	0.83424954000535	0.16180248626443	0.0852559506812957	2.71548101115598	0.314606361402954
37	Central_Potiguar	0.23550901590289	0.547342319352603	0.668669137132171	0.659504126846012	0.582520219659287	0.476139625257128	0.749852148302284	0.78049575773027	0.439902844178733	8.26042142043302	-0.152302535013024	0.167033964519015	0.144153554348766	0.0420453366318215	27.4276035353192	55.2591225998151	65.6157517114173	0.277140604055485	0.959025983372061	0.0155400768132246	0.0831636855912061	2.71786482332154	0.314595006524261
38	Oeste_Potiguar	0.256315806799182	0.580143625209496	0.654737736425684	0.660305287054185	0.592394306035116	0.476935935891984	0.786610418944263	0.776183351503332	0.374081246259124	8.51713341274735	-0.161651991884031	0.167064277913727	0.151800139112014	0.0414750858955352	28.5588541645037	55.1146933640271	62.9657550982843	0.284541009352448	0.919421749399464	0.0366224834077009	0.207060290513627	2.60866752348087	0.314404075869821
39	Leste_Potiguar	0.195395866851168	0.440662065145546	0.698581196072686	0.662163259666346	0.573979909973422	0.557314228484711	0.736362067510499	0.733108065624896	0.579038023024271	7.49901432262103	-0.131876559172787	0.168444854693223	0.140003437731029	0.116792176895196	27.0256364554094	51.1726382775686	72.5792834414028	0.437305307572749	0.893984291284013	0.0700810016409607	0.20544050551261	2.704188435724	0.314573142119443
40	Agreste_Potiguar	0.253843308696384	0.499152716620466	0.683157915846797	0.667370090523362	0.581459068822201	0.521702728626836	0.717883963124234	0.741004617095005	0.552265528859822	7.89176322763398	-0.142279482873501	0.172412575276204	0.144994132700497	0.084980117567493	26.5122063425605	51.5066037896877	71.0215702221288	0.384137886230843	0.949092253974729	0.0176684539075631	0.154878973198053	2.93405845435081	0.314916406004072
41	Sertao_Paraibano	0.220391218790719	0.642829805845642	0.631891444737145	0.649695479553104	0.609752145702721	0.483436018428719	0.736484918781638	0.78704536496439	0.346159368381781	9.07953580761858	-0.176154966152693	0.157517244809918	0.165243896491149	0.0443684555979485	27.0618990617114	56.3306488904822	61.6051263553619	0.36894001778061	0.885293462475267	0.038350880482084	0.280470343657366	2.80211418332474	0.314754216338341
42	Agreste_Paraibano	0.193917233486357	0.550201107153227	0.675518422068456	0.661865594950693	0.589492330996419	0.536337832224863	0.665852511085828	0.712050728984857	0.582951975769152	8.27030845189725	-0.146234859076575	0.166549181646266	0.150091680085747	0.0950027841539338	25.1813052428427	49.4898103560761	72.50659608281	0.333523221080161	0.901892665213056	0.0549425161416107	0.35364929240971	2.50804472760869	0.314225754973651
43	Borborema	0.198535655520668	0.591055188279687	0.665909074182079	0.6537346677539	0.587432818518902	0.493910905003739	0.663951814580585	0.74441952014261	0.480277641930047	8.63436311574074	-0.152694858318198	0.161017958592741	0.146504928466815	0.0529685879606346	25.1494067912791	52.5465411174052	67.1927379631647	0.24318412210293	0.940421979233369	0.0115789950587302	0.105801644641562	2.61577051172702	0.314431037426958
44	Mata_Paraibana	0.168369487222428	0.499255615875121	0.679442198815347	0.663791488444094	0.593184788655104	0.573321252595805	0.71297354286959	0.751473657030467	0.606784068476853	7.86356822205673	-0.144203132916473	0.168543941634151	0.155132930298998	0.132400785633369	26.3837779358893	52.7791844565743	73.9957995445595	0.379909166960058	0.793764823175625	0.0634031835566129	0.141535519204261	2.96150875611187	0.314949188014806
45	Metropolitana_de_Recife	0.1479839391839	0.307117333815944	0.687009286716388	0.660757558200912	0.590278950326909	0.592481236494666	0.689207637325521	0.717530966561002	0.621606705322648	6.82744359424324	-0.137866315673706	0.164658796748456	0.152041413786343	0.149837554198782	25.7726024832109	48.9018039448332	74.8452762432851	0.32626316814688	0.815042432986683	0.172467356369971	0.086229670517037	2.86802136086927	0.31484178147973
46	Sertao_Pernambucano	0.237793339714394	0.657720076184051	0.653022218054706	0.652263373048675	0.593808031881511	0.502180537127755	0.698446672096891	0.772371523299418	0.35463378001493	9.20456294162997	-0.162370411529384	0.158612988285371	0.15283548636809	0.0591904964640067	26.0332655093731	55.5561679190479	61.948223535464	0.357402567350814	0.817773833475907	0.0446847820966668	0.399102904109139	2.64609295452704	0.314493640720464
47	Sao_Francisco_Pernambucano	0.237595765901973	0.697706751469607	0.670728044003835	0.655645128520607	0.579289906872419	0.503242993076906	0.742376634635259	0.74023702951302	0.313189121378449	9.58485418517871	-0.152257854500941	0.161068903239195	0.143827828182321	0.0617908098061301	27.2423537431456	52.9781216865471	60.538063400611	0.432894052374752	0.831391169723841	0.0248456309338861	0.203210604918312	2.49981527089331	0.314226267015539
48	Agreste_Pernambucano	0.181843521364621	0.573174522379276	0.660368864682862	0.664569137357829	0.598853924351763	0.536632300764568	0.626239810116168	0.707065600043151	0.536978918787529	8.4773278605364	-0.155163522909507	0.167416979791344	0.155964169211865	0.0901467901705435	24.2712785777169	49.5888867413729	70.0346397281743	0.322002839510398	0.905138708494166	0.102538290267396	0.691482827403023	2.34547659947551	0.313822062887839
49	Mata_Pernambucana	0.188292817563228	0.447637087402555	0.672013829870972	0.668674600426948	0.60104732495975	0.590268269877186	0.676809683034178	0.700080990756557	0.627844969707315	7.57746297985919	-0.147711022514073	0.170386241261946	0.159958481863751	0.146435739701955	25.4558034137516	48.4745122814297	75.093108527623	0.384562362477595	0.815214951008991	0.0595564562793877	0.322076324022737	2.67332444578243	0.314545497532659
50	Sertao_Alagoano	0.180765370968761	0.576510475064601	0.643648976749973	0.681075848637357	0.606627953903105	0.521990828552091	0.713720262857168	0.637951397995877	0.452639166427119	8.47070428451691	-0.167026702732018	0.17937403868482	0.162648050300579	0.0746151579739326	26.4253390455605	45.5905310211922	66.0288889992588	0.477840182118031	0.930681378182006	0.0179485347035271	0.214306697097123	2.41537934690755	0.31400405335234
51	Leste_Alagoano	0.134042834614568	0.442267529395802	0.663604636538272	0.682008222572365	0.608641234265972	0.600918052719374	0.690580897019009	0.672765199373778	0.606056656763361	7.54527726568715	-0.152717328573244	0.17997233649354	0.165578613916641	0.153528722607314	25.8029768664543	47.1574738257522	73.8058914346923	0.461069128179912	0.855834714928019	0.095283913305942	0.315567397230445	2.92519690046988	0.314906702867567
52	Agreste_Alagoano	0.131478431514889	0.567359014735434	0.651974674218123	0.68251221871144	0.610390483200289	0.567941717112856	0.688720997146341	0.670284037976204	0.519391307226526	8.39637279808068	-0.160517105951817	0.179694446868668	0.165921375096376	0.118076665554396	25.7566478547759	47.1347478958493	69.1566348564249	0.364367013749694	0.907396389751238	0.0269829175357781	0.261403717802023	2.78673822072495	0.314707834246345
53	Leste_Sergipano	0.124178321104988	0.396024092551986	0.664174863931408	0.690044846345505	0.606358724270555	0.605705139153271	0.720959989358789	0.664661849206097	0.552293941285628	7.28176781086024	-0.152301445358089	0.184898600178576	0.163718557774815	0.155178296372093	26.6030051512989	47.164908727604	71.1130995142846	0.38775834870665	0.940062783914256	0.0636548771449995	0.23671663314797	2.82355229181994	0.314764426386723
54	Agreste_Sergipano	0.201123640790973	0.447591778303081	0.64889373595666	0.692944937959417	0.613172808874773	0.581128645402214	0.699746826239504	0.681267243007695	0.536829345517134	7.59817613627095	-0.162522458839542	0.186643269495914	0.168506517373601	0.130182408268037	26.0322464251534	47.811876705427	70.2610079991728	0.277549969546059	0.948618935298138	0.0185902088113703	0.175667069986627	2.71366178601859	0.314594192713469
55	Sertao_Sergipano	0.312981674114112	0.492847305618601	0.648861155306759	0.689719616766101	0.60812088871596	0.550458251924572	0.713726061322346	0.653722012944257	0.499176166473967	7.87394330068156	-0.162301870542633	0.184684417591487	0.162850274523242	0.0989631906153623	26.416436420327	46.7657071826024	68.2675450100281	0.304781773372966	0.956574559661509	0.00809234458146024	0.0964506474004351	2.52465685357267	0.31423642274879
56	Centro_Sul_Baiano	0.204851388806353	0.639909234274972	0.644212528080698	0.657012913369658	0.613322118107628	0.581785737245771	0.654306851226026	0.735925863087677	0.401210854229349	9.09116210200331	-0.167690892957057	0.160841681361468	0.170859847611322	0.132190390717905	24.9235947416669	51.0000298347149	63.7857613073172	0.217563929509825	0.91098311844019	0.114916202764089	1	2.45113550838387	0.314074886799584
57	Vale_Sao_Franciscano_da_Bahia	0.236484666533158	0.771718060523159	0.645658504802918	0.645744812424685	0.600713408628974	0.524893975816798	0.759322684871384	0.861274907233636	0.219980040275745	10.5202812807561	-0.169195678126782	0.153651128841653	0.162459533156645	0.0829846061333943	27.7361552058213	63.3460724579754	57.3606418728718	0.351930549849679	0.801783059047732	0.0431481289986747	0.368301310824108	2.68737549337165	0.314582492829873
58	Nordeste_Baiano	0.15485142906734	0.556765108508085	0.66580551299699	0.684436800123785	0.595761071292234	0.565768913547556	0.703339440778538	0.588019148669469	0.465049195990152	8.35769235124975	-0.153482713135781	0.180740610923084	0.156294640223938	0.117430137430707	26.1317845320131	42.7572785554983	66.7722391041455	0.290924740727216	0.837447049955014	0.0707067997645994	0.775141589957128	2.36515177841832	0.313844776937997
59	Centro_Norte_Baiano	0.157526523178421	0.601209289455483	0.663084316101243	0.666142012185039	0.596099805466179	0.560453666599094	0.682401849918858	0.62653267558433	0.371699235111043	8.74088177504722	-0.155573106099041	0.167805336465119	0.156779195269731	0.114745638705401	25.5977915560494	44.2445081013201	62.8080883893411	0.274917891867193	0.884873187377909	0.102950591946734	0.783708886528771	2.41083326673541	0.313961462354159
60	Sul_Baiano	0.241741166621675	0.414286380187207	0.654332342668593	0.689205421308465	0.623357970004649	0.652132932312064	0.670646172255772	0.640517484988	0.608402480486422	7.41215014146124	-0.161176949312334	0.18303869473535	0.179823164507563	0.200670846550439	25.2918896216426	44.9140550862386	73.8764472474678	0.372940785362378	0.892282164018634	0.0927823794963038	0.490148790142833	2.57946341004206	0.314336250072915
61	Metropolitana_de_Salvador	0.101992279410395	0.203201863140474	0.681955061683286	0.681770921718778	0.599654767252263	0.630809239168677	0.682738653584178	0.652449238020668	0.574083640792495	6.48885061386202	-0.143243515273667	0.178449780554749	0.16119111749967	0.183532536476849	25.584821081804	45.8125640600438	72.1945775767674	0.311400723725213	0.866074983927384	0.196983762043356	0.261904957548691	2.82839196385933	0.314775461926029
62	Extremo_Oeste_Baiano	0.274832356611908	0.82000979789567	0.583727000254189	0.641729487076556	0.647317809729189	0.558078181184581	0.718158042072008	0.906622691139362	0.232122970735367	11.262207385211	-0.204828043268606	0.15082353612811	0.1996129701713	0.112407147497468	26.5481352070188	68.3592792350574	57.6728165372017	0.224485239518022	0.811146055393893	0.0248953914813924	0.216184291885873	2.83821578087398	0.314809784434711
63	Triangulo_Mineiro/Alto_Paranaiba	0.259689842381797	0.791193086106601	0.559733925722292	0.642655824011008	0.673657898408692	0.605510306518045	0.592621132845222	0.796506355005644	0.368217326581052	10.7916238929467	-0.216497097305054	0.151781038213747	0.222897819609691	0.157743300070007	23.5292974958811	56.3045512527943	62.6335902479028	0.0991502465123688	0.979330636859554	0.0990731553030479	0.171566764517978	2.4942926345489	0.314170616112052
64	Central_Mineira	0.309992316451801	0.809689044436502	0.600023578308563	0.636314471732504	0.647945191336559	0.602688235871449	0.596581837738114	0.814102322779884	0.362142975383356	11.0504924233977	-0.193683323830068	0.144698949696859	0.199400086224266	0.154841993369769	23.6598720682337	57.5635500781328	62.3678385742186	0.121140759575365	0.895687641341968	0.0170028473459193	0.0358941069407325	2.45380288266465	0.314037559491389
65	Zona_da_Mata	0.344289035068824	0.761482505802463	0.627694370172131	0.636931112468875	0.640019159742412	0.619905615709325	0.533091496563557	0.736801194564101	0.533932631448994	10.3704824518387	-0.179698067575738	0.147741649027287	0.195541457392142	0.170307773667753	22.3979158355257	51.6141605771266	70.0490666788203	0.122278174206743	0.959538554327317	0.100442376006431	0.410753646827296	1.6454561537252	0.310014059836209
66	Vale_do_Rio_Doce	0.208169737838616	0.741040339126575	0.63508887706199	0.650412356104146	0.632483354772915	0.617502437346725	0.59667047124326	0.701947008297255	0.492845460743008	10.0846103733142	-0.172413562357517	0.155116705914125	0.185977461775348	0.166251797584497	23.6502717793974	48.8438122737983	67.9273182569325	0.175803509088342	0.825687321884683	0.0742644893473094	0.310442015394634	1.95956440274217	0.312249565719146
67	Oeste_de_Minas	0.329729744777527	0.807851251369218	0.576204568657131	0.629963165438228	0.669470583516204	0.609009292848118	0.520787897583483	0.796947674052393	0.40550384093087	11.0240794438493	-0.206410378122972	0.139846871393025	0.217857290275469	0.162441543580143	22.1704630816452	55.7553147657334	64.2641642726451	0.0598982716626824	0.980734532426583	0.0427038383959398	0.0975661112628982	1.94262149651331	0.312146576565931
68	Vale_do_Mucuri	0.252928584937562	0.706738744894592	0.636118419249827	0.669293116757265	0.632603146718565	0.626361372338701	0.629227118206419	0.69812622721743	0.499444009887214	9.69576125005502	-0.17253464489059	0.168261566313968	0.186465386872113	0.17137553094593	24.3487958613387	49.2241056839805	68.1370126439759	0.269164549392536	0.815910792931747	0.0157091205017531	0.109974876384829	2.22575752087363	0.313415639039496
69	Norte_de_Minas	0.245407697438157	0.805032470544934	0.604868920600307	0.640474694201787	0.63916853138715	0.581152508145622	0.640256624173067	0.82202946822926	0.30890874761829	11.0243659764828	-0.19266136209438	0.149126664257376	0.19339439673556	0.132019506208583	24.6305098596338	58.8215231724072	60.1612968163335	0.267645200404284	0.728144586999348	0.0737630925924364	0.487578909310528	2.54388642739609	0.314258619022944
70	Sul/Sudoeste_de_Minas	0.395766058433645	0.80531576457824	0.57525040291497	0.615429702824598	0.670948047728425	0.618572164686404	0.473312112906612	0.794648006444112	0.444385201910316	10.9736340800357	-0.206740014855265	0.130045884851008	0.219326998663417	0.174471361399819	21.3317992221572	55.6766895545945	66.0476241403329	0.129912029417306	0.991504453156827	0.113012222043506	0.452933793213953	1.2134322747471	0.293761958385551
71	Campo_das_Vertentes	0.571637324671764	0.785686832967189	0.605540263157579	0.624960657558761	0.651856621587624	0.60490283590363	0.463106260264946	0.760123327084987	0.457528914143088	10.6991904398922	-0.191043389555736	0.137307619761918	0.204023643654057	0.158607517616495	21.1918139857857	52.9918663712318	66.5989613105629	0.0842940674096434	0.957392472028813	0.0237154030315263	0.0700390104212674	1.35906386783259	0.304421909898561
72	Jequitinhonha	0.261067520095556	0.728238099112455	0.64117612171022	0.651214633037217	0.625706379410074	0.620064281559104	0.602903111446524	0.74354675066911	0.445449821625581	9.96500470126114	-0.169488202918603	0.155006013588779	0.181509852647432	0.16721724337272	23.787059541735	52.3578234005495	65.6446414409487	0.242048706082594	0.844971480093281	0.0305898937560181	0.253528707273934	2.04432285849669	0.312682579672127
73	Metropolitana_de_Belo_Horizonte	0.336009222157694	0.765277392745209	0.623803905323078	0.628849759601866	0.639176121829159	0.615289589410096	0.515276259093763	0.758496122119667	0.429585864783171	10.3927728387736	-0.180319404782325	0.13782754171221	0.193007300904373	0.166860484676841	22.0976325118468	52.8711560825845	65.1921845615261	0.165338859355349	0.903884427574436	0.292979819870609	0.281257125718735	1.75874795207237	0.310721861251061
74	Noroeste_de_Minas	0.329626425490144	0.815089793144466	0.580222023517192	0.651681928721459	0.654375684953907	0.582795763750949	0.629906330785288	0.818658810379517	0.319385126615043	11.1561549957923	-0.206378118850778	0.15834864469044	0.206248008881298	0.134624511700466	24.3817870974885	57.9983854742851	60.6079652843898	0.141216973201396	0.951777458577018	0.0148089285018654	0.0640734357314094	2.60524838719761	0.314382016279815
75	Central_Espirito_santense	0.10070702182424	0.663116839394163	0.649700293783417	0.645372877495916	0.6270623465291	0.626850883860476	0.557701179352178	0.709050777109903	0.554810600878289	9.21654514549127	-0.165038303148812	0.152710490376486	0.183030295866052	0.178575546309124	22.8552712115528	47.5418455208785	71.1352237780506	0.118311864924608	0.961455285277739	0.0916148074878155	0.171629419486311	1.66764064553802	0.310069050134541
76	Noroeste_Espirito_santense	0.171817341915179	0.688257548814863	0.636795203910623	0.667811539510202	0.631796632791725	0.610886981200178	0.636794027254358	0.692191795376966	0.540577758033103	9.47838079722349	-0.170553124384525	0.167156162733584	0.184023707461691	0.15845791807837	24.5091887068286	46.7023141020813	70.2344541447772	0.109755575256468	0.938593634599036	0.0170195763680809	0.117200740355757	2.66269029784497	0.314497569036006
77	Sul_Espirito_santense	0.24813120764255	0.71177657425845	0.647309208086963	0.627490617897297	0.629050136392226	0.623435022290203	0.575851897409437	0.777644430560177	0.56814746495961	9.75672656444443	-0.16698875320078	0.137989094310958	0.184994721051333	0.175185485243364	23.2163529527325	53.0158057457756	71.7465643200051	0.16823398355746	0.971280122557165	0.0242641907840243	0.142839975102354	1.98731949910519	0.312397226111463
78	Litoral_Norte_Espirito_santense	0.15796124421759	0.58555793971951	0.650698848913792	0.67465468408731	0.624934298392645	0.62424621414845	0.639483544348208	0.686823150661037	0.598041953768499	8.52296534580868	-0.163141886644087	0.174498161782982	0.179976598654642	0.171946308663269	24.5669842662451	46.2324134456237	73.2897755542266	0.207310663187852	0.947801022930835	0.023454562980598	0.0960736904598053	2.54475800754531	0.314268415021934
79	Sul_Fluminense	0.294789859166801	0.693909102283167	0.643438554772269	0.611921768899772	0.630240190047789	0.625458116230357	0.500731336723385	0.795955755173641	0.57326814927997	9.51178700779138	-0.170162481907631	0.128095663055946	0.18800998702672	0.180165027022345	21.798284785912	55.4769286420757	72.2077755943216	0.255299557081915	0.985351963936883	0.0477844850783283	0.0371143381272944	0.701206981844399	0.451599915170814
80	Noroeste_Fluminense	0.249139772164763	0.726613833053127	0.63908511404295	0.631746668715511	0.635425315901781	0.621654930725167	0.616556044758904	0.763588370181268	0.587790342411105	9.93708745604952	-0.17346446409321	0.142057550029266	0.191767214680824	0.174852180766067	24.0634753286964	52.2244905693172	72.7325759628286	0.173119971375532	0.968812518588398	0.0124903239430599	0.0387628827859069	2.49393196749849	0.31418925662433
81	Baixadas	0.243849525634097	0.520374298638428	0.685712358740535	0.622329932896667	0.603259543433546	0.626543864988699	0.624094261774078	0.75885615338205	0.616412436916719	8.02210294191331	-0.144190730337479	0.137447136296569	0.165780657625809	0.179554952266796	24.2085190088245	52.2408599238138	74.3737453516814	0.325482287828382	0.967801833494095	0.0306576154916243	0.0628336890629076	1.96862970058667	0.312237452799043
82	Centro_Fluminense	0.532721192390037	0.715556450026178	0.652497714901434	0.632007581841687	0.624770318131591	0.623127379883494	0.522935217796185	0.776878135659958	0.587575811857888	9.8179048008192	-0.166123138392021	0.145231072158696	0.184440236816756	0.175395901139413	22.1953983487472	53.8331618895898	72.8609763493132	0.220383222507504	0.969765179823459	0.0202560023778907	0.0682795356547855	1.11983299826095	0.287974083793996
83	Metropolitana_do_Rio_de_Janeiro	0.229803109645462	0.650741668213234	0.664756584511433	0.620299656247807	0.615957822132077	0.622059476954932	0.567075983063983	0.804253605132355	0.586638627234914	9.08294320312644	-0.157539433727602	0.1363657163838	0.176889670786294	0.175156817640016	23.0138448962691	56.29505310161	72.8346543638857	0.342905979352183	0.928998549091764	0.593550966695787	0.139933195423928	1.90758208903407	0.311994318816826
84	Norte_Fluminense	0.218673002337322	0.612742362199649	0.693165876149073	0.620479352727267	0.597298003565102	0.613783741266	0.645537952139408	0.789911349771851	0.629909362940832	8.76535783379035	-0.13806513270641	0.133889535766543	0.159320447929195	0.165812943055727	24.7139655892369	53.8553878660468	75.1225947851616	0.264064214352355	0.961077832986142	0.037703377281533	0.0856791285002044	2.37075034971937	0.313908676139944
85	Presidente_Prudente	0.304884469754541	0.743540596284106	0.552857386107131	0.634688306769761	0.681067910197745	0.607985299505338	0.610317197940257	0.831389141670355	0.483699122611756	10.1118809132986	-0.221431847653281	0.143429308050067	0.231288092660564	0.160042568632971	23.8104485704029	59.3122550068553	67.6165684214201	0.113857866243601	0.991293830082524	0.0376374564038365	0.0806739209479183	2.62940959308823	0.314482191087301
86	Sao_Jose_do_Rio_Preto	0.285507386182055	0.765221641984666	0.546014179284475	0.639401690253099	0.682746469451561	0.609490280856672	0.628075601608959	0.840894115449427	0.436651098682367	10.4551961796016	-0.224769073719286	0.148804399239988	0.232356486551394	0.164322731833573	24.2257405770179	60.2420185287361	65.5714459387626	0.0983434230208373	0.997281623660832	0.0718109152272678	0.115188591454684	2.76823404804236	0.314687046411565
87	Campinas	0.362495994228087	0.780624360074638	0.562778469197167	0.60651422346405	0.676946363953908	0.629305366185129	0.519290485821174	0.829579157994504	0.495001311126216	10.5578446341903	-0.214004175987262	0.124279686845186	0.224812269102685	0.184796600241165	22.1098399055406	58.0243274708042	68.2587343567176	0.20760201455246	0.994145152691095	0.176848322363423	0.168786321906847	1.65099561595763	0.309887620766777
88	Bauru	0.38606996936072	0.739955096828938	0.565428969828107	0.627072811989395	0.673704951645442	0.622891841171757	0.551744869317538	0.80251463361456	0.5170819714725	10.0715559145104	-0.21188559711492	0.140825207055714	0.221524674839921	0.177431965169379	22.6342383747474	56.0718652652951	69.40747641888	0.193307343804083	0.994182819069543	0.0663557848816462	0.0831554685461788	1.92068021782299	0.312065784801703
89	Piracicaba	0.443229579979322	0.753147841074076	0.56149507323392	0.621270859947848	0.676689387437553	0.624114191834502	0.5396168638648	0.834026100012324	0.512783405717954	10.1881660608784	-0.214518621730745	0.137269377839161	0.224299169023967	0.176699187878301	22.4522105551462	58.6346349156246	69.1500451170734	0.231901575718959	0.997075487756442	0.0627135971501708	0.0446349885885787	1.70783137681396	0.310541594448958
90	Itapetininga	0.485489736100349	0.720600111427406	0.607250090660182	0.618296706495873	0.651724640936324	0.646160362205971	0.46539896872574	0.756081924326161	0.564250458442781	9.76490375689206	-0.18894970098222	0.134616412985432	0.203099915325762	0.20073552814488	21.1171089019658	52.0091126454649	71.8438567163614	0.274012853174946	0.984723584418813	0.036515664099054	0.136175951585171	0.770271201229729	0.374318803696111
91	Ribeirao_Preto	0.309173702434512	0.769505230140465	0.527724989936762	0.63812917923287	0.69463158498187	0.61601594322413	0.589174536100318	0.852659911714566	0.420064180939311	10.483682811534	-0.233199917931609	0.149611422404711	0.240997020353116	0.168449050816137	23.4210155587881	61.5026324654386	64.8819408164834	0.200655977595738	0.997020369454734	0.110062085050349	0.0773121224011027	2.68867728397032	0.314580581190774
92	Aracatuba	0.31443365863183	0.740036653580962	0.551278063398628	0.639684576440697	0.680604331467182	0.60579155318188	0.620346462216752	0.819320391382583	0.471650798874268	10.1217471308243	-0.222893165697307	0.148202617300054	0.231809989485033	0.157897403657955	24.038984581224	57.9945869663875	67.1028191615461	0.126144621493597	0.996914996230881	0.0304187174725964	0.036395346687401	2.83620618182076	0.314792470932298
93	Macro_Metropolitana_Paulista	0.367127403492048	0.720716471287049	0.61942862221035	0.609580733317297	0.643483191735	0.644275136898728	0.42284359831262	0.7618442697596	0.566837375458265	9.74330839082911	-0.181410729837353	0.126816341855123	0.195457886567051	0.198094665310667	20.5088676503259	52.0297914911181	71.8962377887446	0.314881318514776	0.981186826725892	0.122770407582484	0.242678099315315	0.677993186792498	0.348154472107133
94	Marilia	0.348950499507981	0.721752847348717	0.554710213495392	0.635362876535986	0.679350086728882	0.617536713588209	0.561050071004658	0.810647704001536	0.507629101561331	9.89953078376045	-0.218807459459801	0.147269352995906	0.227487116012061	0.169762288358649	22.7984146746756	56.6387934110714	68.9320260361411	0.135311581551556	0.997278777022153	0.0182988015669739	0.0167103881937497	2.41278287584993	0.3140288691452
95	Araraquara	0.338036813023146	0.737033056234488	0.538828117258208	0.630584314083609	0.687876173906642	0.61902829448734	0.572976593437862	0.838742917886556	0.482143366901598	10.0480688358776	-0.226130265887889	0.143596727984631	0.233517237965029	0.173379547468753	23.0684227980616	59.7310341381609	67.7119814719261	0.231654145158927	1	0.03587460607418	0.0230734624368058	2.41081764085414	0.314004038964989
96	Vale_do_Paraiba_Paulista	0.37458501806795	0.734826034089903	0.642481769851971	0.602678515140315	0.630141886803805	0.632469810781647	0.474695124188115	0.783405880156229	0.546559778748608	9.95783150021265	-0.170499232416697	0.121597610679856	0.187613465062586	0.187818451216881	21.3390232397116	53.8655909536894	71.0041359405033	0.282240533485319	0.989218261616151	0.104765382809788	0.119022870090572	0.783609587230892	0.373748222108502
97	Metropolitana_de_Sao_Paulo	0.400631012511688	0.667959927305807	0.668432608868326	0.599724910675919	0.609762580173045	0.638323525003618	0.432461420219436	0.768551964890399	0.591870810080998	9.1532594069228	-0.151506525719311	0.120064925670759	0.16760164048445	0.190448114016623	20.671473701114	52.4424740817418	73.2804022559522	0.428106569358681	0.981834736958712	1	0.215126347338602	0.605647316963482	0.343798248006897
98	Assis	0.428526003394063	0.742467802737796	0.565154942587779	0.625415877109203	0.672569616122106	0.619558824936656	0.560951953018693	0.78940199588165	0.50578990151714	10.1011752425267	-0.21286095900842	0.139263292337399	0.221161489817114	0.171413273817342	22.7964178661879	55.0645506204508	68.8593707434153	0.152773598489762	0.99741175571476	0.0236881058168943	0.0322159521603639	2.15003324384556	0.3132585176366
99	Litoral_Sul_Paulista	0.438134746575375	0.629713844588672	0.676233118497787	0.6176185965544	0.607110803694534	0.669787173101246	0.567616838779391	0.632202658964704	0.613330125450171	8.80020154593233	-0.14742339517638	0.133354120655594	0.166728786540928	0.226574677810611	22.9463968842975	43.3807166413212	74.4439146948799	0.384185268711375	0.964624730666517	0.0193571373259364	0.0629209951663233	1.41357445466845	0.306455406424393
100	Norte_Pioneiro_Paranaense	0.347544513242552	0.7409623862928	0.58136633407631	0.619644518765443	0.664832430681097	0.631818794784853	0.516367612125293	0.769032851167052	0.534348007201451	10.0396345224313	-0.20482090800191	0.135726649908695	0.215329491640299	0.183798565620552	21.9724810583193	53.8546041978088	70.2769205870662	0.124310104714409	0.982440521396579	0.0233301142208347	0.0943388668284055	1.43188316054215	0.306860121317905
101	Metropolitana_de_Curitiba	0.30569971363522	0.641015937630376	0.68188369239862	0.610676793572935	0.597274467154347	0.658043262986306	0.350107674465455	0.631147321520421	0.637235342878758	8.90388155003357	-0.144480281572428	0.128400774649667	0.160164732303113	0.211477002346769	19.4111806188507	44.8382634653494	75.8290123284598	0.2222821755785	0.97875921166808	0.16301593275862	0.284480261630714	0.555986347252134	0.344634384673341
102	Centro_Ocidental_Paranaense	0.458513474423977	0.704187463063145	0.570941075324086	0.610890623500934	0.673462946307056	0.645360014628112	0.518757484624407	0.775537866152325	0.533523006518696	9.57471713866529	-0.21343890314732	0.124670352654194	0.225075430403024	0.197950100349503	22.0094667252796	54.482240456887	70.1212517352085	0.111801814220265	0.954962511449206	0.0132785310155597	0.0498548664422044	1.66479134374511	0.310290014018878
103	Noroeste_Paranaense	0.301402395568751	0.722867560432418	0.566220479663262	0.625990757899406	0.676592513848698	0.625986090646683	0.582165318660787	0.77500604906997	0.523908800801271	9.81191460854013	-0.214786753833982	0.13535891858555	0.226559418000186	0.180118712231574	23.2087067584199	54.5556162561136	69.5824207584131	0.101922056429357	0.980777266384706	0.0295902280521153	0.0977612660822978	2.41351289456002	0.314049473308265
104	Norte_Central_Paranaense	0.354915031562461	0.726413333410201	0.568112963076106	0.616333524060684	0.671427894201955	0.629664640465414	0.522476013158978	0.766186794555985	0.543066093782869	9.84454728168261	-0.213819285329031	0.13106276069665	0.22256784902998	0.180521810419238	22.0888596732214	54.0542032987433	70.565483277337	0.101598618642041	0.977131199103168	0.0939881486488779	0.157346140967516	1.77538209869784	0.311199199045973
105	Sudoeste_Paranaense	0.655733803414104	0.740888315610206	0.588064841895006	0.592302259924701	0.668438028911609	0.667795319045765	0.368393557633049	0.759812948480737	0.602162539386676	9.97911639241731	-0.202864235668749	0.111057073096208	0.219278649501623	0.222767538081415	19.6413074926603	53.4846121020621	73.7265419694794	0.0808730494222562	0.95820472943946	0.0210033584104377	0.137456783478809	1.05530209342652	0.292841842446489
106	Oeste_Paranaense	0.381770732291008	0.717980027485587	0.579434117551518	0.604464696126011	0.673825269205852	0.658801910980588	0.48003407349478	0.75073004507136	0.570482279554031	9.73067514160902	-0.207066780025289	0.118381190101042	0.22336003612798	0.215335409094963	21.3164439239354	52.4264971685245	72.0353308858788	0.0838712103373767	0.974277131578734	0.0552400842156984	0.162335941560376	1.62712139274909	0.31018851368173
107	Sudeste_Paranaense	0.603112748149999	0.725103047409499	0.649524775240772	0.599440454057337	0.621608857834714	0.652991414809485	0.324209181520724	0.615556950075579	0.602889722738317	9.81946769759262	-0.165400623233356	0.119952501722613	0.17983153164631	0.2048684136662	19.0625423996243	44.4248927978456	73.8747035973471	0.183412029776833	0.961308804917108	0.0166268945617598	0.154317132744308	0.324464126429402	0.338470672395356
108	Centro_Oriental_Paranaense	0.245319874581318	0.739895302248776	0.623114323733616	0.605922494313823	0.639591043177998	0.647431296775089	0.378930657658585	0.716004735457189	0.574340398024384	10.0023841271331	-0.181425039541606	0.12396871378815	0.194636704749474	0.200231003908873	19.8044292306453	50.1297967212179	72.3728096354448	0.228044027998471	0.972054094676105	0.0301096333860858	0.0904573401836099	0.572296823064287	0.344599630055487
109	Centro_Sul_Paranaense	0.596192707738054	0.720860350674842	0.610308646789647	0.598495842958795	0.65195943386297	0.659702575845553	0.341616773456319	0.714373622493737	0.581565307901724	9.75700673057335	-0.189441689479992	0.117780823094445	0.205333752982811	0.21267108953297	19.2924554353404	49.9848068374708	72.7113305380054	0.249438883797864	0.926466595430268	0.0232337209316653	0.166129134971127	0.61967089532155	0.347976423788565
110	Serrana	NA	0.698676980326458	0.662104817401355	0.590911795573705	0.611518948748615	0.664115893888025	0.178915166116475	0.659353207799828	0.599090737871194	9.50219751347788	-0.155854843739063	0.113543489918255	0.16995803060382	0.217935699598092	17.377784054128	45.5496469522303	73.5920196117315	0.0751502622895548	0.973037423705733	0.0167198756991001	0.0584344885813888	0.173615517633742	0.340917044851233
111	Oeste_Catarinense	0.569657260146318	0.749351286369059	0.618743637058146	0.588279204226127	0.645841377591691	0.668227659768848	0.334333201054693	0.742777783152091	0.585538382536892	10.0885399543601	-0.184296002910432	0.110859145622484	0.200038899429516	0.222079844856511	19.1794108330699	51.5455887362562	72.9107152459702	0.0551295367523542	0.942724171229978	0.0543469534744568	0.331485867709684	0.747122853907994	0.39122666667909
112	Vale_do_Itajai	0.338294513152513	0.618340219066342	0.683608321314767	0.607778587530725	0.59739923053977	0.674543850609024	0.402769337258533	0.576980753623283	0.657555817937051	8.70638279178842	-0.141762277701482	0.124939301802272	0.158466075733354	0.22758979231078	20.1113550356978	40.905440584045	76.8640382175482	0.0593293183042671	0.981989284353697	0.0689560815303349	0.174168486399763	0.531120990457058	0.348053969264368
113	Grande_Florianopolis	0.215831014737872	0.477460618391843	0.694070913514081	0.609717429443917	0.591514352905272	0.673356496039989	0.363166672481538	0.616847643394613	0.684904047330104	7.6496923923617	-0.135624725610378	0.125899028913999	0.154595795651271	0.223138251526587	19.5613131822793	42.3304436135291	78.4324492186847	0.0424634744790252	0.984623383360526	0.0445551677181623	0.0624618677754199	0.436451206371416	0.339922533448078
114	Norte_Catarinense	NA	0.675161929898598	0.68342312883901	0.599550054670196	0.596061153520775	0.66752294500921	0.350713418899936	0.576635582232933	0.647275278365834	9.25064040102306	-0.14222933002786	0.119107194440025	0.157957330074627	0.22001733611678	19.3977967195859	41.1530625442796	76.3627757437485	0.133160199154484	0.960417577251355	0.0549218536666462	0.135083084596533	0.384794387098787	0.340449978988316
115	Sul_Catarinense	NA	0.573974834355139	0.679354867198189	0.606014536786796	0.602281902309139	0.667974580317419	0.429347040991468	0.711894398000601	0.667210426872727	8.32301668270088	-0.145507213930215	0.123899916256113	0.16208683867373	0.2191564266501	20.5062912679495	48.7398349093665	77.2762022706508	0.0396043114612094	0.974903340331196	0.0412837671521053	0.158684492176346	0.865202106582744	0.216524780473771
116	Sudoeste_Rio_grandense	NA	0.62857768283492	0.617905017169587	0.621797922113366	0.644161435263173	0.654676471674055	0.362349847578843	0.804516233710509	0.559497578200589	8.84464088760879	-0.182626072402636	0.133940611369275	0.195570495141352	0.206201181681019	19.4503849373317	56.7207506757995	71.6810914332897	0.209173984322403	0.949018130593686	0.0317079421719882	0.0814925440587683	1.34637556211423	0.309045565660053
117	Noroeste_Rio_grandense	0.709402030171019	0.745140462193413	0.60567112420784	0.600705114285121	0.651538332966003	0.662146040448395	0.415471826271606	0.786144410591525	0.545314727967807	10.0418689946193	-0.193142347331333	0.120633173805427	0.20550154863133	0.215656085073045	20.2581291536282	55.3228037342684	70.9035062730179	0.047010625208933	0.948932983530255	0.089691064721222	0.554280772320062	1.4436337268401	0.309509172326643
118	Centro_Ocidental_Rio_grandense	NA	0.702380387313239	0.612562927505851	0.614038462092199	0.647307572400152	0.656859030131962	0.417954037576147	0.791738220315291	0.560464996320423	9.56810811541949	-0.188485340245366	0.129198215724525	0.201185312138855	0.210070819822957	20.2292399531947	55.8167314779557	71.8477851486648	0.0796932147381804	0.969325985272327	0.0228900414168885	0.0874129250009758	1.39543892810137	0.309315247587551
119	Metropolitana_de_Porto_Alegre	0.366467529594565	0.628340848171246	0.663833705287117	0.598467555135869	0.610120344500144	0.6627143632224	0.392027392797544	0.744152395696011	0.642407894831251	8.7665025367153	-0.155264714289815	0.117515517428745	0.168980576505852	0.216601580041334	19.9228074191333	51.5035413225802	76.1096764186108	0.0857638600879243	0.987057322868355	0.222186436753349	0.278453059103151	1.11338281641703	0.300157237260982
120	Sudeste_Rio_grandense	NA	0.58042153618928	0.665245313509514	0.601413892450429	0.607375717857945	0.650454445182198	0.34905228169795	0.777136319939293	0.625419342772735	8.40103808448979	-0.152418157796861	0.119606204195349	0.16514396120303	0.207335992178638	19.2707861379235	54.1750430612455	75.2739217840565	0.172043616852516	0.970249864230654	0.0406707645978253	0.147439466056414	0.772551422173257	0.254817153670871
121	Nordeste_Rio_grandense	NA	0.698436106591063	0.637232663426807	0.592184639015175	0.630052981103797	0.664617019380596	0.229682807789281	0.71840142245143	0.588627424884011	9.47909082883789	-0.172559417329501	0.114778352216545	0.186269861507842	0.218161755168681	17.9075438221549	49.7871399248115	73.1752926224448	0	0.973496355447589	0.0474037458034087	0.13892455314682	0.301229519808671	0.339163635205592
122	Centro_Oriental_Rio_grandense	NA	0.683725534539525	0.62561183494352	0.602777809097772	0.639532374261746	0.662544567963695	0.419116931682012	0.748225435616152	0.590227624374033	9.32689656653486	-0.180201807201836	0.120674629335212	0.194257186192719	0.218587240223393	20.2832292824725	52.0200314882874	73.3685083381254	0.0394693014786469	0.969641343769785	0.0343540659153803	0.223629961811283	1.17317923028297	0.300588992214052
123	Leste_de_Mato_Grosso_do_Sul	0.277590455050916	0.767836876262915	0.581403756480019	0.64588843885945	0.663213823317243	0.600469969244	0.655266769363701	0.826376653355246	0.411124410414205	10.4468102900278	-0.206375139752132	0.15271589595379	0.216948116176403	0.155794731129552	24.8238452832581	59.2454217369344	64.4964215234987	0.187178548444603	0.980019329549751	0.0155186560822981	0.0467858001244882	2.77769432753671	0.314688636345527
124	Centro_Norte_de_Mato_Grosso_do_Sul	0.24492317619962	0.785448178856157	0.598972897552148	0.650385942709743	0.655376251903489	0.616457318911531	0.673044033882511	0.786584084283827	0.375970635950838	10.6835220868794	-0.195743752955656	0.156023227050976	0.209372473756544	0.172462573837315	25.2460646857286	54.9166701625831	63.1476725109121	0.202454114581238	0.954224250431625	0.0444096773554534	0.0501321917118775	2.95277575779793	0.314915381133193
125	Sudoeste_de_Mato_Grosso_do_Sul	0.265123347368357	0.713849796678132	0.590636786553647	0.63543045503798	0.665742571167599	0.638923676576763	0.627601149049178	0.779058983283967	0.444888610898169	9.76494896509042	-0.198038237186269	0.141689954538315	0.214387984051823	0.196397120519697	24.1461185595035	54.4718931867186	65.9931853543914	0.285205807261272	0.939405532904816	0.0368973038029285	0.163356909405024	2.68637292665678	0.314561202885293
126	Pantanais_Sul_Mato_grossense	0.319556047356543	0.705805700898289	0.612495101075655	0.656577057827975	0.656248428873636	0.638415168309274	0.697623402691419	0.803021318288578	0.432861521534414	9.6922794957681	-0.186293301563873	0.159806783786234	0.207284942763794	0.192873576910168	25.8639720199673	56.3565258122665	65.3257460572835	0.45907441670766	0.941958112406597	0.00901210906336717	0.0294889203419112	2.7529625400344	0.314659980015954
127	Centro_Sul_Mato_grossense	0.176873636536378	0.792551724114273	0.615973626845565	0.656234351010409	0.650518602768705	0.637587069462092	0.729562381353223	0.818210593354389	0.429693714950194	10.7452354621395	-0.185853650210283	0.158864751586437	0.204856403495983	0.189831781416906	26.781920993637	57.739692284201	65.1740721981608	0.337036554857889	0.857391216450429	0.0470821031025275	0.0725842401184898	2.77661121508353	0.31469614634255
128	Nordeste_Mato_grossense	0.233386706465513	0.804266581655635	0.58161155781069	0.649071656190877	0.668751580873416	0.630793610707254	0.747231491351108	0.799100844471397	0.392493343370485	10.9451294864094	-0.204569702640899	0.154178652880847	0.220110606941635	0.182145157331873	27.332089969025	56.078403923605	63.5132333940444	0.307692588597014	0.891399307778975	0.010566628567464	0.0737644132105433	2.4664114089895	0.314131807991757
129	Norte_Mato_grossense	0.178538069548777	0.791802858722209	0.587898898967462	0.648341086875442	0.671743049189672	0.663503299837437	0.726003319037619	0.745393629037213	0.520588544966196	10.7041789203398	-0.202198048369782	0.150299825530621	0.223955847859879	0.218401507833983	26.7171430118109	51.7064482697132	69.1420906560735	0.248569713858956	0.920090134634557	0.0421219243361019	0.236204094964389	1.6266730519124	0.309225571324487
130	Sudeste_Mato_grossense	0.279281607182886	0.80617674319253	0.594037357178686	0.65490505392303	0.655709755080542	0.611308257385065	0.672254200112671	0.788622278444343	0.415744338054242	10.9664056455282	-0.198604747551114	0.158444537836165	0.210077250166049	0.16653523534671	25.2993294022291	54.6752228526858	64.5635128798346	0.195220737007415	0.94234301416054	0.0186721004552664	0.0384999373450317	2.73925348728283	0.314625886362877
131	Sudoeste_Mato_grossense	0.247371042061531	0.79394423903158	0.609524011264011	0.661683676780025	0.656710235598703	0.633648419720432	0.711759518111213	0.792723255558113	0.483225883173955	10.7667707544492	-0.189200016247441	0.162598335807645	0.20935267315974	0.185035615355517	26.2992971719186	55.5146778669955	67.465471504637	0.223546702381176	0.960113803081761	0.0126147727028233	0.056795188098432	2.46362954309221	0.314093362983112
132	Centro_Goiano	0.167236741792922	0.790753210566799	0.54827482557135	0.654950663003124	0.678692752793906	0.601182013397761	0.65940084748384	0.890547574554992	0.328570224284103	10.7661810028278	-0.221150833051191	0.157056649853443	0.225963593767887	0.156571812166994	25.0359108912896	65.7475814703971	60.9501683532761	0.0827145072661593	0.965055471193274	0.14230853112835	0.134646554079455	2.64829187629498	0.314489801016731
133	Leste_Goiano	0.198350452970547	0.803132877824874	0.568153429729401	0.65072240045476	0.662839651559683	0.584233829408173	0.630120936512221	0.886751557434173	0.290965746953359	10.9710877054742	-0.211621957042104	0.155718884473741	0.212069423167412	0.136880988232949	24.3799273577912	64.99928980934	59.5729347811316	0.242848502529342	0.93885049971225	0.0524043964818061	0.135727095500552	2.63494503210005	0.314452935775084
134	Sul_Goiano	0.210986255365703	0.811940321531714	0.559901132712122	0.653425501985709	0.670759614597779	0.598866408451744	0.644319036660535	0.859095386378678	0.345820828494873	11.0941594907077	-0.217109456226058	0.158058031021613	0.221754166478017	0.153749935103801	24.6479939971645	62.1287277955724	61.7143895472375	0.100907394530897	0.985452247840195	0.0577547927226763	0.150635896572054	2.85291973583445	0.314802171588104
135	Norte_Goiano	0.221247581204034	0.788721964659801	0.571264268466085	0.645074102417457	0.665409501099591	0.598496708776941	0.698145817181928	0.896949466248	0.276562367159907	10.7521338959159	-0.2095535939856	0.149643540012394	0.214728352828533	0.1518927992168	25.9967198431997	66.6428547608554	59.064477449728	0.167095592933882	0.951297756811208	0.0113821802455934	0.0508337219310878	2.63145026810606	0.314457935783153
136	Noroeste_Goiano	0.229362618125952	0.787250830599269	0.567574071681676	0.651897064198003	0.669717334242052	0.60440896561862	0.731072851343505	0.875788340402954	0.343455233811766	10.7007993515341	-0.211867161422849	0.15597568431835	0.219973068408251	0.158593260396032	26.8818580374486	63.6121268062328	61.511054430058	0.0958378627466381	0.942647926913978	0.0078956719413163	0.0375919538695092	2.69616055011777	0.314581107450388
137	Distrito_Federal	0.211287850119065	0.810607125009759	0.577757314230359	0.650318584814328	0.656948244906001	0.584941491251255	0.540808534955125	0.91942582141464	0.318930198182534	11.0989731818182	-0.206626771874317	0.154702087286885	0.20686954968306	0.136960044759563	22.5611622807018	69.6568206466803	60.6288623547505	0.224461286134019	0.978244482090605	0.119246460390083	0.0724445503530248	2.4203998830893	0.313966860852999
