# Supplementary material for: Using heterogeneous data to identify signatures of dengue outbreaks at fine spatio-temporal scales across Brazil
Source: PLoS Negl Trop Dis. 2021 May 21;15(5):e0009392. doi: 10.1371/journal.pntd.0009392 (PMC8174735; doi:10.1371/journal.pntd.0009392)
Supplement: S1 Data — (ZIP) [file pntd.0009392.s001.zip › S1_Data/files/coefficient_meso_timing_norm_1se.csv]

var	mean.rank	prop.included	mean.beta	sd.beta
km	1	1	-0.518643848147403	0.0114691334576487
pop.product	2	1	0.255141437722241	0.0189155370679976
corr_Mean_MeanSWIRNDWI	3	1	0.177936332419013	0.0147197140767491
bus	4	0.01	-0.0939659608829785	NA
corr_kappa	4.18	1	0.0597997601160065	0.00644952604929747
corr_Mean_MeanNBR	4.88297872340426	0.94	-0.0451642739872666	0.0178413461159312
corr_Mean_MeanNDVI	6.23913043478261	0.92	0.0186983399604556	0.0140228643070041
corr_Mean_MeanGreenNDWI	7.16666666666667	0.54	-0.0210204034570638	0.0149444959098584
corr_Mean_PercentCloudyPixels	8	0.53	-0.0140536077788356	0.00877109229950386
corr_Mean_MeanDailyRangeTemp	8.63157894736842	0.38	-0.0160557690797824	0.0125995475449471
med.twitter	9	0.07	-0.0261150871247416	0.0275503537819247
corr_Mean_RelHum	9.4	0.25	0.0157689766888069	0.0128366214520016
corr_Mean_MeanTemp	11.5	0.02	0.000369358984115258	0.000256560603872575
